# Supplementary material for: Coat proteins of necroviruses target 14-3-3a to subvert MAPKKKα-mediated antiviral immunity in plants
Source: Nat Commun. 2022 Feb 7;13:716. doi: 10.1038/s41467-022-28395-5 (PMC8821596; doi:10.1038/s41467-022-28395-5)
Supplement: Supplementary file 3 — Supplementary Data 1 [file 41467_2022_28395_MOESM3_ESM.xlsx]

## Sheet: WT_0.5vsWT_0_deg_up
up-regulated genes at 0.5 dpi in WT plants
gene_id	WT_0.5_1	WT_0.5_2	WT_0.5_3	WT_0_1	WT_0_2	WT_0_3	WT_0.5	WT_0	log2FoldChange	pvalue	padj	gene_chr	gene_start	gene_end	gene_strand	gene_length	gene_description	tf_family
Nbv5tr6214714.path1	3913.11	2562.06	3127.36	92.5692	75.7393	69.8622	3200.84	79.3902	5.33585	2.3e-115	8.93e-112	Nbv0.5scaffold246	886143	887554	+	1109	- && Q9M2U5.1 RecName: Full=Endochitinase EP3; AltName: Full=Chitinase class IV; Short=AtchitIV; AltName: Full=Protein HOMOLOG OF CARROT EP3-3 CHITINASE; Short=AtEP3; Flags: Precursor && - && PF00187:Chitin recognition protein|PF00182:Chitinase class I	-
Nbv5tr6229796.path2	3328.06	1899.78	2805.45	22.8418	43.7368	30.5647	2677.76	32.3811	6.36188	5.21e-108	1.69e-104	Nbv0.5scaffold4995	764	1292	-	529	- && P14009.1 RecName: Full=14 kDa proline-rich protein DC2.15; Flags: Precursor && - && PF14547:Hydrophobic seed protein	-
Nbv5tr6240840.path1	2234.69	1584.86	1646.07	72.1319	81.073	88.4193	1821.87	80.5414	4.49798	5.72e-85	1.59e-81	Nbv0.5scaffold199	143870	145082	+	1137	- && P25317.1 RecName: Full=Probable glutathione S-transferase parA; AltName: Full=Auxin-regulated protein parA; AltName: Full=STR246C protein && - && PF00043:Glutathione S-transferase, C-terminal domain|PF02798:Glutathione S-transferase, N-terminal domain	GST_N
Nbv5tr6207603.path1	2061.18	2165.2	1464.3	45.6835	83.2065	75.3202	1896.9	68.0701	4.79519	4.25e-78	1.03e-74	Nbv0.5scaffold735	559700	563555	+	1897	- && Q0WTF4.1 RecName: Full=Cytochrome P450 81F3 && - && PF00067:Cytochrome P450	p450
Nbv5tr6235358.path1	885.855	742.501	751.687	21.6396	23.4685	19.6487	793.348	21.5856	5.19923	1.66e-75	3.57e-72	Nbv0.5scaffold3210	25931	29903	+	1921	- && Q9FKH6.1 RecName: Full=Cytochrome b561 and DOMON domain-containing protein At5g35735; AltName: Full=Protein b561A.tha16; Flags: Precursor && - && PF03188:Eukaryotic cytochrome b561|PF04526:Protein of unknown function (DUF568)	Cytochrom_B561
Nbv5tr6246546.path1	1259.9	1031.82	1225.63	93.7714	65.0718	73.137	1172.45	77.3267	3.9262	7.3e-66	1.42e-62	Nbv0.5scaffold3652	125199	126129	-	745	- && - && - && -	-
Nbv5tr6200677.path1	1062.85	1434.65	787.361	10.8198	30.9358	25.1067	1094.95	22.2874	5.60477	8.83e-66	1.56e-62	Nbv0.5scaffold704	194286	196146	+	1731	- && Q8VZG2.1 RecName: Full=Protein HYPER-SENSITIVITY-RELATED 4; Short=AtHSR4; AltName: Full=BCS1-like protein && - && PF00004:ATPase family associated with various cellular activities (AAA)|PF14363:Domain associated at C-terminal with AAA	AAA
Nbv5tr6239092.path1	1308.73	757.863	1018.39	1.2022	7.46725	6.54958	1028.33	5.07301	7.63034	1.76e-61	2.62e-58	Nbv0.5scaffold971	506788	508378	-	695	- && - && - && PF04535:Domain of unknown function (DUF588)	-
Nbv5tr6290208.path1	530.118	590.587	535.949	16.8308	22.4018	18.5571	552.218	19.2632	4.8365	6.69e-60	9.28e-57	Nbv0.5scaffold939	469298	470044	-	747	- && - && - && PF03208:PRA1 family protein	-
novel.1292	3815.45	2989.63	2622.84	345.031	352.028	358.044	3142.64	351.701	3.15944	4.44e-55	5.39e-52	Nbv0.5scaffold18168	627	1592	-	652	PF03171:2OG-Fe(II) oxygenase superfamily	2OG-FeII_Oxy
Nbv5tr6202660.path2	576.329	500.121	391.557	15.6286	25.602	18.5571	489.336	19.9292	4.61037	2.63e-48	3e-45	Nbv0.5scaffold391	100764	102258	-	1495	- && K4D9Y4.1 RecName: Full=Acylsugar acyltransferase 3; Short=Sl-ASAT3 && - && PF02458:Transferase family	-
Nbv5tr6235056.path1	5078.84	5457.81	3613.2	133.444	364.829	291.456	4716.62	263.243	4.16142	9.5e-47	1.02e-43	Nbv0.5scaffold372	111012	112733	-	1169	- && P17514.1 RecName: Full=Acidic endochitinase Q; AltName: Full=Pathogenesis-related protein Q; Short=PR-Q; Flags: Precursor && - && PF00182:Chitinase class I	-
novel.3350	486.523	354.182	434.025	7.21319	6.4005	4.36639	424.91	5.99336	6.15454	5.49e-45	5.61e-42	Nbv0.5scaffold3827	1189	1489	+	301	PF00561:alpha/beta hydrolase fold	Abhydrolase_1
Nbv5tr6220616.path1	6721.51	3454.76	4958.59	502.519	541.909	497.768	5044.95	514.065	3.29471	1.88e-44	1.73e-41	Nbv0.5scaffold3591	101095	101979	+	720	- && Q03461.1 RecName: Full=Non-specific lipid-transfer protein 2; Short=LTP 2; Flags: Precursor && - && PF00234:Protease inhibitor/seed storage/LTP family	-
Nbv5tr6215374.path1	413.283	335.406	552.936	4.80879	7.46725	5.45798	433.875	5.91134	6.18862	2.32e-43	2.05e-40	Nbv0.5scaffold32946	108	921	-	814	- && - && - && -	-
Nbv5tr6203197.path1	446.415	456.596	335.499	10.8198	22.4018	21.8319	412.836	18.3512	4.47945	1.31e-42	1.11e-39	Nbv0.5scaffold7216	6733	8565	+	1684	- && A2XQE8.1 RecName: Full=Senescence-specific cysteine protease SAG39; AltName: Full=Cysteine proteinase SAG39; AltName: Full=Protein SENESCENCE-ASSOCIATED GENE 39; Flags: Precursor && - && PF08246:Cathepsin propeptide inhibitor domain (I29)|PF00112:Papain family cysteine protease	Peptidase_C1
Nbv5tr6237607.path1	369.687	383.199	354.185	24.044	19.2015	27.2899	369.024	23.5118	3.97396	4.71e-41	3.81e-38	Nbv0.5scaffold3331	192781	196221	-	600	- && Q9LQU4.1 RecName: Full=Protein PLANT CADMIUM RESISTANCE 2; Short=AtPCR2 && - && PF04749:PLAC8 family	-
Nbv5tr6236053.path1	2157.96	2184.83	1974.77	387.108	361.628	415.898	2105.86	388.211	2.43955	8.75e-41	6.8e-38	Nbv0.5scaffold4025	188348	192419	-	1932	- && P49319.2 RecName: Full=Catalase isozyme 1; AltName: Full=Salicylic acid-binding protein; Short=SABP && - && PF00199:Catalase|PF06628:Catalase-related immune-responsive	Catalase
Nbv5tr6241872.path1	429.849	505.242	270.098	3.60659	9.60075	5.45798	401.73	6.22178	5.99377	9.4e-40	7.02e-37	Nbv0.5scaffold2579	4229	6662	+	1491	- && P23546.1 RecName: Full=Glucan endo-1,3-beta-glucosidase, basic vacuolar isoform GGIB50; AltName: Full=(1->3)-beta-glucan endohydrolase; Short=(1->3)-beta-glucanase; AltName: Full=Beta-1,3-endoglucanase, basic; AltName: Full=Glucanase GLA; Flags: Precursor && - && PF00332:Glycosyl hydrolases family 17	Glyco_hydro_17
Nbv5tr6237958.path1	291.216	308.949	304.072	13.2242	9.60075	5.45798	301.412	9.42764	5.01202	9.95e-39	7.16e-36	Nbv0.5scaffold300	30856	32072	-	1217	- && - && - && PF07649:C1-like domain	C1_3
Nbv5tr6215461.path1	2589.56	1499.51	1896.63	167.105	237.885	252.159	1995.23	219.05	3.18585	3.31e-38	2.22e-35	Nbv0.5scaffold220	27173	27669	-	390	- && - && - && -	-
Nbv5tr6211260.path2	1889.42	1261.4	1766.68	245.248	240.019	201.945	1639.16	229.071	2.83944	4.03e-38	2.61e-35	Nbv0.5scaffold474	48600	59392	-	903	- && - && - && -	-
Nbv5tr6344663.path2	454.262	469.397	239.521	3.60659	9.60075	4.36639	387.727	5.85791	6.03011	2.41e-37	1.51e-34	Nbv0.5scaffold19165	164	1349	-	769	- && Q40577.3 RecName: Full=5-epi-aristolochene synthase; Short=EAS && - && PF01397:Terpene synthase, N-terminal domain|PF03936:Terpene synthase family, metal binding domain	-
Nbv5tr6228322.path1	518.783	427.578	435.724	55.3011	43.7368	42.5723	460.695	47.2034	3.2903	8.58e-37	5.05e-34	Nbv0.5scaffold410	20110	21787	+	1230	- && O24648.1 RecName: Full=Gibberellin 3-beta-dioxygenase 1; AltName: Full=GA 3-oxidase 1; AltName: Full=Gibberellin 3 beta-hydroxylase 1 && - && PF03171:2OG-Fe(II) oxygenase superfamily|PF14226:non-haem dioxygenase in morphine synthesis N-terminal	2OG-FeII_Oxy
Nbv5tr6227771.path1	353.121	802.243	349.938	12.022	17.068	22.9235	501.767	17.3378	4.84859	5.49e-36	3.14e-33	Nbv0.5scaffold1578	102521	105185	+	2665	- && Q7FAZ0.1 RecName: Full=G-type lectin S-receptor-like serine/threonine-protein kinase LECRK4; Short=OsLecRK4; AltName: Full=OsRLCK136; Flags: Precursor >Q25AG2.1 RecName: Full=G-type lectin S-receptor-like serine/threonine-protein kinase LECRK4; Short=OsLecRK4; AltName: Full=OsRLCK136; Flags: Precursor && - && PF00069:Protein kinase domain|PF00954:S-locus glycoprotein domain|PF01453:D-mannose…	Pkinase
Nbv5tr6201888.path1	414.155	250.061	338.896	7.21319	1.06675	5.45798	334.371	4.57931	6.21875	6.39e-35	3.55e-32	Nbv0.5scaffold926	357084	357927	-	844	- && P84527.1 RecName: Full=Kiwellin; AltName: Allergen=Act d 5; Contains: RecName: Full=Kissper; Contains: RecName: Full=KiTH-3; Contains: RecName: Full=KiTH-1; Contains: RecName: Full=KiTH-2 && - && -	-
Nbv5tr6235532.path1	507.448	268.837	384.762	25.2462	24.5353	22.9235	387.016	24.235	3.99794	3.51e-34	1.86e-31	Nbv0.5scaffold2778	144345	146708	+	1000	- && Q9LQU4.1 RecName: Full=Protein PLANT CADMIUM RESISTANCE 2; Short=AtPCR2 && - && PF04749:PLAC8 family	-
Nbv5tr6369478.path1	363.584	256.888	244.617	6.01099	3.20025	7.64118	288.363	5.61747	5.68799	3.55e-34	1.86e-31	Nbv0.5scaffold1957	179865	184394	-	683	- && - && - && PF14368:Probable lipid transfer	-
Nbv5tr6221470.path1	290.344	213.362	266.7	10.8198	6.4005	8.73277	256.802	8.65102	4.90192	1.38e-33	7.04e-31	Nbv0.5scaffold673	176276	180805	-	2166	- && Q9M6N7.2 RecName: Full=Ammonium transporter 2; Short=AtAMT2 && - && -	-
Nbv5tr6200896.path1	1562.45	745.915	981.865	108.198	93.874	48.0303	1096.74	83.3674	3.71977	1.05e-32	5.11e-30	Nbv0.5scaffold2633	112177	112953	+	777	- && P14009.1 RecName: Full=14 kDa proline-rich protein DC2.15; Flags: Precursor && - && PF14547:Hydrophobic seed protein	-
Nbv5tr6199889.path1	755.069	666.544	647.215	111.804	123.743	114.618	689.61	116.722	2.56199	1.71e-32	7.91e-30	Nbv0.5scaffold186	386057	386752	+	696	- && P17407.1 RecName: Full=21 kDa protein; AltName: Full=1.2 protein; Flags: Precursor && - && PF04043:Plant invertase/pectin methylesterase inhibitor	-
novel.247	336.555	209.095	249.713	2.4044	7.46725	7.64118	265.121	5.83761	5.48236	5.15e-32	2.33e-29	Nbv0.5scaffold1114	481102	487388	+	1299	-	-
Nbv5tr6389904.path2	284.241	327.725	351.637	2.4044	1.06675	4.36639	321.201	2.61251	6.94478	1.18e-30	5.2e-28	Nbv0.5scaffold3330	172717	173456	+	589	- && P29602.3 RecName: Full=Cucumber peeling cupredoxin; Short=CPC; AltName: Full=Stellacyanin && - && PF02298:Plastocyanin-like domain	Cu_bind_like
Nbv5tr6246541.path2	303.423	222.75	240.37	19.2352	17.068	12.0076	255.514	16.1036	3.99263	2.47e-30	1.04e-27	Nbv0.5scaffold3333	36788	40535	+	3304	- && - && - && -	-
Nbv5tr6241922.path1	5898.43	3073.27	4244.27	727.33	785.128	579.638	4405.33	697.365	2.65927	4.12e-28	1.67e-25	Nbv0.5scaffold1779	240089	243264	+	799	- && C6SZP8.1 RecName: Full=CASP-like protein 1E2; Short=GmCASPL1E2 && - && PF04535:Domain of unknown function (DUF588)	-
Nbv5tr6203577.path1	456.878	376.371	390.708	38.4703	66.1385	50.2134	407.986	51.6074	2.97767	5.8e-28	2.25e-25	Nbv0.5scaffold3694	31465	32813	-	907	- && P93017.1 RecName: Full=Dormancy-associated protein homolog 1; AltName: Full=Auxin-repressed protein 1; Short=AtARP1; AltName: Full=DRM1 homolog 1; AltName: Full=Dormancy-associated protein 2; Short=AtDRM2 && - && PF05564:Dormancy/auxin associated protein	-
Nbv5tr6200284.path1	397.588	232.992	304.922	6.01099	17.068	27.2899	311.834	16.7896	4.20074	7.26e-28	2.76e-25	Nbv0.5scaffold5139	30770	31665	+	529	- && Q03461.1 RecName: Full=Non-specific lipid-transfer protein 2; Short=LTP 2; Flags: Precursor && - && PF00234:Protease inhibitor/seed storage/LTP family	-
Nbv5tr6263787.path2	2559.04	1304.92	1985.81	262.079	297.623	335.12	1949.93	298.274	2.70821	1.2e-27	4.47e-25	Nbv0.5scaffold580	110002	128933	-	561	- && - && - && PF03058:Sar8.2 family	-
Nbv5tr6213083.path1	2048.1	1936.48	1919.56	547	500.306	487.944	1968.05	511.75	1.94357	1.24e-27	4.56e-25	Nbv0.5scaffold155	966112	969069	+	1686	- && Q39048.1 RecName: Full=Protein ECERIFERUM 1 && - && -	-
Nbv5tr6198768.path2	7215.88	3805.53	6018.59	1108.43	764.86	854.72	5680	909.335	2.64334	2.97e-27	1.07e-24	Nbv0.5scaffold1259	417861	418223	-	363	- && - && - && -	-
Nbv5tr6233356.path1	864.929	1199.1	930.903	161.094	171.747	224.869	998.31	185.903	2.42414	2.51e-26	8.72e-24	Nbv0.5scaffold356	806789	814251	+	1835	- && Q9XF61.1 RecName: Full=Protein disulfide-isomerase; Short=PDI; Flags: Precursor [Datisca glomerata] && - && PF13848:Thioredoxin-like domain|PF00085:Thioredoxin	-
novel.5179	227.567	142.526	218.287	8.41538	4.267	5.45798	196.127	6.04679	5.0351	3.67e-26	1.25e-23	Nbv0.5scaffold6660	72681	74135	+	1455	-	-
Nbv5tr6237611.path1	696.652	892.708	386.461	31.2571	68.272	69.8622	658.607	56.4638	3.5389	4.14e-26	1.39e-23	Nbv0.5scaffold2648	82679	85237	+	2107	- && Q9LV10.1 RecName: Full=Protein NRT1/ PTR FAMILY 2.11; Short=AtNPF2.11; AltName: Full=Nitrate transporter 1.10; AltName: Full=Protein GLUCOSINOLATE TRANSPORTER-2 && - && PF00854:POT family	-
Nbv5tr6408989.path1	333.939	257.742	338.896	45.6835	34.136	27.2899	310.192	35.7031	3.12445	9.47e-26	3.12e-23	Nbv0.5scaffold1673	246	1059	-	640	- && - && - && -	-
Nbv5tr6202414.path1	187.459	186.905	190.258	10.8198	0	7.64118	188.207	6.15365	4.96843	4.8e-25	1.53e-22	Nbv0.5scaffold634	209542	212333	+	1002	- && Q9FMR3.1 RecName: Full=NAC domain-containing protein 90; Short=ANAC090 && - && PF02365:No apical meristem (NAM) protein	NAM
Nbv5tr6406670.path1	388.869	592.294	460.355	74.5363	77.8728	84.0529	480.506	78.8207	2.60734	1.57e-24	4.93e-22	Nbv0.5scaffold1899	188483	193192	+	2904	- && Q84WB7.1 RecName: Full=Glycosyltransferase family protein 64 protein C5; Short=GT64 C5 && - && PF09258:Glycosyl transferase family 64 domain	-
novel.49	1356.68	723.725	1204.4	206.778	124.81	116.801	1094.94	149.463	2.87541	2.14e-24	6.6e-22	Nbv0.5scaffold1021	313424	315650	+	457	PF02428:Potato type II proteinase inhibitor family	-
novel.2195	5118.95	3173.13	3318.47	661.209	914.205	716.087	3870.18	763.834	2.34073	2.68e-24	8.13e-22	Nbv0.5scaffold2590	14085	18243	+	657	-	-
novel.5734	343.53	319.19	290.483	44.4813	19.2015	43.6639	317.734	35.7822	3.15656	5.25e-24	1.57e-21	Nbv0.5scaffold79419	1	485	+	485	PF03171:2OG-Fe(II) oxygenase superfamily	2OG-FeII_Oxy
Nbv5tr6221440.path1	707.114	900.389	663.353	125.029	171.747	161.556	756.952	152.777	2.30704	1.63e-23	4.8e-21	Nbv0.5scaffold827	370661	377083	+	2069	- && P43293.2 RecName: Full=Probable serine/threonine-protein kinase NAK && - && PF07714:Protein tyrosine kinase	Pkinase_Tyr
Nbv5tr6201716.path1	229.311	137.405	226.78	15.6286	8.534	3.27479	197.832	9.14579	4.45544	2.27e-23	6.59e-21	Nbv0.5scaffold293	1055	5775	+	1401	- && Q9SYF0.1 RecName: Full=GDSL esterase/lipase 2; AltName: Full=Extracellular lipase 2; Flags: Precursor && - && PF00657:GDSL-like Lipase/Acylhydrolase	Lipase_GDSL
Nbv5tr6221657.path1	864.057	476.225	682.889	86.5582	124.81	109.16	674.39	106.843	2.65602	3.6e-23	1.03e-20	Nbv0.5scaffold7086	54757	57190	+	701	- && - && - && PF14368:Probable lipid transfer	-
Nbv5tr6335949.path1	199.666	144.233	186.86	14.4264	3.20025	4.36639	176.92	7.331	4.62738	3.92e-23	1.1e-20	Nbv0.5scaffold635	460828	461814	-	987	- && Q9LIE6.1 RecName: Full=VQ motif-containing protein 22; Short=AtVQ22 && - && PF05678:VQ motif	-
Nbv5tr6240871.path1	1867.62	1618.99	1421.84	322.189	459.769	388.608	1636.15	390.189	2.06715	9.93e-23	2.75e-20	Nbv0.5scaffold339	51128	54822	-	2544	- && Q9KG32.1 RecName: Full=Uncharacterized isomerase BH0283 && - && PF02567:Phenazine biosynthesis-like protein|PF14541:Xylanase inhibitor C-terminal	-
Nbv5tr6234554.path1	126.426	223.604	157.132	4.80879	9.60075	6.54958	169.054	6.98637	4.58447	1.14e-22	3.1e-20	Nbv0.5scaffold5615	91031	99999	-	2115	- && Q7XUK4.2 RecName: Full=Endoglucanase 12; AltName: Full=Endo-1,4-beta glucanase 12; AltName: Full=OsGLU3 && - && PF00759:Glycosyl hydrolase family 9	-
Nbv5tr6236471.path1	704.499	829.553	621.735	143.062	130.144	182.297	718.595	151.834	2.24247	2.35e-22	6.16e-20	Nbv0.5scaffold2538	49680	56531	-	1762	- && Q9FWS6.1 RecName: Full=Bifunctional nuclease 1; Short=AtBBD1 && - && PF02577:Bifunctional nuclease	-
Nbv5tr6202403.path1	336.555	401.975	265.002	37.2681	32.0025	61.1294	334.51	43.4667	2.94282	1.16e-21	2.97e-19	Nbv0.5scaffold4022	62251	64015	+	1765	- && P56725.1 RecName: Full=Zeatin O-xylosyltransferase; AltName: Full=Zeatin O-beta-D-xylosyltransferase && - && -	-
Nbv5tr6412535.path1	265.059	224.457	296.428	27.6505	45.8703	28.3815	261.981	33.9674	2.94235	1.81e-21	4.56e-19	Nbv0.5scaffold2875	147394	149121	+	784	- && Q9SDN0.2 RecName: Full=Chaperone protein dnaJ 20, chloroplastic; Short=AtDjC20; Short=AtJ20; Flags: Precursor && - && PF00226:DnaJ domain	DnaJ
novel.3891	100.269	265.423	210.642	4.80879	5.33375	12.0076	192.111	7.38337	4.69391	2.42e-21	6.04e-19	Nbv0.5scaffold4553	161069	163056	+	1558	PF04749:PLAC8 family	-
Nbv5tr6207849.path1	255.468	172.397	201.299	26.4483	21.335	22.9235	209.721	23.569	3.15648	3.47e-21	8.53e-19	Nbv0.5scaffold7048	6554	7914	-	697	- && - && - && -	-
Nbv5tr6229674.path2	77392.8	43610.4	73122.6	13118.4	16467.4	14887.2	64708.6	14824.3	2.12598	6.08e-21	1.48e-18	Nbv0.5scaffold580	431504	433236	-	946	- && - && - && PF07172:Glycine rich protein family	-
novel.3341	181.356	174.957	214.04	1.2022	4.267	0	190.118	1.82307	6.67686	7.42e-21	1.78e-18	Nbv0.5scaffold3815	42902	43769	-	868	-	-
Nbv5tr6412214.path1	3641.07	3133.87	2507.32	388.31	814.997	565.447	3094.09	589.585	2.39093	9.93e-21	2.35e-18	Nbv0.5scaffold2824	252266	252610	-	345	- && - && - && -	-
novel.4508	176.125	171.543	144.392	3.60659	1.06675	2.18319	164.02	2.28551	6.19402	1.12e-20	2.62e-18	Nbv0.5scaffold5462	106430	109527	+	1807	PF00067:Cytochrome P450	p450
Nbv5tr6199956.path1	3946.24	2586.81	3777.12	990.611	793.662	694.256	3436.72	826.176	2.05687	1.82e-20	4.16e-18	Nbv0.5scaffold1646	43978	44617	+	640	- && - && - && -	-
Nbv5tr6219802.path1	486.523	355.035	422.134	75.7385	97.0743	63.3126	421.231	78.7084	2.41884	2.15e-20	4.86e-18	Nbv0.5scaffold3957	172092	178265	-	1957	- && - && - && PF00257:Dehydrin	-
Nbv5tr6215727.path1	266.803	343.087	443.368	57.7055	60.8048	34.9311	351.086	51.1471	2.78038	3.93e-20	8.77e-18	Nbv0.5scaffold1775	263121	265512	-	2392	- && Q9M9E0.1 RecName: Full=L-type lectin-domain containing receptor kinase S.1; Short=LecRK-S.1; Flags: Precursor && - && -	-
Nbv5tr6229774.path3	199.666	120.336	173.27	4.80879	5.33375	16.374	164.424	8.83883	4.20745	4.13e-20	9.12e-18	Nbv0.5scaffold1199	124296	124928	-	494	- && - && - && -	-
Nbv5tr6412876.path1	574.585	444.647	495.179	54.0989	91.7405	116.801	504.804	87.5468	2.52369	9.65e-20	2.11e-17	Nbv0.5scaffold2913	182694	183416	-	723	- && P20144.1 RecName: Full=Wound-induced protein 1 && - && -	-
novel.5150	155.199	113.509	135.898	9.61758	1.06675	4.36639	134.869	5.01691	4.78613	1.73e-19	3.65e-17	Nbv0.5scaffold6600	96149	97586	-	1303	PF02458:Transferase family	-
Nbv5tr6222262.path1	176.125	223.604	107.02	3.60659	4.267	15.2824	168.916	7.71865	4.44023	1.89e-19	3.91e-17	Nbv0.5scaffold3388	140033	143110	-	1937	- && P37122.1 RecName: Full=Cytochrome P450 76A2; AltName: Full=CYPLXXVIA2; AltName: Full=Cytochrome P-450EG7 [Solanum melongena] && - && PF00067:Cytochrome P450	p450
Nbv5tr6234931.path1	192.691	111.802	134.2	1.2022	4.267	2.18319	146.231	2.5508	5.81458	2.56e-19	5.23e-17	Nbv0.5scaffold2070	22462	23430	+	969	- && P24924.2 RecName: Full=Trypsin inhibitor; Contains: RecName: Full=Trypsin inhibitor chain A; Contains: RecName: Full=Trypsin inhibitor chain B; Flags: Precursor && - && PF00197:Trypsin and protease inhibitor	-
novel.2368	197.922	159.595	207.245	3.60659	0	1.0916	188.254	1.56606	6.97592	4.4e-19	8.9e-17	Nbv0.5scaffold2754	303452	304119	-	579	-	-
Nbv5tr6214707.path1	98.5252	235.552	122.308	9.61758	6.4005	6.54958	152.129	7.52255	4.34687	1.57e-18	3.08e-16	Nbv0.5scaffold2536	286725	288248	-	1524	- && - && - && -	-
Nbv5tr6207641.path1	1258.16	880.76	1043.87	307.763	270.955	304.555	1060.93	294.424	1.84965	2.28e-18	4.43e-16	Nbv0.5scaffold4163	117546	128347	-	1288	- && O67802.1 RecName: Full=Putative carboxymethylenebutenolidase; AltName: Full=Dienelactone hydrolase; Short=DLH && - && PF01738:Dienelactone hydrolase family	-
Nbv5tr6216419.path1	108.116	149.354	116.363	3.60659	8.534	9.82437	124.611	7.32166	4.07284	4.59e-18	8.83e-16	Nbv0.5scaffold924	515899	518637	-	2308	- && Q07423.1 RecName: Full=Hexose carrier protein HEX6 && - && PF00083:Sugar (and other) transporter	Sugar_tr
Nbv5tr6239175.path1	2053.33	1380.88	2000.25	563.831	404.298	350.403	1811.49	439.511	2.04407	6.55e-18	1.24e-15	Nbv0.5scaffold153	117157	120357	+	1150	- && - && - && -	-
Nbv5tr6223929.path1	210.129	92.1726	150.337	13.2242	7.46725	9.82437	150.88	10.1719	3.89977	1.02e-17	1.9e-15	Nbv0.5scaffold2251	794	1200	-	285	- && - && - && -	-
Nbv5tr6207613.path1	1266.01	958.424	1030.28	247.653	325.359	332.937	1084.9	301.983	1.84399	1.03e-17	1.9e-15	Nbv0.5scaffold1923	111505	113468	-	798	- && Q9FG31.1 RecName: Full=Late embryogenesis abundant protein 46; AltName: Full=Late embryogenesis abundant protein 4-5; Short=AtLEA4-5 && - && PF03760:Late embryogenesis abundant (LEA) group 1	-
novel.3413	113.348	110.948	123.158	9.61758	6.4005	2.18319	115.818	6.06709	4.27303	1.3e-17	2.33e-15	Nbv0.5scaffold392	447332	450345	-	2079	PF01425:Amidase	Amidase
Nbv5tr6221321.path1	110.732	147.647	102.773	3.60659	1.06675	3.27479	120.384	2.64938	5.52541	1.48e-17	2.61e-15	Nbv0.5scaffold373	458179	464542	-	2146	- && Q84MA5.1 RecName: Full=Cationic amino acid transporter 1; AltName: Full=Amino acid transporter 1 && - && PF13906:C-terminus of AA_permease|PF13520:Amino acid permease	-
Nbv5tr6225491.path1	1215.43	844.062	908.82	302.954	261.354	252.159	989.439	272.155	1.86277	1.87e-17	3.27e-15	Nbv0.5scaffold4520	50022	51354	+	1333	- && Q54CJ4.1 RecName: Full=Elongation of fatty acids protein A; AltName: Full=3-keto acyl-CoA synthase eloA; AltName: Full=Fatty acid elongase A; AltName: Full=Very-long-chain 3-oxoacyl-CoA synthase A && - && PF01151:GNS1/SUR4 family	ELO
Nbv5tr6207069.path1	135.145	122.043	107.02	12.022	2.1335	6.54958	121.403	6.90169	4.16422	2.29e-17	3.96e-15	Nbv0.5scaffold1742	298254	301404	-	1384	- && Q9I4V0.1 RecName: Full=Nitronate monooxygenase; AltName: Full=Nitroalkane oxidase && - && PF03060:Nitronate monooxygenase	NPD
Nbv5tr6406599.path1	160.43	213.362	127.405	19.2352	20.2683	19.6487	167.066	19.7174	3.08219	3.23e-17	5.5e-15	Nbv0.5scaffold7303	26175	30518	+	1836	- && Q9SDZ9.1 RecName: Full=Purple acid phosphatase 2; AltName: Full=Manganese(II) purple acid phosphatase 2; Flags: Precursor && - && PF14008:Iron/zinc purple acid phosphatase-like protein C|PF16656:Purple acid Phosphatase, N-terminal domain|PF00149:Calcineurin-like phosphoesterase	Metallophos
novel.4882	9733.94	6679.95	8776.48	2981.45	2518.6	2524.86	8396.79	2674.97	1.6504	6.55e-17	1.1e-14	Nbv0.5scaffold6079	55084	58245	+	1828	PF03242:Late embryogenesis abundant protein	-
Nbv5tr6207635.path1	822.206	760.424	564.827	165.903	213.35	187.755	715.819	189.003	1.92008	7.87e-17	1.3e-14	Nbv0.5scaffold2526	68774	71039	+	1637	- && O22822.1 RecName: Full=UDP-glycosyltransferase 74F2; AltName: Full=AtSGT1; AltName: Full=Salicylic acid glucosyltransferase 1 && - && PF00201:UDP-glucoronosyl and UDP-glucosyl transferase	UDPGT
Nbv5tr6234730.path1	248.493	198.854	195.354	26.4483	40.5365	40.3891	214.233	35.7913	2.57625	9.71e-17	1.58e-14	Nbv0.5scaffold1439	135260	139786	+	1239	- && - && - && PF05529:B-cell receptor-associated protein 31-like	-
Nbv5tr6241933.path1	4150.26	4255.3	4517.77	1721.55	1620.39	1538.06	4307.78	1626.67	1.40512	1.02e-16	1.65e-14	Nbv0.5scaffold423	104044	107722	-	1827	- && P43297.1 RecName: Full=Cysteine proteinase RD21A; AltName: Full=Protein RESPONSIVE TO DEHYDRATION 21; Short=RD21; Flags: Precursor && - && PF08246:Cathepsin propeptide inhibitor domain (I29)|PF00112:Papain family cysteine protease|PF00396:Granulin	Peptidase_C1
Nbv5tr6207830.path1	517.039	285.906	433.176	81.7494	93.874	70.9538	412.04	82.1924	2.32521	1.13e-16	1.8e-14	Nbv0.5scaffold2895	181810	182694	-	885	- && Q9LV58.1 RecName: Full=Multiprotein-bridging factor 1c && - && PF08523:Multiprotein bridging factor 1|PF01381:Helix-turn-helix	HTH_3
Nbv5tr6216082.path1	117.707	115.216	137.597	13.2242	11.7343	2.18319	123.507	9.04721	3.78155	3.71e-16	5.76e-14	Nbv0.5scaffold8544	5534	6681	-	1148	- && - && - && -	-
Nbv5tr6202516.path1	118.579	152.767	129.103	0	3.20025	1.0916	133.483	1.43062	6.49097	3.87e-16	5.96e-14	Nbv0.5scaffold5870	46111	48769	+	2277	- && Q04980.2 RecName: Full=Low-temperature-induced 65 kDa protein; AltName: Full=Desiccation-responsive protein 29B && - && PF07918:CAP160 repeat	-
Nbv5tr6207354.path2	3958.45	2952.94	3501.93	1321.22	1155.29	1129.8	3471.1	1202.1	1.53	7.3e-16	1.09e-13	Nbv0.5scaffold7409	53645	56551	+	2063	- && Q9FY93.1 RecName: Full=NAC domain-containing protein 83; Short=ANAC083; AltName: Full=Protein VND-INTERACTING 2 && - && PF02365:No apical meristem (NAM) protein	NAM
Nbv5tr6219118.path1	302.551	204.828	239.521	36.0659	57.6045	27.2899	248.966	40.3201	2.62324	7.32e-16	1.09e-13	Nbv0.5scaffold6636	33303	34895	-	987	- && P17642.1 RecName: Full=Pathogenesis-related protein STH-2 && - && PF00407:Pathogenesis-related protein Bet v I family	-
Nbv5tr6246268.path1	132.529	114.362	116.363	16.8308	11.7343	7.64118	121.085	12.0687	3.33691	1.18e-15	1.73e-13	Nbv0.5scaffold165	7784	8530	+	747	- && - && - && -	-
Nbv5tr6238100.path1	95.9095	139.112	73.8947	6.01099	2.1335	3.27479	102.972	3.80643	4.78117	1.42e-15	2.06e-13	Nbv0.5scaffold5366	11457	12916	-	1222	- && Q9FJ47.1 RecName: Full=Senescence-specific cysteine protease SAG12; AltName: Full=Cysteine proteinase SAG12; AltName: Full=Protein SENESCENCE-ASSOCIATED GENE 12; Flags: Precursor && - && PF08246:Cathepsin propeptide inhibitor domain (I29)|PF00112:Papain family cysteine protease	Peptidase_C1
Nbv5tr6412966.path1	964.326	1144.48	967.426	314.976	346.694	379.876	1025.41	347.182	1.56197	3.13e-15	4.41e-13	Nbv0.5scaffold9792	3836	4673	+	329	- && - && - && PF03763:Remorin, C-terminal region	-
Nbv5tr6216540.path1	126.426	100.707	112.116	10.8198	13.8678	10.916	113.083	11.8678	3.2488	5.31e-15	7.43e-13	Nbv0.5scaffold2973	139885	165591	-	927	- && - && - && PF04970:Lecithin retinol acyltransferase	-
Nbv5tr6226355.path1	481.291	557.303	291.332	1.2022	14.9345	9.82437	443.309	8.65369	5.66492	5.59e-15	7.75e-13	Nbv0.5scaffold6614	8034	9946	+	1811	- && Q147F9.1 RecName: Full=AAA-ATPase At3g50940; Flags: Precursor && - && PF00004:ATPase family associated with various cellular activities (AAA)|PF14363:Domain associated at C-terminal with AAA	AAA
Nbv5tr6217785.path1	165.662	111.802	152.886	3.60659	0	0	143.45	1.2022	6.9964	6.96e-15	9.58e-13	Nbv0.5scaffold1041	308774	309735	+	962	- && - && - && PF00168:C2 domain	C2
Nbv5tr6287795.path1	116.835	103.267	129.103	15.6286	6.4005	1.0916	116.402	7.70689	3.94572	7.23e-15	9.84e-13	Nbv0.5scaffold2653	46080	46840	-	761	- && - && - && -	-
Nbv5tr6234972.path1	224.951	201.414	202.149	32.4593	41.6033	51.305	209.505	41.7892	2.32205	7.24e-15	9.84e-13	Nbv0.5scaffold6384	2214	4176	-	1647	- && P49598.1 RecName: Full=Protein phosphatase 2C 37; Short=AtPP2C37; AltName: Full=Protein ABA-HYPERSENSITIVE GERMINATION 3; AltName: Full=Protein phosphatase 2C A; Short=PP2CA && - && PF00481:Protein phosphatase 2C	PP2C
Nbv5tr6205400.path1	304.295	512.07	265.851	46.8857	59.738	86.2361	360.738	64.2866	2.48584	7.37e-15	9.94e-13	Nbv0.5scaffold2938	277198	284965	+	3216	- && Q9SY14.1 RecName: Full=CSC1-like protein At4g02900 && - && -	-
Nbv5tr6231961.path1	110.732	79.3708	118.911	9.61758	6.4005	8.73277	103.005	8.25029	3.64829	8.45e-15	1.12e-12	Nbv0.5scaffold597	366609	367381	-	773	- && - && - && -	-
Nbv5tr6207861.path1	196.178	95.5864	174.969	0	0	0	155.578	0	9.56226	9.03e-15	1.19e-12	Nbv0.5scaffold2070	50870	51801	+	932	- && P13087.3 RecName: Full=Miraculin; Short=MIR; Flags: Precursor && - && PF00197:Trypsin and protease inhibitor	-
Nbv5tr6199292.path1	188.331	345.647	198.751	33.6615	44.8035	45.8471	244.243	41.4374	2.55653	9.91e-15	1.3e-12	Nbv0.5scaffold4625	113437	116730	+	3101	- && Q9SCZ4.1 RecName: Full=Receptor-like protein kinase FERONIA; AltName: Full=Protein SIRENE; Flags: Precursor && - && PF12819:Carbohydrate-binding protein of the ER|PF07714:Protein tyrosine kinase	Pkinase_Tyr
Nbv5tr6244539.path2	187.459	182.638	177.517	38.4703	38.403	27.2899	182.538	34.7211	2.39579	1e-14	1.3e-12	Nbv0.5scaffold5157	156221	156729	-	509	- && - && - && -	-
Nbv5tr6215121.path1	152.583	84.4915	151.187	4.80879	16.0013	13.0992	129.421	11.3031	3.50152	1.27e-14	1.65e-12	Nbv0.5scaffold4085	206633	207409	-	777	- && - && - && PF15699:NPR1 interacting	-
Nbv5tr6231691.path1	302.551	418.19	276.893	80.5472	83.2065	78.595	332.545	80.7829	2.04134	1.45e-14	1.87e-12	Nbv0.5scaffold540	262456	268685	-	2604	- && Q651X6.1 RecName: Full=Cellulose synthase-like protein E6; AltName: Full=OsCslE6 && - && PF03552:Cellulose synthase	-
Nbv5tr6229160.path1	156.071	89.6122	100.225	0	3.20025	1.0916	115.303	1.43062	6.2807	1.49e-14	1.9e-12	Nbv0.5scaffold5237	2012	2681	+	670	- && - && - && -	-
Nbv5tr6224502.path1	307.782	150.207	222.533	0	0	2.18319	226.841	0.727731	8.25193	1.49e-14	1.9e-12	Nbv0.5scaffold4051	207738	208327	-	590	- && - && - && -	-
Nbv5tr6230761.path1	906.78	792.855	936.849	306.56	299.757	324.204	878.828	310.174	1.50247	1.55e-14	1.95e-12	Nbv0.5scaffold4822	74982	81283	-	1712	- && Q9C6I6.1 RecName: Full=Electron transfer flavoprotein subunit alpha, mitochondrial; Short=Alpha-ETF; Flags: Precursor && - && PF01012:Electron transfer flavoprotein domain|PF00766:Electron transfer flavoprotein FAD-binding domain	-
Nbv5tr6240836.path1	1103.83	949.889	757.633	156.286	301.89	253.25	937.118	237.142	1.98063	1.66e-14	2.08e-12	Nbv0.5scaffold653	90046	92707	+	1038	- && Q39096.1 RecName: Full=Protein EARLY RESPONSIVE TO DEHYDRATION 15; AltName: Full=PAM2-containing protein CID1; AltName: Full=Polyadenylate-binding protein-interacting protein 1; Short=PABP-interacting protein 1; Short=Poly(A)-binding protein-interacting protein 1; AltName: Full=Protein CTC-INTERACTING DOMAIN 1; AltName: Full=Protein LIGHT STRESS-REGULATED 1 && - && -	-
Nbv5tr6208043.path1	154.327	105.828	98.5262	10.8198	16.0013	12.0076	119.56	12.9429	3.20195	2.32e-14	2.87e-12	Nbv0.5scaffold3944	108292	109063	-	772	- && - && - && -	-
Nbv5tr6207753.path1	729.784	1368.08	808.595	244.046	264.554	253.25	968.819	253.95	1.93152	3.14e-14	3.81e-12	Nbv0.5scaffold4259	38184	42151	+	2853	- && Q9SZA7.3 RecName: Full=Probable disease resistance protein At4g33300 && - && PF05659:Arabidopsis broad-spectrum mildew resistance protein RPW8|PF00931:NB-ARC domain	NB-ARC
Nbv5tr6227281.path1	2126.57	1443.18	1612.09	581.864	619.782	543.615	1727.28	581.754	1.56994	3.26e-14	3.94e-12	Nbv0.5scaffold12	13660	17449	+	940	- && Q10QA5.1 RecName: Full=Strigolactone esterase D14; AltName: Full=Protein DWARF 14; AltName: Full=Protein DWARF 88; AltName: Full=Protein HIGH-TILLERING DWARF 2 && - && PF12695:Alpha/beta hydrolase family	-
Nbv5tr6199505.path1	1311.34	1191.42	1122.01	357.053	421.366	486.852	1208.26	421.757	1.51778	4.49e-14	5.38e-12	Nbv0.5scaffold256	237759	248833	+	1414	- && Q9SZ83.1 RecName: Full=Uncharacterized oxidoreductase At4g09670 && - && PF01408:Oxidoreductase family, NAD-binding Rossmann fold	GFO_IDH_MocA
Nbv5tr6236093.path1	1141.32	1207.63	1011.59	432.791	362.695	420.265	1120.18	405.25	1.46726	4.53e-14	5.4e-12	Nbv0.5scaffold2507	320216	328440	-	1394	- && Q84TF0.1 RecName: Full=Aldo-keto reductase family 4 member C10 && - && PF00248:Aldo/keto reductase family	Aldo_ket_red
Nbv5tr6219864.path1	256.34	376.371	384.762	93.7714	87.4735	72.0454	339.158	84.4301	2.00739	8.35e-14	9.84e-12	Nbv0.5scaffold6217	60655	62334	+	1680	- && Q9FLF4.1 RecName: Full=U-box domain-containing protein 27; AltName: Full=Plant U-box protein 27 && - && -	-
Nbv5tr6204576.path1	190.947	195.44	145.241	31.2571	38.403	34.9311	177.209	34.8637	2.34334	1.31e-13	1.5e-11	Nbv0.5scaffold2509	245777	253218	+	2602	- && Q9LTC0.1 RecName: Full=Probable receptor-like protein kinase At5g47070 && - && PF07714:Protein tyrosine kinase	Pkinase_Tyr
novel.2464	100.269	132.285	67.9491	4.80879	7.46725	10.916	100.168	7.73067	3.68573	1.63e-13	1.86e-11	Nbv0.5scaffold2832	134778	137119	-	1578	PF04640:PLATZ transcription factor	-
Nbv5tr6228622.path1	91.5499	67.4225	89.1832	4.80879	6.4005	1.0916	82.7186	4.1003	4.33549	2.22e-13	2.49e-11	Nbv0.5scaffold2076	132980	133816	-	837	- && - && - && -	-
Nbv5tr6216022.path1	87.1904	115.216	67.9491	1.2022	0	4.36639	90.1184	1.85619	5.59741	2.47e-13	2.75e-11	Nbv0.5scaffold92	266120	267442	+	1109	- && Q8S9J6.1 RecName: Full=Aspartyl protease family protein At5g10770; Flags: Precursor && - && PF00026:Eukaryotic aspartyl protease	Asp
Nbv5tr6232122.path1	283.369	319.19	238.671	1.2022	12.801	2.18319	280.41	5.39546	5.68021	2.84e-13	3.15e-11	Nbv0.5scaffold4086	19781	27225	+	2523	- && Q94KB7.2 RecName: Full=MLO-like protein 6; Short=AtMlo6 && - && PF03094:Mlo family	-
Nbv5tr6206971.path1	172.637	222.75	169.873	0	0	1.0916	188.42	0.363866	8.87696	2.96e-13	3.27e-11	Nbv0.5scaffold949	40132	42119	-	1751	- && P13917.2 RecName: Full=Basic 7S globulin; AltName: Full=SBg7S; Short=Bg; Contains: RecName: Full=Basic 7S globulin high kDa subunit; Contains: RecName: Full=Basic 7S globulin low kDa subunit; Flags: Precursor && - && PF14541:Xylanase inhibitor C-terminal|PF14543:Xylanase inhibitor N-terminal	-
Nbv5tr6231279.path1	130.786	202.268	101.924	20.4374	23.4685	16.374	144.992	20.0933	2.85078	3.84e-13	4.19e-11	Nbv0.5scaffold120	916297	928168	-	1808	- && - && - && PF00097:Zinc finger, C3HC4 type (RING finger)	zf-C3HC4
Nbv5tr6239126.path1	156.943	110.948	135.049	21.6396	20.2683	24.0151	134.313	21.9743	2.61162	4.09e-13	4.44e-11	Nbv0.5scaffold8513	35432	37202	-	821	- && - && - && -	-
Nbv5tr6224401.path1	142.992	89.6122	95.9781	1.2022	1.06675	1.0916	109.528	1.12018	6.61469	4.21e-13	4.54e-11	Nbv0.5scaffold1084	459020	459662	+	643	- && Q9LSQ6.1 RecName: Full=Calcium-binding protein PBP1; AltName: Full=KIC-related protein 2; AltName: Full=PINOID-binding protein 1 && - && PF13833:EF-hand domain pair	-
Nbv5tr6237973.path1	174.381	175.811	121.459	19.2352	36.2695	18.5571	157.217	24.6873	2.66489	4.92e-13	5.27e-11	Nbv0.5scaffold8003	7541	10994	-	3454	- && - && - && PF13855:Leucine rich repeat|PF08263:Leucine rich repeat N-terminal domain	LRRNT_2
Nbv5tr6267653.path1	226.695	339.673	251.412	33.6615	59.738	74.2286	272.593	55.876	2.28172	5.51e-13	5.88e-11	Nbv0.5scaffold2158	11670	21400	+	3018	- && Q9SJD4.1 RecName: Full=Long chain acyl-CoA synthetase 8 && - && PF00501:AMP-binding enzyme	AMP-binding
novel.1390	149.968	64.0087	105.321	10.8198	8.534	9.82437	106.432	9.72605	3.45508	6.34e-13	6.65e-11	Nbv0.5scaffold1900	308802	312137	+	1270	-	-
Nbv5tr6207765.path1	486.523	484.759	368.624	92.5692	155.746	75.3202	446.635	107.878	2.04775	6.41e-13	6.69e-11	Nbv0.5scaffold1501	95825	105267	-	1417	- && B2X050.1 RecName: Full=(+)-neomenthol dehydrogenase; AltName: Full=Menthone:neomenthol reductase 1; Short=CaMNR1 && - && PF00106:short chain dehydrogenase	adh_short
Nbv5tr6221867.path1	243.261	331.992	294.729	84.1538	83.2065	64.4042	289.994	77.2549	1.90929	7.35e-13	7.57e-11	Nbv0.5scaffold87	1041674	1044860	+	1971	- && P93111.1 RecName: Full=Glutamyl-tRNA reductase 1, chloroplastic; Short=GluTR; Flags: Precursor && - && PF00745:Glutamyl-tRNAGlu reductase, dimerisation domain|PF05201:Glutamyl-tRNAGlu reductase, N-terminal domain|PF01488:Shikimate / quinate 5-dehydrogenase	-
Nbv5tr6216442.path1	64.5209	97.2933	117.212	9.61758	2.1335	8.73277	93.0088	6.82795	3.78388	8.92e-13	9.03e-11	Nbv0.5scaffold6852	37157	38607	+	1451	- && Q9LMR3.1 RecName: Full=Arogenate dehydrogenase 2, chloroplastic; AltName: Full=TyrAAT2; Flags: Precursor && - && PF02153:Prephenate dehydrogenase	-
novel.5057	86.3185	64.0087	84.087	3.60659	0	5.45798	78.1381	3.02153	4.70792	8.92e-13	9.03e-11	Nbv0.5scaffold6420	74699	76144	+	722	PF00304:Gamma-thionin family	-
novel.3079	869.289	527.432	690.533	245.248	160.013	125.534	695.751	176.931	1.97743	9.32e-13	9.33e-11	Nbv0.5scaffold347	704613	707584	+	965	PF03242:Late embryogenesis abundant protein	-
Nbv5tr6201969.path1	111.604	119.483	89.1832	12.022	16.0013	15.2824	106.757	14.4352	2.88208	1.29e-12	1.27e-10	Nbv0.5scaffold4214	74968	78082	+	3115	- && - && - && PF08263:Leucine rich repeat N-terminal domain|PF13855:Leucine rich repeat	LRRNT_2
novel.134	60.1614	96.4398	111.267	0	0	0	89.2893	0	8.76161	2.35e-12	2.28e-10	Nbv0.5scaffold10570	5345	6787	+	1443	-	-
Nbv5tr6218575.path2	6297.76	3249.94	4697.83	1506.35	1569.19	1572.99	4748.51	1549.51	1.61562	2.78e-12	2.66e-10	Nbv0.5scaffold1129	415989	416547	+	559	- && - && - && -	-
Nbv5tr6238099.path1	89.8061	88.7588	66.2504	3.60659	1.06675	0	81.6051	1.55778	5.76716	2.97e-12	2.83e-10	Nbv0.5scaffold807	98313	100346	-	2034	- && - && - && PF06813:Nodulin-like|PF07690:Major Facilitator Superfamily	MFS_1
Nbv5tr6314825.path1	44.4671	157.035	66.2504	4.80879	2.1335	3.27479	89.2508	3.40569	4.7277	3.7e-12	3.51e-10	Nbv0.5scaffold2536	282042	286314	+	1281	- && - && - && -	-
Nbv5tr6237553.path1	109.86	151.914	120.61	13.2242	28.8023	13.0992	127.461	18.3752	2.78617	3.81e-12	3.6e-10	Nbv0.5scaffold3852	214430	215898	+	1377	- && - && - && PF13855:Leucine rich repeat	-
Nbv5tr6201800.path2	262.443	367.837	219.985	38.4703	73.6058	74.2286	283.422	62.1016	2.18577	4.61e-12	4.32e-10	Nbv0.5scaffold6739	26661	29548	+	1998	- && Q9MAM3.1 RecName: Full=3-ketoacyl-CoA synthase 1; Short=KCS-1; AltName: Full=Very long-chain fatty acid condensing enzyme 1; Short=VLCFA condensing enzyme 1 && - && PF08392:FAE1/Type III polyketide synthase-like protein|PF08541:3-Oxoacyl-[acyl-carrier-protein (ACP)] synthase III C terminal	-
novel.2259	102.885	69.1294	95.1288	12.022	6.4005	9.82437	89.0476	9.41562	3.25044	5.35e-12	4.97e-10	Nbv0.5scaffold2651	134585	135802	-	1218	-	-
Nbv5tr6219731.path1	645.209	477.932	508.769	195.958	189.882	139.724	543.97	175.188	1.63523	5.46e-12	5.05e-10	Nbv0.5scaffold2525	266702	269831	+	857	- && Q42342.2 RecName: Full=Cytochrome b5 isoform E; Short=AtCb5-E; AltName: Full=Cytochrome b5 isoform 1; AltName: Full=Cytochrome b5 isoform A; Short=AtCb5-A && - && PF00173:Cytochrome b5-like Heme/Steroid binding domain	-
Nbv5tr6227210.path1	193.563	175.811	224.232	60.1099	37.3363	40.3891	197.869	45.9451	2.11178	5.79e-12	5.33e-10	Nbv0.5scaffold71	846304	847442	+	1139	- && - && - && PF03168:Late embryogenesis abundant protein	-
Nbv5tr6220280.path1	117.707	57.1811	57.7568	1.2022	1.06675	4.36639	77.5483	2.21178	5.11974	6.25e-12	5.67e-10	Nbv0.5scaffold856	417176	417785	-	610	- && - && - && -	-
Nbv5tr6236548.path1	84.5747	125.457	47.5644	2.4044	3.20025	8.73277	85.8654	4.77914	4.15534	6.57e-12	5.93e-10	Nbv0.5scaffold5455	92452	95207	-	2177	- && Q9C6K9.1 RecName: Full=LEAF RUST 10 DISEASE-RESISTANCE LOCUS RECEPTOR-LIKE PROTEIN KINASE-like 1.1; AltName: Full=Probable receptor-like serine/threonine-protein kinase LRK10L-1.1; Flags: Precursor && - && PF14380:Wall-associated receptor kinase C-terminal|PF00069:Protein kinase domain	Pkinase
Nbv5tr6207716.path1	84.5747	99.0002	99.3756	4.80879	17.068	4.36639	94.3168	8.74773	3.41401	7.36e-12	6.62e-10	Nbv0.5scaffold7432	7124	8416	-	1014	- && - && - && PF06521:PAR1 protein	-
novel.1046	130.786	99.8536	142.693	0	0	2.18319	124.444	0.727731	7.38606	7.85e-12	7.01e-10	Nbv0.5scaffold1614	420244	422636	+	2393	-	-
Nbv5tr6266996.path1	269.418	383.199	363.528	104.591	108.809	89.5109	338.715	100.97	1.74646	7.87e-12	7.01e-10	Nbv0.5scaffold6571	86157	87737	+	1038	- && Q9SYT0.1 RecName: Full=Annexin D1; AltName: Full=AnnAt1; AltName: Full=Annexin A1 && - && PF00191:Annexin	-
novel.3998	155.199	93.026	128.254	1.2022	1.06675	0	125.493	0.756316	7.39521	7.95e-12	7.05e-10	Nbv0.5scaffold4687	16082	18182	+	1007	PF03242:Late embryogenesis abundant protein	-
Nbv5tr6207718.path1	420.258	255.181	313.415	84.1538	105.608	67.679	329.618	85.8137	1.94067	8.7e-12	7.68e-10	Nbv0.5scaffold6637	5309	6150	+	842	- && Q9FN29.1 RecName: Full=Homeobox-leucine zipper protein ATHB-52; AltName: Full=HD-ZIP protein ATHB-52; AltName: Full=Homeodomain transcription factor ATHB-52 && - && PF00046:Homeobox domain	Homeobox
novel.3704	129.914	99.8536	98.5262	14.4264	13.8678	21.8319	109.431	16.7087	2.70908	1.12e-11	9.84e-10	Nbv0.5scaffold43113	1	342	+	342	-	-
Nbv5tr6208209.path1	136.017	141.673	103.622	1.2022	0	0	127.104	0.400733	8.30889	1.31e-11	1.13e-09	Nbv0.5scaffold1466	1629	2852	+	1224	- && Q9FLS0.1 RecName: Full=F-box protein At5g07610 && - && -	-
novel.1409	235.414	189.466	219.985	39.6725	35.2028	70.9538	214.955	48.6097	2.1431	1.81e-11	1.52e-09	Nbv0.5scaffold191	657698	658780	-	1083	-	-
novel.3254	818.718	440.38	628.529	211.587	190.948	163.74	629.209	188.758	1.73756	1.82e-11	1.52e-09	Nbv0.5scaffold3691	221281	226078	-	1319	-	-
Nbv5tr6226446.path1	115.963	145.086	140.994	33.6615	18.1348	24.0151	134.015	25.2705	2.41438	1.91e-11	1.59e-09	Nbv0.5scaffold2780	350636	351062	+	427	- && - && - && -	-
Nbv5tr6202384.path1	54.0581	131.431	49.2631	0	3.20025	3.27479	78.2508	2.15835	5.14214	1.93e-11	1.6e-09	Nbv0.5scaffold1913	303233	306657	+	3425	- && Q9LIK7.1 RecName: Full=Putative calcium-transporting ATPase 13, plasma membrane-type; AltName: Full=Ca(2+)-ATPase isoform 13 && - && PF00122:E1-E2 ATPase|PF00702:haloacid dehalogenase-like hydrolase|PF00689:Cation transporting ATPase, C-terminus|PF00690:Cation transporter/ATPase, N-terminus	Cation_ATPase_C
Nbv5tr6368048.path1	101.141	72.5432	91.7313	14.4264	8.534	9.82437	88.4718	10.9282	3.02619	2.35e-11	1.93e-09	Nbv0.5scaffold566	202835	203662	-	828	- && - && - && -	-
Nbv5tr6277944.path2	207.513	241.526	212.341	46.8857	56.5378	73.137	220.46	58.8535	1.90275	2.56e-11	2.1e-09	Nbv0.5scaffold1773	406601	407107	-	300	- && Q9LDV4.1 RecName: Full=Alanine aminotransferase 2, mitochondrial; Short=AtAlaAT2; Short=AtAlaATm; AltName: Full=Alanine-2-oxoglutarate aminotransferase 3; Flags: Precursor && - && -	-
Nbv5tr6237202.path1	168.278	82.7846	127.405	24.044	16.0013	19.6487	126.156	19.898	2.66899	3.46e-11	2.79e-09	Nbv0.5scaffold4109	60204	62145	-	1081	- && Q9SMM5.1 RecName: Full=Bidirectional sugar transporter SWEET11; Short=AtSWEET11; AltName: Full=Protein SUGARS WILL EVENTUALLY BE EXPORTED TRANSPORTERS 11 && - && PF03083:Sugar efflux transporter for intercellular exchange	-
Nbv5tr6204944.path1	533.605	584.613	515.564	201.969	215.484	216.136	544.594	211.196	1.36623	3.96e-11	3.18e-09	Nbv0.5scaffold203	881373	886009	-	1701	- && Q9LVJ0.1 RecName: Full=UV-B-induced protein At3g17800, chloroplastic; Flags: Precursor && - && PF05542:Protein of unknown function (DUF760)	-
Nbv5tr6242558.path1	188.331	134.845	137.597	37.2681	36.2695	25.1067	153.591	32.8815	2.22534	4.32e-11	3.46e-09	Nbv0.5scaffold4606	108854	110326	-	1473	- && Q9SX25.1 RecName: Full=Probable carboxylesterase 6; AltName: Full=AtCXE6 && - && PF07859:alpha/beta hydrolase fold	Abhydrolase_3
Nbv5tr6220382.path1	628.643	559.01	644.667	254.866	243.219	221.594	610.773	239.893	1.34864	5.22e-11	4.1e-09	Nbv0.5scaffold4458	143279	149834	+	2746	- && P53810.2 RecName: Full=Phosphatidylinositol transfer protein alpha isoform; Short=PI-TP-alpha; Short=PtdIns transfer protein alpha; Short=PtdInsTP alpha && - && PF02121:Phosphatidylinositol transfer protein	IP_trans
Nbv5tr6224093.path1	123.81	75.1036	115.514	1.2022	1.06675	0	104.809	0.756316	7.13528	5.63e-11	4.41e-09	Nbv0.5scaffold6960	36415	37042	-	628	- && - && - && -	-
novel.1137	81.0871	71.6898	76.4428	3.60659	8.534	10.916	76.4065	7.68552	3.29861	5.81e-11	4.54e-09	Nbv0.5scaffold1680	265159	266905	+	1747	-	-
Nbv5tr6239153.path1	1705.44	1218.73	1359.83	401.534	646.451	451.921	1428	499.969	1.51335	6.43e-11	5e-09	Nbv0.5scaffold3345	42019	43382	+	987	- && - && - && PF00257:Dehydrin	-
Nbv5tr6224222.path1	69.7523	46.0863	78.1415	3.60659	1.06675	1.0916	64.66	1.92165	5.1095	7.43e-11	5.67e-09	Nbv0.5scaffold2251	27173	27748	-	576	- && - && - && -	-
Nbv5tr6203129.path1	120.323	199.707	177.517	19.2352	37.3363	41.4807	165.849	32.684	2.33687	9.25e-11	6.99e-09	Nbv0.5scaffold814	130805	136388	+	1624	- && Q8VY22.1 RecName: Full=Protein trichome birefringence-like 38 && - && PF13839:GDSL/SGNH-like Acyl-Esterase family found in Pmr5 and Cas1p|PF14416:PMR5 N terminal Domain	-
Nbv5tr6408623.path1	46.2109	75.957	76.4428	4.80879	4.267	5.45798	66.2036	4.84459	3.77343	1.09e-10	8.19e-09	Nbv0.5scaffold1070	205332	209573	-	909	- && - && - && -	-
Nbv5tr6388332.path2	126.426	175.811	161.379	43.2791	12.801	26.1983	154.539	27.4261	2.50516	1.19e-10	8.92e-09	Nbv0.5scaffold1191	160391	263072	-	960	- && Q9SZG3.1 RecName: Full=VQ motif-containing protein 29; Short=AtVQ29 && - && -	-
Nbv5tr6240876.path1	97.6533	109.242	80.6896	0	0	2.18319	95.8615	0.727731	7.00981	1.25e-10	9.28e-09	Nbv0.5scaffold9406	15678	19024	-	3347	- && - && - && PF00078:Reverse transcriptase (RNA-dependent DNA polymerase)|PF13966:zinc-binding in reverse transcriptase	RVT_1
Nbv5tr6235207.path1	74.1119	49.5001	60.3049	2.4044	2.1335	5.45798	61.3056	3.33196	4.19514	1.38e-10	1.02e-08	Nbv0.5scaffold15	1020194	1022176	-	1146	- && Q9MAA2.1 RecName: Full=Phosphoglycerate mutase-like protein AT74; Short=At-74 && - && PF00300:Histidine phosphatase superfamily (branch 1)	-
Nbv5tr6201728.path1	137.761	210.802	102.773	12.022	29.869	31.6563	150.445	24.5158	2.60895	1.5e-10	1.1e-08	Nbv0.5scaffold4833	155647	160067	-	2499	- && Q9CAL2.1 RecName: Full=Cysteine-rich receptor-like protein kinase 3; Short=Cysteine-rich RLK3; Flags: Precursor && - && PF01657:Salt stress response/antifungal|PF00069:Protein kinase domain	Pkinase
Nbv5tr6200775.path1	245.877	114.362	175.818	32.4593	35.2028	43.6639	178.686	37.1087	2.26581	1.7e-10	1.24e-08	Nbv0.5scaffold9570	10340	10689	-	350	- && - && - && -	-
Nbv5tr6322109.path1	120.323	122.043	135.898	21.6396	26.6688	32.7479	126.088	27.0187	2.21885	1.81e-10	1.31e-08	Nbv0.5scaffold765	132442	134360	-	1183	- && Q03666.1 RecName: Full=Probable glutathione S-transferase; AltName: Full=Auxin-induced protein PCNT107 && - && PF13410:Glutathione S-transferase, C-terminal domain|PF02798:Glutathione S-transferase, N-terminal domain	GST_N
Nbv5tr6245176.path1	381.022	258.595	304.072	48.0879	99.2078	100.427	314.563	82.5742	1.92539	2.37e-10	1.71e-08	Nbv0.5scaffold214	504800	506343	-	1544	- && O80582.2 RecName: Full=F-box/kelch-repeat protein At2g44130 && - && PF12937:F-box-like|PF01344:Kelch motif	Kelch_1
Nbv5tr6223719.path1	59.2895	59.7415	65.401	4.80879	6.4005	1.0916	61.4773	4.1003	3.90742	2.46e-10	1.76e-08	Nbv0.5scaffold680	462275	462938	-	664	- && - && - && -	-
Nbv5tr6220741.path1	932.938	729.699	783.114	360.659	329.626	260.892	815.25	317.059	1.36306	2.77e-10	1.97e-08	Nbv0.5scaffold2889	279764	281081	+	952	- && Q9FUT0.1 RecName: Full=Glutathione S-transferase U9; Short=AtGSTU9; AltName: Full=GST class-tau member 9; AltName: Full=Glutathione S-transferase 14 && - && -	-
Nbv5tr6202584.path1	138.633	105.828	78.9909	1.2022	20.2683	13.0992	107.817	11.5232	3.20523	3.39e-10	2.39e-08	Nbv0.5scaffold2129	43436	45223	-	1788	- && F8WKW8.1 RecName: Full=Beta-D-glucosyl crocetin beta-1,6-glucosyltransferase; AltName: Full=UDP-glucose glucosyltransferase 9; Short=GjUGT9; AltName: Full=UDP-glycosyltransferase 94E5 && - && PF00201:UDP-glucoronosyl and UDP-glucosyl transferase	UDPGT
Nbv5tr6236151.path2	55.8019	83.6381	62.8529	9.61758	5.33375	3.27479	67.431	6.07537	3.4896	3.68e-10	2.58e-08	Nbv0.5scaffold9441	5850	8451	-	878	- && Q9FQY8.2 RecName: Full=Caffeic acid 3-O-methyltransferase; Short=CAOMT; Short=COMT; AltName: Full=S-adenosysl-L-methionine:caffeic acid 3-O-methyltransferase && - && -	-
Nbv5tr6299812.path2	54.93	66.5691	50.9618	0	2.1335	4.36639	57.487	2.16663	4.6948	3.86e-10	2.69e-08	Nbv0.5scaffold1060	3806	5006	+	1201	- && - && - && -	-
Nbv5tr6238118.path1	69.7523	41.819	66.2504	0	3.20025	4.36639	59.2739	2.52221	4.51879	3.89e-10	2.71e-08	Nbv0.5scaffold6981	74279	74767	-	384	- && Q02214.1 RecName: Full=Trypsin inhibitor 1; AltName: Full=NSTI-I; AltName: Full=Trypsin inhibitor I; Flags: Precursor && - && PF00280:Potato inhibitor I family	-
novel.1853	81.0871	95.5864	67.9491	13.2242	9.60075	12.0076	81.5409	11.6108	2.81629	4.1e-10	2.85e-08	Nbv0.5scaffold23	807763	812620	+	1167	PF13966:zinc-binding in reverse transcriptase	-
Nbv5tr6218065.path1	67.1366	77.6639	70.4972	2.4044	12.801	4.36639	71.7659	6.52393	3.43706	4.49e-10	3.11e-08	Nbv0.5scaffold1114	5473	7924	+	2452	- && A2XQD3.1 RecName: Full=G-type lectin S-receptor-like serine/threonine-protein kinase LECRK2; Short=OsLecRK2; Flags: Precursor && - && PF01453:D-mannose binding lectin|PF07714:Protein tyrosine kinase|PF00069:Protein kinase domain	Pkinase
Nbv5tr6229840.path1	1161.38	954.157	1190.81	522.956	419.233	454.104	1102.11	465.431	1.24418	5.1e-10	3.51e-08	Nbv0.5scaffold3821	137504	139012	+	1432	- && Q9ZVI6.1 RecName: Full=Protein LURP-one-related 8 && - && PF04525:LURP-one-related	-
novel.6123	3954.09	2271.03	2936.25	958.152	1331.3	1100.33	3053.79	1129.93	1.43411	5.47e-10	3.75e-08	Nbv0.5scaffold920	92102	101755	+	1553	-	-
Nbv5tr6218069.path1	112.476	65.7156	115.514	14.4264	18.1348	14.1908	97.9016	15.584	2.64886	5.57e-10	3.81e-08	Nbv0.5scaffold4782	19338	19896	-	559	- && - && - && -	-
Nbv5tr6200268.path1	249.365	243.233	252.261	61.3121	92.8073	82.9613	248.286	79.0269	1.64849	6.22e-10	4.21e-08	Nbv0.5scaffold2333	38346	39283	-	938	- && - && - && PF03168:Late embryogenesis abundant protein	-
Nbv5tr6235129.path1	191.819	143.38	132.501	36.0659	37.3363	44.7555	155.9	39.3859	1.98353	8.4e-10	5.63e-08	Nbv0.5scaffold910	310682	313882	+	1275	- && Q0JHU5.1 RecName: Full=Elicitor-responsive protein 1; Short=OsERG1; AltName: Full=17 kDa phloem protein; AltName: Full=Fungal elicitor immediate early-responsive gene 1 protein; Short=FIERG1; AltName: Full=RPP17 >A2WWV5.2 RecName: Full=Elicitor-responsive protein 1; AltName: Full=17 kDa phloem protein; AltName: Full=Fungal elicitor immediate early-responsive gene 1 protein; Short=FIERG1; Alt…	C2
Nbv5tr6204109.path2	242.389	203.121	220.835	79.345	67.2053	67.679	222.115	71.4098	1.63863	8.72e-10	5.82e-08	Nbv0.5scaffold1754	372589	372894	+	306	- && - && - && -	-
Nbv5tr6203265.path1	127.298	108.388	100.225	10.8198	29.869	19.6487	111.97	20.1125	2.46632	9.58e-10	6.35e-08	Nbv0.5scaffold2451	285630	288168	-	1215	- && - && - && -	-
novel.3764	59.2895	34.138	50.1125	0	0	0	47.8467	0	7.86104	1.01e-09	6.69e-08	Nbv0.5scaffold438	697807	698678	-	773	PF02428:Potato type II proteinase inhibitor family	-
Nbv5tr6207030.path1	185.716	221.043	182.613	49.2901	58.6713	67.679	196.457	58.5468	1.74445	1.08e-09	7.1e-08	Nbv0.5scaffold246	844230	848890	+	2087	- && Q39023.2 RecName: Full=Mitogen-activated protein kinase 3; Short=AtMPK3; Short=MAP kinase 3 && - && PF00069:Protein kinase domain	Pkinase
Nbv5tr6217508.path1	54.0581	65.7156	50.1125	1.2022	6.4005	3.27479	56.6287	3.62583	3.93868	1.14e-09	7.46e-08	Nbv0.5scaffold6182	52869	56332	+	1433	- && Q39224.1 RecName: Full=Protein SRG1; Short=AtSRG1; AltName: Full=Protein SENESCENCE-RELATED GENE 1 && - && PF14226:non-haem dioxygenase in morphine synthesis N-terminal|PF03171:2OG-Fe(II) oxygenase superfamily	2OG-FeII_Oxy
Nbv5tr6224889.path1	1422.08	718.605	1055.76	379.894	408.565	305.647	1065.48	364.702	1.54669	1.42e-09	9.25e-08	Nbv0.5scaffold4964	30582	31394	+	649	- && Q03461.1 RecName: Full=Non-specific lipid-transfer protein 2; Short=LTP 2; Flags: Precursor && - && PF00234:Protease inhibitor/seed storage/LTP family	-
Nbv5tr6217402.path1	505.704	597.415	304.072	10.8198	37.3363	5.45798	469.064	17.8713	4.71002	1.6e-09	1.04e-07	Nbv0.5scaffold1490	189899	192329	+	2431	- && O80939.1 RecName: Full=L-type lectin-domain containing receptor kinase IV.1; Short=Arabidopsis thaliana lectin-receptor kinase e; Short=AthlecRK-e; Short=LecRK-IV.1; AltName: Full=Lectin Receptor Kinase 1; Flags: Precursor && - && PF00139:Legume lectin domain|PF00069:Protein kinase domain	Pkinase
Nbv5tr6207593.path1	3449.25	3717.63	3308.27	1565.26	1865.75	1536.97	3491.72	1655.99	1.07613	1.64e-09	1.06e-07	Nbv0.5scaffold29	1525072	1535699	-	2280	- && O65390.1 RecName: Full=Aspartic proteinase A1; Flags: Precursor && - && PF03489:Saposin-like type B, region 2|PF00026:Eukaryotic aspartyl protease|PF05184:Saposin-like type B, region 1	Asp
novel.2513	259.827	211.656	244.617	80.5472	88.5403	63.3126	238.7	77.4667	1.62356	1.68e-09	1.08e-07	Nbv0.5scaffold288	291826	293058	+	1009	-	-
Nbv5tr6231212.path1	805.64	920.019	572.471	163.499	309.358	276.174	766.043	249.677	1.61576	1.78e-09	1.14e-07	Nbv0.5scaffold4344	168679	172767	+	2081	- && P54767.1 RecName: Full=Glutamate decarboxylase; Short=GAD; AltName: Full=ERT D1 && - && PF00282:Pyridoxal-dependent decarboxylase conserved domain	-
Nbv5tr6238112.path1	30.5166	69.1294	39.9201	0	0	0	46.5221	0	7.82101	1.78e-09	1.14e-07	Nbv0.5scaffold3480	107628	108549	+	922	- && - && - && -	-
Nbv5tr6241458.path1	31.3886	49.5001	54.3593	0	0	0	45.0826	0	7.77572	1.8e-09	1.15e-07	Nbv0.5scaffold1334	438990	442043	+	1405	- && Q9M439.1 RecName: Full=Branched-chain-amino-acid aminotransferase 2, chloroplastic; Short=Atbcat-2; Flags: Precursor && - && PF01063:Amino-transferase class IV	-
Nbv5tr6215468.path1	133.401	97.2933	120.61	26.4483	30.9358	15.2824	117.101	24.2222	2.27371	2.04e-09	1.29e-07	Nbv0.5scaffold5392	69054	74337	+	743	- && Q9C7U8.1 RecName: Full=Subtilisin-like protease SBT3.17; AltName: Full=Subtilase subfamily 3 member 17; Short=AtSBT3.17; Flags: Precursor && - && PF05922:Peptidase inhibitor I9	-
novel.4942	88.9342	104.121	39.9201	0	1.06675	0	77.6584	0.355583	7.598	2.09e-09	1.32e-07	Nbv0.5scaffold61763	15	583	+	417	PF03936:Terpene synthase family, metal binding domain	-
Nbv5tr6216448.path1	46.2109	77.6639	106.171	2.4044	0	0	76.6818	0.801465	6.67685	2.14e-09	1.34e-07	Nbv0.5scaffold4171	101971	103038	-	1068	- && Q8LGD5.2 RecName: Full=Protein MKS1; AltName: Full=Protein MAP kinase 4 substrate 1; AltName: Full=VQ motif-containing protein 21; Short=AtVQ21 && - && PF05678:VQ motif	-
Nbv5tr6207926.path1	94.1657	46.9397	81.539	0	0	1.0916	74.2148	0.363866	7.53255	2.28e-09	1.42e-07	Nbv0.5scaffold1465	182886	183352	+	467	- && - && - && -	-
Nbv5tr6222076.path1	47.0828	40.9656	38.2214	0	0	0	42.0899	0	7.67617	2.8e-09	1.73e-07	Nbv0.5scaffold1835	76397	79507	-	1576	- && O23181.2 RecName: Full=Patatin-like protein 3; Short=AtPLP3; AltName: Full=Patatin-related phospholipase A IIbeta; Short=pPLAIIb; AltName: Full=Phospholipase A IVC; Short=AtPLAIVC && - && PF01734:Patatin-like phospholipase	-
Nbv5tr6217472.path1	53.1862	56.3277	67.9491	3.60659	6.4005	7.64118	59.1543	5.88276	3.31875	3.06e-09	1.87e-07	Nbv0.5scaffold2175	302175	303689	+	1515	- && P0C035.1 RecName: Full=RING-H2 finger protein ATL60; AltName: Full=RING-type E3 ubiquitin transferase ATL60 && - && PF13639:Ring finger domain	-
novel.1047	229.311	152.767	180.065	58.9077	48.0038	56.763	187.381	54.5582	1.78133	3.1e-09	1.9e-07	Nbv0.5scaffold1614	378200	381699	-	1386	-	-
Nbv5tr6237281.path1	142.992	149.354	130.802	24.044	21.335	49.1219	141.049	31.5003	2.16033	3.48e-09	2.12e-07	Nbv0.5scaffold340	652625	654806	-	991	- && O24150.2 RecName: Full=Caffeoyl-CoA O-methyltransferase 3; AltName: Full=Trans-caffeoyl-CoA 3-O-methyltransferase 3; Short=CCoAMT-3; Short=CCoAOMT-3 && - && PF01596:O-methyltransferase	-
Nbv5tr6263330.path1	344.402	357.595	178.366	52.8967	92.8073	87.3277	293.455	77.6772	1.91444	3.61e-09	2.19e-07	Nbv0.5scaffold5592	123159	127936	-	2238	- && Q43143.1 RecName: Full=Pectinesterase/pectinesterase inhibitor U1; Includes: RecName: Full=Pectinesterase inhibitor U1; AltName: Full=Pectin methylesterase inhibitor U1; Includes: RecName: Full=Pectinesterase U1; Short=PE U1; AltName: Full=Pectin methylesterase U1; Flags: Precursor && - && PF01095:Pectinesterase|PF04043:Plant invertase/pectin methylesterase inhibitor	-
Nbv5tr6207628.path1	181.356	126.311	115.514	21.6396	37.3363	38.2059	141.06	32.3939	2.11673	3.62e-09	2.19e-07	Nbv0.5scaffold655	301413	306524	-	1841	- && Q0JKZ0.1 RecName: Full=Cinnamoyl-CoA reductase-like SNL6; AltName: Full=Protein SUPPRESSOR OF NH1-MEDIATED LESION 6 && - && PF01073:3-beta hydroxysteroid dehydrogenase/isomerase family	-
Nbv5tr6238132.path1	42.7233	29.0173	53.5099	0	0	0	41.7502	0	7.66465	3.84e-09	2.32e-07	Nbv0.5scaffold3412	90219	90984	-	766	- && - && - && -	-
novel.825	68.8804	37.5518	50.9618	1.2022	3.20025	0	52.4647	1.46748	5.14212	4.65e-09	2.79e-07	Nbv0.5scaffold147	977039	979802	-	1225	PF00042:Globin	-
Nbv5tr6214009.path1	81.0871	99.0002	71.3466	16.8308	12.801	15.2824	83.8113	14.9714	2.48834	4.79e-09	2.86e-07	Nbv0.5scaffold1490	261498	264037	+	2540	- && O80939.1 RecName: Full=L-type lectin-domain containing receptor kinase IV.1; Short=Arabidopsis thaliana lectin-receptor kinase e; Short=AthlecRK-e; Short=LecRK-IV.1; AltName: Full=Lectin Receptor Kinase 1; Flags: Precursor && - && PF00139:Legume lectin domain|PF00069:Protein kinase domain	Pkinase
novel.669	329.58	243.233	324.457	120.22	94.9408	58.9462	299.09	91.3689	1.71343	4.85e-09	2.89e-07	Nbv0.5scaffold1375	189262	190300	+	920	-	-
Nbv5tr6379212.path2	513.552	454.035	462.903	146.668	219.751	194.304	476.83	186.908	1.34933	5.22e-09	3.1e-07	Nbv0.5scaffold2666	286199	289772	-	918	- && Q9SIM4.1 RecName: Full=60S ribosomal protein L14-1 && - && PF01929:Ribosomal protein L14	-
Nbv5tr6207061.path1	51.4424	115.216	63.7023	12.022	10.6675	4.36639	76.7868	9.01862	3.09657	5.39e-09	3.19e-07	Nbv0.5scaffold951	4101	8274	+	3000	- && Q38834.2 RecName: Full=Disease resistance RPP13-like protein 4; AltName: Full=Disease resistance protein ZAR1; AltName: Full=Protein HOPZ-ACTIVATED RESISTANCE 1 && - && PF00931:NB-ARC domain	NB-ARC
Nbv5tr6249403.path1	62.7771	42.6725	54.3593	7.21319	2.1335	2.18319	53.2696	3.84329	3.82296	5.51e-09	3.25e-07	Nbv0.5scaffold5306	37669	37903	-	235	- && - && - && -	-
Nbv5tr6221613.path1	3461.46	5011.46	3024.59	1261.11	1618.26	1725.81	3832.5	1535.06	1.31982	5.58e-09	3.28e-07	Nbv0.5scaffold2224	58434	62119	+	2255	- && H2DH21.1 RecName: Full=Cytochrome P450 CYP72A219; AltName: Full=Cytochrome P450 CYP72A129 [Panax ginseng] && - && PF00067:Cytochrome P450	p450
Nbv5tr6199324.path1	66.2647	73.3967	53.5099	1.2022	0	0	64.3904	0.400733	7.32782	5.75e-09	3.37e-07	Nbv0.5scaffold921	94557	96042	-	1048	- && Q94KL8.1 RecName: Full=Secoisolariciresinol dehydrogenase && - && -	-
Nbv5tr6236185.path1	15495.5	11875.8	14167.4	7451.22	6135.95	5717.78	13846.2	6434.98	1.10553	6.27e-09	3.67e-07	Nbv0.5scaffold646	448713	451280	+	1006	- && P59220.2 RecName: Full=Calmodulin-7; Short=CaM-7 >P62199.2 RecName: Full=Calmodulin-1; Short=CaM-1 >P62200.2 RecName: Full=Calmodulin-1/11/16; Short=CaM-1/11/16 >P62201.2 RecName: Full=Calmodulin; Short=CaM >P62202.2 RecName: Full=Calmodulin; Short=CaM; AltName: Full=BC329 >Q7Y052.4 RecName: Full=Calmodulin; Short=CaM && - && PF13499:EF-hand domain pair	-
Nbv5tr6218026.path1	67.1366	34.9914	62.0036	2.4044	0	1.0916	54.7105	1.16533	5.60496	6.59e-09	3.84e-07	Nbv0.5scaffold657	464308	465296	+	989	- && Q940Q4.2 RecName: Full=RING-H2 finger protein ATL13; AltName: Full=RING-type E3 ubiquitin transferase ATL13 && - && PF13639:Ring finger domain	-
Nbv5tr6207772.path1	84.5747	82.7846	57.7568	3.60659	14.9345	10.916	75.0387	9.81902	2.91698	7.1e-09	4.13e-07	Nbv0.5scaffold4463	106153	107306	+	1154	- && Q9LUL8.1 RecName: Full=Putative pectinesterase/pectinesterase inhibitor 26; AltName: Full=AtPMEpcrC; Includes: RecName: Full=Pectinesterase inhibitor 26; AltName: Full=Pectin methylesterase inhibitor 26; Includes: RecName: Full=Pectinesterase 26; Short=PE 26; AltName: Full=Pectin methylesterase 26; Short=AtPME26 && - && PF04043:Plant invertase/pectin methylesterase inhibitor	-
Nbv5tr6213101.path1	73.24	145.94	80.6896	13.2242	14.9345	22.9235	99.9565	17.0274	2.55009	7.12e-09	4.13e-07	Nbv0.5scaffold4382	142090	158852	+	3365	- && Q9LKW9.1 RecName: Full=Sodium/hydrogen exchanger 7; AltName: Full=Na(+)/H(+) exchanger 7; Short=NHE-7; AltName: Full=Protein SALT OVERLY SENSITIVE 1 && - && PF00999:Sodium/hydrogen exchanger family	Na_H_Exchanger
novel.4516	33.1324	52.9139	30.5771	0	0	0	38.8744	0	7.56175	7.46e-09	4.31e-07	Nbv0.5scaffold54746	226	646	+	317	-	-
Nbv5tr6225108.path1	1667.08	2201.9	1516.96	637.165	710.456	900.567	1795.32	749.396	1.26016	7.8e-09	4.48e-07	Nbv0.5scaffold1052	75110	79347	-	2025	- && - && - && PF07712:Stress up-regulated Nod 19	-
Nbv5tr6218037.path1	64.5209	24.75	73.8947	3.60659	1.06675	0	54.3885	1.55778	5.1765	9.1e-09	5.2e-07	Nbv0.5scaffold294	858300	859232	+	933	- && Q8GW38.1 RecName: Full=RING-H2 finger protein ATL47; AltName: Full=RING-type E3 ubiquitin transferase ATL47 && - && PF13639:Ring finger domain	-
Nbv5tr6201797.path1	69.7523	74.2501	46.715	0	0	2.18319	63.5725	0.727731	6.41793	9.64e-09	5.48e-07	Nbv0.5scaffold3895	2471	4717	-	2033	- && Q94J16.1 RecName: Full=Heat stress transcription factor A-4b; AltName: Full=Heat stress transcription factor 4; Short=OsHsf-04; AltName: Full=Heat stress transcription factor 9; Short=rHsf9 && - && PF00447:HSF-type DNA-binding	HSF_DNA-bind
Nbv5tr6221445.path1	238.902	372.104	227.63	76.9406	97.0743	97.1521	279.545	90.389	1.62739	1.03e-08	5.81e-07	Nbv0.5scaffold4604	108604	117017	+	2003	- && Q67XV2.1 RecName: Full=SAC3 family protein C && - && PF03399:SAC3/GANP/Nin1/mts3/eIF-3 p25 family	SAC3_GANP
Nbv5tr6313122.path1	71.4962	60.5949	51.8112	12.022	2.1335	4.36639	61.3008	6.17395	3.34026	1.06e-08	5.95e-07	Nbv0.5scaffold5408	114141	114884	-	744	- && Q8GWH5.1 RecName: Full=Reticulon-like protein B22; Short=AtRTNLB22 && - && -	-
Nbv5tr6319498.path2	69.7523	122.043	49.2631	3.60659	16.0013	7.64118	80.3529	9.08301	3.12892	1.14e-08	6.35e-07	Nbv0.5scaffold642	23903	27859	-	2393	- && Q03684.1 RecName: Full=Luminal-binding protein 4; Short=BiP 4; AltName: Full=78 kDa glucose-regulated protein homolog 4; Short=GRP-78-4; Flags: Precursor && - && PF00012:Hsp70 protein|PF10712:NAD-specific glutamate dehydrogenase	HSP70
Nbv5tr6247937.path2	702.755	469.397	523.208	227.215	248.553	184.48	565.12	220.083	1.36042	1.22e-08	6.75e-07	Nbv0.5scaffold59	1034377	1034950	+	238	- && - && - && -	-
Nbv5tr6213522.path1	74.9838	44.3794	58.6061	0	1.06675	0	59.3231	0.355583	7.20939	1.3e-08	7.19e-07	Nbv0.5scaffold699	382038	383458	+	1062	- && Q9FGS5.1 RecName: Full=High-affinity nitrate transporter 3.1; AltName: Full=Protein WOUND-RESPONSIVE 3; Flags: Precursor && - && PF16974:High-affinity nitrate transporter accessory	-
Nbv5tr6404408.path2	514.424	493.294	472.246	206.778	206.95	235.785	493.321	216.504	1.18785	1.35e-08	7.45e-07	Nbv0.5scaffold668	400806	405432	-	866	- && - && - && PF10601:LITAF-like zinc ribbon domain	-
Nbv5tr6369898.path1	67.1366	41.819	54.3593	7.21319	5.33375	3.27479	54.4383	5.27391	3.37763	1.37e-08	7.46e-07	Nbv0.5scaffold9168	22882	23346	-	465	- && Q9XIM0.1 RecName: Full=CCG-binding protein 1; Short=AtCBP1; AltName: Full=Protein MATERNAL EFFECT EMBRYO ARREST 14 && - && -	-
Nbv5tr6225388.path1	291.216	139.966	146.091	18.033	60.8048	36.0227	192.424	38.2868	2.32232	1.44e-08	7.82e-07	Nbv0.5scaffold5150	57989	61594	+	1090	- && O23547.2 RecName: Full=Expansin-like B1; Short=At-EXPR1; Short=AtEXLB1; Short=AtEXPR1; AltName: Full=Ath-ExpBeta-3.1; Flags: Precursor && - && PF01357:Pollen allergen|PF03330:Rare lipoprotein A (RlpA)-like double-psi beta-barrel	-
Nbv5tr6242961.path1	39.2357	55.4742	51.8112	0	5.33375	0	48.8404	1.77792	4.72895	1.56e-08	8.4e-07	Nbv0.5scaffold374	274072	275543	-	1472	- && - && - && PF13439:Glycosyltransferase Family 4|PF00534:Glycosyl transferases group 1	Glycos_transf_1
Nbv5tr6222844.path1	59.2895	47.7932	41.6188	0	0	3.27479	49.5672	1.0916	5.47573	1.91e-08	1.02e-06	Nbv0.5scaffold415	88343	90171	+	1277	- && O22798.1 RecName: Full=NAC domain-containing protein 41; Short=ANAC041 && - && -	-
Nbv5tr6214682.path2	1509.27	931.114	1312.27	608.312	477.904	388.608	1250.88	491.608	1.34795	2.09e-08	1.11e-06	Nbv0.5scaffold867	215807	217157	+	1351	- && Q3MKY2.1 RecName: Full=Acetylajmalan esterase; Flags: Precursor && - && PF00657:GDSL-like Lipase/Acylhydrolase	Lipase_GDSL
Nbv5tr6220509.path1	203.154	320.044	298.976	114.209	75.7393	80.7782	274.058	90.2421	1.60555	2.11e-08	1.12e-06	Nbv0.5scaffold107	1580672	1583630	-	2395	- && Q9LZM4.1 RecName: Full=Wall-associated receptor kinase-like 20; Flags: Precursor && - && PF13947:Wall-associated receptor kinase galacturonan-binding|PF07714:Protein tyrosine kinase	Pkinase_Tyr
novel.65	203.154	94.7329	183.463	14.4264	52.2708	22.9235	160.45	29.8736	2.41705	2.16e-08	1.14e-06	Nbv0.5scaffold1029	253859	255187	+	668	PF12734:Cysteine-rich TM module stress tolerance	-
Nbv5tr6237030.path1	102.885	123.75	94.2794	32.4593	22.4018	21.8319	106.971	25.5643	2.07029	2.21e-08	1.16e-06	Nbv0.5scaffold8237	12342	19127	-	2468	- && Q9ZPI6.1 RecName: Full=Peroxisomal fatty acid beta-oxidation multifunctional protein AIM1; AltName: Full=Protein ABNORMAL INFLORESCENCE MERISTEM 1; Short=AtAIM1; Includes: RecName: Full=Enoyl-CoA hydratase/3-2-trans-enoyl-CoA isomerase/3-hydroxybutyryl-CoA epimerase; Includes: RecName: Full=3-hydroxyacyl-CoA dehydrogenase && - && PF00378:Enoyl-CoA hydratase/isomerase|PF02737:3-hydroxyacyl-Co…	3HCDH_N
novel.6305	591.151	311.509	332.101	115.411	157.879	130.992	411.587	134.761	1.60948	2.25e-08	1.18e-06	Nbv0.5scaffold992	290154	293313	-	801	-	-
Nbv5tr6211574.path1	1833.61	1456.84	1371.72	773.013	741.391	656.05	1554.06	723.485	1.10313	2.31e-08	1.21e-06	Nbv0.5scaffold58	1251890	1256083	-	1113	- && - && - && PF00810:ER lumen protein retaining receptor	ER_lumen_recept
Nbv5tr6233450.path1	3924.44	3744.94	4658.76	2288.98	1832.68	1783.67	4109.38	1968.44	1.06205	2.42e-08	1.26e-06	Nbv0.5scaffold3103	153133	155893	+	969	- && - && - && PF12734:Cysteine-rich TM module stress tolerance	-
Nbv5tr6413004.path2	8310.12	5133.5	7182.22	3170.2	3238.65	2866.53	6875.28	3091.79	1.15297	2.74e-08	1.42e-06	Nbv0.5scaffold2631	325	2289	+	586	- && - && - && -	-
Nbv5tr6244955.path2	33.1324	36.6983	28.8784	0	0	0	32.903	0	7.32102	2.82e-08	1.46e-06	Nbv0.5scaffold1164	291149	292312	-	1164	- && - && - && -	-
Nbv5tr6400180.path1	2552.06	1636.92	2234.68	1047.11	928.073	883.102	2141.22	952.763	1.1684	2.87e-08	1.48e-06	Nbv0.5scaffold4404	110777	113400	-	1133	- && Q9FGM1.1 RecName: Full=Abscisic acid receptor PYL8; AltName: Full=ABI1-binding protein 1; AltName: Full=PYR1-like protein 8; AltName: Full=Regulatory components of ABA receptor 3 && - && PF10604:Polyketide cyclase / dehydrase and lipid transport	-
Nbv5tr6199900.path1	952.991	963.545	732.152	313.774	409.632	425.723	882.896	383.043	1.20392	2.93e-08	1.5e-06	Nbv0.5scaffold3208	163555	168687	-	1124	- && O82530.1 RecName: Full=Proteasome subunit alpha type-4; AltName: Full=20S proteasome alpha subunit C; AltName: Full=20S proteasome subunit alpha-3 && - && PF00227:Proteasome subunit|PF10584:Proteasome subunit A N-terminal signature	Proteasome
novel.3950	2148.37	1050.6	1379.37	604.705	627.249	470.478	1526.11	567.478	1.42725	2.98e-08	1.53e-06	Nbv0.5scaffold4625	96966	98572	-	1163	-	-
Nbv5tr6207640.path1	1071.57	1766.64	951.288	378.692	530.175	511.959	1263.17	473.609	1.41476	3.09e-08	1.58e-06	Nbv0.5scaffold68	716418	721769	+	2493	- && Q9LPK6.1 RecName: Full=Probable acyl-activating enzyme 9; AltName: Full=AMP-binding protein 9; Short=AtAMPBP9 && - && PF13193:AMP-binding enzyme C-terminal domain|PF00501:AMP-binding enzyme	AMP-binding
novel.759	407.179	314.069	415.339	173.116	123.743	148.457	378.863	148.439	1.35336	3.2e-08	1.63e-06	Nbv0.5scaffold14287	321	2027	-	448	PF12734:Cysteine-rich TM module stress tolerance	-
Nbv5tr6409941.path1	363.584	232.138	291.332	128.635	80.0063	93.8773	295.685	100.84	1.55463	3.41e-08	1.73e-06	Nbv0.5scaffold2333	131307	132032	-	511	- && P46519.1 RecName: Full=Desiccation protectant protein Lea14 homolog && - && PF03168:Late embryogenesis abundant protein	-
Nbv5tr6203307.path1	58.4176	35.8449	45.8657	0	1.06675	2.18319	46.7094	1.08331	5.39179	3.43e-08	1.73e-06	Nbv0.5scaffold1957	180148	184393	-	588	- && - && - && PF14368:Probable lipid transfer	-
Nbv5tr6224382.path1	45.339	24.75	28.8784	0	0	0	32.9891	0	7.32444	3.44e-08	1.73e-06	Nbv0.5scaffold836	389541	391072	+	568	- && P82787.2 RecName: Full=Defensin-like protein 19; AltName: Full=Defensin AMP1 protein; AltName: Full=Low-molecular-weight cysteine-rich protein 78; Short=Protein LCR78; AltName: Full=Plant defensin 1.4; Flags: Precursor && - && PF00304:Gamma-thionin family	-
Nbv5tr6230045.path1	63.649	74.2501	65.401	0	7.46725	14.1908	67.7667	7.21934	3.20809	3.45e-08	1.73e-06	Nbv0.5scaffold2229	4322	9990	-	1792	- && Q9LZK5.1 RecName: Full=DnaJ protein ERDJ3B; AltName: Full=Chaperone protein dnaJ 19; Short=AtDjB19; Short=AtJ19; AltName: Full=Endoplasmic reticulum dnaJ domain-containing protein 3B; Short=AtERdj3B; AltName: Full=Protein SCJ1 homolog ERDJ3B; Flags: Precursor && - && PF01556:DnaJ C terminal domain|PF00226:DnaJ domain	DnaJ
Nbv5tr6204091.path1	742.862	541.941	654.01	269.292	318.958	217.228	646.271	268.493	1.267	3.72e-08	1.86e-06	Nbv0.5scaffold3139	48016	50594	-	1032	- && Q9SAG8.1 RecName: Full=Chaperone protein dnaJ 8, chloroplastic; Short=AtDjC8; Short=AtJ8; Flags: Precursor && - && PF00226:DnaJ domain	DnaJ
Nbv5tr6230691.path1	210.129	193.733	216.588	79.345	78.9395	65.4958	206.817	74.5935	1.47185	3.73e-08	1.86e-06	Nbv0.5scaffold80	869656	874730	+	1531	- && Q93YW7.1 RecName: Full=Cardiolipin synthase (CMP-forming), mitochondrial; Short=CLS; AltName: Full=Phosphatidylglycerophosphate synthase 3; Short=PGP synthase 3; Flags: Precursor && - && PF01066:CDP-alcohol phosphatidyltransferase	CDP-OH_P_transf
novel.3064	850.107	449.768	614.94	247.653	245.353	240.151	638.271	244.386	1.38496	3.81e-08	1.9e-06	Nbv0.5scaffold344	720095	721204	+	638	-	-
novel.4717	477.804	443.794	463.753	238.035	165.346	177.93	461.783	193.771	1.25466	3.87e-08	1.92e-06	Nbv0.5scaffold580	178107	182753	-	1181	PF05648:Peroxisomal biogenesis factor 11 (PEX11)	-
Nbv5tr6412845.path1	930.322	634.113	758.482	316.178	382.963	272.899	774.306	324.013	1.25651	3.9e-08	1.93e-06	Nbv0.5scaffold4413	95337	100645	+	632	- && Q9FNR1.1 RecName: Full=Glycine-rich RNA-binding protein 3, mitochondrial; Short=AtGR-RBP3; AltName: Full=AtRBG3; AltName: Full=Mitochondrial RNA-binding protein 2a; Short=At-mRBP2a; Flags: Precursor && - && PF00076:RNA recognition motif. (a.k.a. RRM, RBD, or RNP domain)	RRM_1
Nbv5tr6228384.path1	71.4962	53.7673	77.2921	9.61758	11.7343	12.0076	67.5185	11.1198	2.59876	3.93e-08	1.94e-06	Nbv0.5scaffold6517	76101	96194	+	805	- && - && - && -	-
Nbv5tr6290258.path1	57.5457	37.5518	60.3049	1.2022	0	0	51.8008	0.400733	7.01394	3.97e-08	1.96e-06	Nbv0.5scaffold2194	271948	277515	-	1026	- && - && - && PF15502:M-phase-specific PLK1-interacting protein	-
Nbv5tr6202692.path1	53.1862	69.9829	34.8239	0	1.06675	0	52.6643	0.355583	7.03779	3.98e-08	1.96e-06	Nbv0.5scaffold756	171290	174805	-	1895	- && O49858.1 RecName: Full=Cytochrome P450 82A3; AltName: Full=Cytochrome P450 CP6 && - && PF00067:Cytochrome P450	p450
Nbv5tr6313510.path1	204.898	116.069	148.639	28.8527	52.2708	42.5723	156.535	41.2319	1.91978	4.02e-08	1.97e-06	Nbv0.5scaffold115	664769	667649	-	1158	- && - && - && PF12481:Aluminium induced protein	-
Nbv5tr6369079.path2	21.7976	50.3535	27.1797	0	0	0	33.1103	0	7.33038	4.14e-08	2.02e-06	Nbv0.5scaffold1617	396472	397964	-	864	- && O22230.1 RecName: Full=Heat stress transcription factor B-3; Short=AtHsfB3; AltName: Full=AtHsf-05 && - && PF00447:HSF-type DNA-binding	HSF_DNA-bind
Nbv5tr6199129.path1	133.401	132.285	158.831	55.3011	26.6688	31.6563	141.506	37.8754	1.90901	4.41e-08	2.14e-06	Nbv0.5scaffold213	1432884	1435257	+	869	- && Q9ZVN4.1 RecName: Full=Probable tyrosine-protein phosphatase At1g05000 && - && PF03162:Tyrosine phosphatase family	-
Nbv5tr6377574.path1	75.8557	85.345	80.6896	22.8418	12.801	12.0076	80.6301	15.8834	2.35365	4.56e-08	2.2e-06	Nbv0.5scaffold1954	129985	132949	-	2218	- && O04567.1 RecName: Full=Probable inactive receptor kinase At1g27190; Flags: Precursor && - && PF08263:Leucine rich repeat N-terminal domain	LRRNT_2
Nbv5tr6391289.path4	55.8019	83.6381	31.4265	0	0	2.18319	56.9555	0.727731	6.26016	4.71e-08	2.27e-06	Nbv0.5scaffold97164	181	356	+	100	- && Q84LG0.1 RecName: Full=Probable 5-epi-aristolochene synthase 4 && - && PF03936:Terpene synthase family, metal binding domain	-
Nbv5tr6201739.path1	170.893	114.362	139.296	48.0879	34.136	39.2975	141.517	40.5071	1.80777	4.75e-08	2.28e-06	Nbv0.5scaffold1094	104124	105658	+	1535	- && Q9M8L2.1 RecName: Full=F-box/kelch-repeat protein At1g80440 && - && PF01344:Kelch motif	Kelch_1
Nbv5tr6227744.path1	166.534	198	115.514	19.2352	49.0705	48.0303	160.016	38.7786	2.03805	5.07e-08	2.42e-06	Nbv0.5scaffold7015	8896	11816	+	1975	- && Q50EK3.1 RecName: Full=Cytochrome P450 704C1; AltName: Full=Cytochrome P450 CYPD [Pinus taeda] && - && PF00067:Cytochrome P450	p450
Nbv5tr6207643.path1	2571.25	2141.31	1835.48	855.965	1191.56	895.109	2182.68	980.878	1.15363	5.13e-08	2.45e-06	Nbv0.5scaffold4881	43101	45593	-	1951	- && Q93VY3.1 RecName: Full=NAC domain-containing protein 72; Short=ANAC072; AltName: Full=Protein RESPONSIVE TO DESICCATION 26 && - && PF02365:No apical meristem (NAM) protein	NAM
novel.4730	56.6738	34.138	39.9201	3.60659	0	1.0916	43.5773	1.56606	4.8554	5.47e-08	2.6e-06	Nbv0.5scaffold582	342182	345672	-	1443	PF00046:Homeodomain	Homeobox
Nbv5tr6243205.path1	17.4381	61.4484	22.9328	0	0	0	33.9398	0	7.36612	5.84e-08	2.77e-06	Nbv0.5scaffold610	177014	183631	+	786	- && Q6UD73.1 RecName: Full=LysM domain receptor-like kinase 3; Short=LysM-containing receptor-like kinase 3; Short=MtLYK3; AltName: Full=LysM receptor kinase K1B; AltName: Full=Protein HAIR CURLING; Flags: Precursor && - && -	-
novel.6248	39.2357	32.4311	20.3847	0	0	0	30.6838	0	7.21997	6.65e-08	3.1e-06	Nbv0.5scaffold96330	1	388	+	287	PF01397:Terpene synthase, N-terminal domain	-
Nbv5tr6228073.path1	104.629	78.5174	82.3883	13.2242	27.7355	12.0076	88.5114	17.6557	2.31856	8.67e-08	3.96e-06	Nbv0.5scaffold307	198441	202873	-	1359	- && Q42580.1 RecName: Full=Peroxidase 21; Short=Atperox P21; AltName: Full=ATP2a/ATP2b; AltName: Full=PRXR5; Flags: Precursor && - && PF00141:Peroxidase	-
Nbv5tr6204469.path1	1255.54	715.191	787.361	264.483	430.967	349.311	919.365	348.254	1.39954	9.58e-08	4.37e-06	Nbv0.5scaffold1130	226805	232147	+	1371	- && P24805.1 RecName: Full=Stem-specific protein TSJT1 && - && -	-
Nbv5tr6342370.path1	309.526	146.793	188.559	79.345	58.6713	40.3891	214.959	59.4685	1.85677	1.05e-07	4.77e-06	Nbv0.5scaffold235	234067	234254	+	188	- && - && - && -	-
Nbv5tr6215269.path1	78.4714	69.9829	33.1252	0	10.6675	5.45798	60.5265	5.37516	3.46405	1.06e-07	4.8e-06	Nbv0.5scaffold6965	64153	69522	+	2237	- && H2DH21.1 RecName: Full=Cytochrome P450 CYP72A219; AltName: Full=Cytochrome P450 CYP72A129 [Panax ginseng] && - && -	-
Nbv5tr6267851.path1	157.815	145.94	86.6351	19.2352	44.8035	27.2899	130.13	30.4429	2.0891	1.07e-07	4.84e-06	Nbv0.5scaffold523	390348	398908	-	2185	- && Q8VZC3.1 RecName: Full=Delta-1-pyrroline-5-carboxylate dehydrogenase 12A1, mitochondrial; Short=AtP5CDH; Short=P5C dehydrogenase; AltName: Full=Aldehyde dehydrogenase family 12 member A1; AltName: Full=L-glutamate gamma-semialdehyde dehydrogenase; Flags: Precursor && - && PF00171:Aldehyde dehydrogenase family	Aldedh
Nbv5tr6198768.path1	729.784	394.294	658.257	206.778	264.554	213.953	594.112	228.428	1.37833	1.2e-07	5.38e-06	Nbv0.5scaffold1945	341339	341718	-	380	- && - && - && -	-
Nbv5tr6200836.path1	142.12	151.061	134.2	44.4813	51.204	20.7403	142.46	38.8086	1.87706	1.22e-07	5.44e-06	Nbv0.5scaffold9045	18289	21038	+	863	- && P59220.2 RecName: Full=Calmodulin-7; Short=CaM-7 >P62199.2 RecName: Full=Calmodulin-1; Short=CaM-1 >P62200.2 RecName: Full=Calmodulin-1/11/16; Short=CaM-1/11/16 >P62201.2 RecName: Full=Calmodulin; Short=CaM >P62202.2 RecName: Full=Calmodulin; Short=CaM; AltName: Full=BC329 >Q7Y052.4 RecName: Full=Calmodulin; Short=CaM && - && PF13499:EF-hand domain pair	-
Nbv5tr6226789.path1	367.072	326.018	420.435	145.466	173.88	159.373	371.175	159.573	1.21703	1.48e-07	6.63e-06	Nbv0.5scaffold5787	98824	109560	+	1398	- && Q9M9S6.1 RecName: Full=UDP-galactose/UDP-glucose transporter 3; Short=AtUTr3 && - && PF08449:UAA transporter family	-
Nbv5tr6228855.path1	47.9547	46.9397	28.8784	4.80879	1.06675	0	41.2576	1.95851	4.45061	1.51e-07	6.75e-06	Nbv0.5scaffold1934	175896	177840	+	1152	- && - && - && -	-
novel.5212	60.1614	67.4225	50.9618	7.21319	9.60075	12.0076	59.5153	9.60717	2.62525	1.58e-07	6.99e-06	Nbv0.5scaffold6716	15528	18015	+	2488	PF11443:Domain of unknown function (DUF2828)	-
Nbv5tr6218929.path1	907.652	786.027	733.851	314.976	448.035	347.128	809.177	370.046	1.12789	1.71e-07	7.52e-06	Nbv0.5scaffold543	1096890	1102719	+	1446	- && Q8GWU0.1 RecName: Full=Phosphoglycolate phosphatase 2 && - && PF13344:Haloacid dehalogenase-like hydrolase|PF13242:HAD-hyrolase-like	-
novel.3713	609.461	477.078	617.488	289.73	252.82	205.22	568.009	249.257	1.18913	1.72e-07	7.58e-06	Nbv0.5scaffold432	672619	675124	-	754	PF00025:ADP-ribosylation factor family	Arf
novel.4057	1053.26	651.182	884.188	389.512	404.298	348.219	862.877	380.677	1.18056	1.74e-07	7.62e-06	Nbv0.5scaffold4764	107365	112071	-	883	PF00584:SecE/Sec61-gamma subunits of protein translocation complex	-
Nbv5tr6207797.path1	122.939	261.156	144.392	8.41538	1.06675	0	176.162	3.16071	5.82924	1.86e-07	8.14e-06	Nbv0.5scaffold6501	31784	34606	-	1984	- && D2XNR1.1 RecName: Full=Flotillin-like protein 4 && - && PF01145:SPFH domain / Band 7 family	-
Nbv5tr6375088.path1	61.9052	36.6983	41.6188	0	2.1335	0	46.7408	0.711167	5.97847	1.88e-07	8.19e-06	Nbv0.5scaffold2108	191876	196992	-	1642	- && Q9ZPS3.1 RecName: Full=Glutamate decarboxylase 4; Short=GAD 4 && - && PF00282:Pyridoxal-dependent decarboxylase conserved domain	-
Nbv5tr6203696.path1	131.658	213.362	190.258	43.2791	69.3388	56.763	178.426	56.4603	1.65693	2e-07	8.65e-06	Nbv0.5scaffold2581	30940	39317	+	1794	- && - && - && -	-
Nbv5tr6202984.path2	26.1571	23.8966	28.8784	0	0	0	26.3107	0	6.99851	2.08e-07	8.99e-06	Nbv0.5scaffold2718	199934	200710	+	478	- && Q41420.1 PUTATIVE PSEUDOGENE: RecName: Full=Putative calmodulin-3; Short=CaM-3 && - && PF13499:EF-hand domain pair	-
Nbv5tr6249403.path2	61.9052	28.1638	60.3049	6.01099	6.4005	0	50.1246	4.13716	3.60717	2.11e-07	9.07e-06	Nbv0.5scaffold991	477371	477551	+	181	- && - && - && -	-
novel.3385	33.1324	32.4311	55.2087	3.60659	1.06675	3.27479	40.2574	2.64938	3.94192	2.24e-07	9.57e-06	Nbv0.5scaffold387	320959	323837	-	1178	-	-
Nbv5tr6233403.path1	1330.53	1007.07	1290.18	663.613	560.044	468.295	1209.26	563.984	1.10088	2.33e-07	9.95e-06	Nbv0.5scaffold1608	331008	332001	-	994	- && - && - && PF05903:PPPDE putative peptidase domain	-
Nbv5tr6217400.path1	52.3143	36.6983	30.5771	0	2.1335	4.36639	39.8632	2.16663	4.16909	2.45e-07	1.04e-05	Nbv0.5scaffold2019	255349	256458	+	1110	- && - && - && PF14009:Domain of unknown function (DUF4228)	-
Nbv5tr6213724.path1	626.027	957.57	998.003	441.207	337.093	327.479	860.534	368.593	1.22403	2.77e-07	1.17e-05	Nbv0.5scaffold850	448778	451969	-	2666	- && Q9LUZ4.1 RecName: Full=Zinc finger CCCH domain-containing protein 66; Short=AtC3H66 && - && PF00642:Zinc finger C-x8-C-x5-C-x3-H type (and similar)|PF12796:Ankyrin repeats (3 copies)	zf-CCCH
Nbv5tr6337512.path1	368.816	331.992	304.922	121.422	167.48	137.541	335.243	142.148	1.23618	2.86e-07	1.2e-05	Nbv0.5scaffold210	766005	770255	-	1342	- && - && - && PF00300:Histidine phosphatase superfamily (branch 1)	-
novel.751	24.4133	19.6293	32.2758	0	0	0	25.4395	0	6.95	3.13e-07	1.31e-05	Nbv0.5scaffold1419	412141	412911	-	771	-	-
Nbv5tr6226767.path1	434.208	416.483	387.31	158.69	222.951	158.282	412.667	179.974	1.19593	3.28e-07	1.37e-05	Nbv0.5scaffold137	853794	856715	-	1608	- && Q93YW5.1 RecName: Full=Probable protein phosphatase 2C 58; Short=AtPP2C58 && - && PF00481:Protein phosphatase 2C	PP2C
Nbv5tr6392427.path1	47.9547	41.819	38.2214	2.4044	0	0	42.6651	0.801465	5.82806	3.44e-07	1.43e-05	Nbv0.5scaffold646	499616	499996	+	381	- && P10978.1 RecName: Full=Retrovirus-related Pol polyprotein from transposon TNT 1-94; Includes: RecName: Full=Protease; Includes: RecName: Full=Reverse transcriptase; Includes: RecName: Full=Endonuclease && - && -	-
Nbv5tr6349348.path1	141.248	133.992	112.116	24.044	33.0693	52.3966	129.119	36.5033	1.81809	3.51e-07	1.46e-05	Nbv0.5scaffold3277	112886	120637	-	2201	- && Q8VZC3.1 RecName: Full=Delta-1-pyrroline-5-carboxylate dehydrogenase 12A1, mitochondrial; Short=AtP5CDH; Short=P5C dehydrogenase; AltName: Full=Aldehyde dehydrogenase family 12 member A1; AltName: Full=L-glutamate gamma-semialdehyde dehydrogenase; Flags: Precursor && - && PF00171:Aldehyde dehydrogenase family	Aldedh
novel.1328	23.5414	23.8966	26.3303	0	0	0	24.5894	0	6.90093	3.73e-07	1.54e-05	Nbv0.5scaffold1846	212530	213420	+	891	-	-
Nbv5tr6247937.path1	1474.39	776.639	1082.94	501.316	501.373	394.066	1111.32	465.585	1.25525	3.78e-07	1.56e-05	Nbv0.5scaffold2069	276865	277441	+	238	- && - && - && PF06624:Ribosome associated membrane protein RAMP4	-
novel.2748	395.845	199.707	329.553	98.5802	126.943	105.885	308.368	110.469	1.47983	3.87e-07	1.59e-05	Nbv0.5scaffold310	71541	72577	-	1037	-	-
Nbv5tr6203223.path1	129.042	84.4915	101.074	34.8637	24.5353	26.1983	104.869	28.5324	1.88176	3.94e-07	1.62e-05	Nbv0.5scaffold1219	46799	53110	+	1061	- && Q9ZS51.1 RecName: Full=Peroxisomal membrane protein PMP22; AltName: Full=22 kDa peroxisomal membrane protein && - && PF04117:Mpv17 / PMP22 family	Mpv17_PMP22
Nbv5tr6241467.path1	470.828	418.19	434.025	144.264	211.217	220.503	441.015	191.994	1.19796	3.96e-07	1.63e-05	Nbv0.5scaffold3336	89358	91936	-	1850	- && P0CG85.1 RecName: Full=Polyubiquitin; Contains: RecName: Full=Ubiquitin; Flags: Precursor >Q8H159.2 RecName: Full=Polyubiquitin 10; Contains: RecName: Full=Ubiquitin; Flags: Precursor && - && PF00240:Ubiquitin family	ubiquitin
novel.3145	309.526	370.397	315.114	159.892	142.945	137.541	331.679	146.793	1.17688	4e-07	1.64e-05	Nbv0.5scaffold3552	169265	174349	-	856	PF00285:Citrate synthase, C-terminal domain	Citrate_synt
novel.3628	141.248	71.6898	104.472	26.4483	23.4685	30.5647	105.803	26.8272	1.97955	4.09e-07	1.67e-05	Nbv0.5scaffold421	688430	689207	-	703	-	-
Nbv5tr6222328.path1	163.046	151.061	168.174	70.9297	43.7368	51.305	160.76	55.3238	1.54317	4.1e-07	1.67e-05	Nbv0.5scaffold1090	297183	299933	-	1716	- && - && - && PF01814:Hemerythrin HHE cation binding domain	-
Nbv5tr6228475.path1	46.2109	32.4311	33.1252	1.2022	2.1335	0	37.2557	1.1119	5.06055	4.13e-07	1.68e-05	Nbv0.5scaffold3975	704	1868	-	410	- && - && - && -	-
Nbv5tr6288976.path1	155.199	122.897	178.366	52.8967	52.2708	50.2134	152.154	51.7936	1.55496	4.2e-07	1.7e-05	Nbv0.5scaffold265	221200	221615	-	236	- && - && - && -	-
Nbv5tr6214476.path1	50.5704	34.9914	28.029	3.60659	2.1335	2.18319	37.8636	2.6411	3.85424	4.57e-07	1.85e-05	Nbv0.5scaffold193	379823	381536	+	1226	- && Q40392.1 RecName: Full=TMV resistance protein N && - && PF01582:TIR domain	TIR
Nbv5tr6267754.path1	105.5	169.836	132.501	32.4593	44.8035	46.9387	135.946	41.4005	1.71233	4.58e-07	1.85e-05	Nbv0.5scaffold6047	18007	25408	-	2960	- && Q5ZMA3.2 RecName: Full=RNA-binding protein 24; AltName: Full=RNA-binding motif protein 24 && - && PF00076:RNA recognition motif. (a.k.a. RRM, RBD, or RNP domain)	RRM_1
Nbv5tr6214506.path1	36.62	54.6208	33.1252	2.4044	4.267	5.45798	41.4553	4.04313	3.34636	5.88e-07	2.32e-05	Nbv0.5scaffold2594	174244	181599	+	2032	- && Q9FKL6.1 RecName: Full=Calmodulin-binding protein 60 B && - && PF07887:Calmodulin binding protein-like	-
novel.674	79.3433	53.7673	94.2794	20.4374	4.267	15.2824	75.7967	13.3289	2.52007	5.9e-07	2.33e-05	Nbv0.5scaffold1377	253511	255852	+	747	PF07011:Early Flowering 4 domain	-
Nbv5tr6227732.path1	30.5166	36.6983	48.4138	4.80879	3.20025	0	38.5429	2.66968	3.87538	5.91e-07	2.33e-05	Nbv0.5scaffold2007	20531	21357	+	827	- && - && - && -	-
Nbv5tr6213007.path1	39.2357	99.8536	47.5644	7.21319	11.7343	8.73277	62.2179	9.22674	2.74789	6.14e-07	2.41e-05	Nbv0.5scaffold2107	6366	11344	-	2427	- && O80763.1 RecName: Full=Probable nucleoredoxin 1; Short=AtNrx1 && - && PF13905:Thioredoxin-like	-
Nbv5tr6279065.path2	33.1324	46.9397	38.2214	1.2022	0	1.0916	39.4312	0.764598	5.72212	6.67e-07	2.6e-05	Nbv0.5scaffold4141	16310	17138	+	829	- && - && - && PF02485:Core-2/I-Branching enzyme	-
novel.3861	824.821	614.484	782.264	414.758	299.757	319.838	740.523	344.784	1.10379	6.86e-07	2.67e-05	Nbv0.5scaffold45	984794	987184	-	1025	PF00584:SecE/Sec61-gamma subunits of protein translocation complex	-
Nbv5tr6229527.path1	1659.23	824.432	930.903	239.237	504.573	460.654	1138.19	401.488	1.50234	6.87e-07	2.67e-05	Nbv0.5scaffold5139	47414	48401	+	451	- && Q03461.1 RecName: Full=Non-specific lipid-transfer protein 2; Short=LTP 2; Flags: Precursor && - && -	-
Nbv5tr6397398.path1	498.729	422.458	452.711	204.374	241.086	209.587	457.966	218.349	1.06794	6.93e-07	2.69e-05	Nbv0.5scaffold6474	93485	96472	+	854	- && Q9SVM8.1 RecName: Full=Glycine-rich RNA-binding protein 2, mitochondrial; Short=AtGR-RBP2; AltName: Full=AtRBG2; AltName: Full=Glycine-rich protein 2; Short=AtGRP2; AltName: Full=Mitochondrial RNA-binding protein 1a; Short=At-mRBP1a; Flags: Precursor && - && PF00076:RNA recognition motif. (a.k.a. RRM, RBD, or RNP domain)	RRM_1
Nbv5tr6237051.path1	857.082	879.907	625.132	232.024	402.165	368.96	787.373	334.383	1.23429	6.95e-07	2.69e-05	Nbv0.5scaffold2448	467173	468821	-	1649	- && D3UAG0.1 RecName: Full=UDP-glycosyltransferase 71K1; AltName: Full=UDP-glucose:chalcone 2'-O-glucosyltransferase; AltName: Full=UDP-glucose:flavonol 2'-O-glucosyltransferase && - && PF00201:UDP-glucoronosyl and UDP-glucosyl transferase	UDPGT
Nbv5tr6199671.path1	81.959	109.242	78.1415	20.4374	14.9345	30.5647	89.7807	21.9789	2.03043	7e-07	2.7e-05	Nbv0.5scaffold679	96797	100622	+	2101	- && - && - && PF02493:MORN repeat	MORN
Nbv5tr6424537.path2	627.771	672.518	589.459	333.009	329.626	278.357	629.916	313.664	1.00621	7.11e-07	2.74e-05	Nbv0.5scaffold2455	41912	46361	-	1048	- && Q9SKI2.2 RecName: Full=Vacuolar protein sorting-associated protein 2 homolog 1; Short=AtVPS2-1; AltName: Full=Charged multivesicular body protein 2 homolog 1; AltName: Full=ESCRT-III complex subunit VPS2 homolog 1; AltName: Full=SNF7-like protein && - && PF03357:Snf7	ESCRT-III
Nbv5tr6328789.path1	57.5457	89.6122	61.1542	12.022	18.1348	13.0992	69.4374	14.4186	2.26348	7.46e-07	2.86e-05	Nbv0.5scaffold6739	27266	29894	+	1739	- && Q9MAM3.1 RecName: Full=3-ketoacyl-CoA synthase 1; Short=KCS-1; AltName: Full=Very long-chain fatty acid condensing enzyme 1; Short=VLCFA condensing enzyme 1 && - && PF08541:3-Oxoacyl-[acyl-carrier-protein (ACP)] synthase III C terminal|PF08392:FAE1/Type III polyketide synthase-like protein	-
novel.105	37.4919	58.0346	39.0708	3.60659	6.4005	6.54958	44.8657	5.51889	3.01337	7.77e-07	2.98e-05	Nbv0.5scaffold1043	155956	163948	+	2713	PF02770:Acyl-CoA dehydrogenase, middle domain|PF00441:Acyl-CoA dehydrogenase, C-terminal domain|PF01756:Acyl-CoA oxidase	-
Nbv5tr6224387.path1	15.6943	27.3104	25.4809	0	0	0	22.8285	0	6.79401	8.24e-07	3.15e-05	Nbv0.5scaffold3427	52917	53273	-	357	- && - && - && PF14227:gag-polypeptide of LTR copia-type	-
novel.943	706.242	323.457	436.573	169.51	222.951	128.808	488.758	173.756	1.49152	8.42e-07	3.21e-05	Nbv0.5scaffold155	420578	425036	-	756	-	-
Nbv5tr6315099.path2	20.9257	21.3362	24.6316	0	0	0	22.2978	0	6.75982	8.72e-07	3.31e-05	Nbv0.5scaffold604	106042	107832	+	693	- && P49332.1 RecName: Full=Probable glutathione S-transferase parC; AltName: Full=Auxin-regulated protein parC && - && PF02798:Glutathione S-transferase, N-terminal domain|PF13410:Glutathione S-transferase, C-terminal domain	GST_N
Nbv5tr6245058.path2	63.649	99.0002	87.4845	6.01099	27.7355	15.2824	83.3779	16.3429	2.33822	1.01e-06	3.79e-05	Nbv0.5scaffold6699	30584	33481	+	1945	- && Q9SUP6.1 RecName: Full=Probable WRKY transcription factor 53; AltName: Full=WRKY DNA-binding protein 53 && - && PF03106:WRKY DNA -binding domain	WRKY
Nbv5tr6229327.path1	35.7481	8.5345	28.029	0	0	0	24.1039	0	6.87172	1.02e-06	3.81e-05	Nbv0.5scaffold5384	146169	146632	-	464	- && Q8VYI5.1 RecName: Full=VQ motif-containing protein 10; Short=AtVQ10; AltName: Full=Tobacco rattle virus-induced protein variant 1 && - && PF05678:VQ motif	-
Nbv5tr6207902.path1	69.7523	23.8966	33.1252	3.60659	5.33375	1.0916	42.258	3.34398	3.6572	1.02e-06	3.81e-05	Nbv0.5scaffold1868	339818	340398	+	581	- && - && - && -	-
Nbv5tr6302698.path1	263.315	256.035	255.659	137.051	93.874	81.8698	258.336	104.265	1.31205	1.04e-06	3.88e-05	Nbv0.5scaffold2521	263491	266341	-	497	- && Q8LCS8.1 RecName: Full=Membrane-anchored ubiquitin-fold protein 2; Short=AtMUB2; Short=Membrane-anchored ub-fold protein 2; AltName: Full=NTGP5 && - && PF13881:Ubiquitin-2 like Rad60 SUMO-like	-
Nbv5tr6199584.path1	353.121	210.802	345.691	138.253	118.409	92.7857	303.205	116.483	1.38146	1.08e-06	3.99e-05	Nbv0.5scaffold3917	1724	2956	-	866	- && Q9M5X8.1 RecName: Full=Non-specific lipid-transfer protein; Short=LTP; AltName: Allergen=Pru av 3; Flags: Precursor && - && PF00234:Protease inhibitor/seed storage/LTP family	-
Nbv5tr6222474.path1	17.4381	32.4311	16.9873	0	0	0	22.2855	0	6.7591	1.12e-06	4.12e-05	Nbv0.5scaffold1124	34878	39709	-	4160	- && Q1MX30.1 RecName: Full=Receptor kinase-like protein Xa21; Contains: RecName: Full=Receptor kinase-like protein Xa21, processed; Flags: Precursor && - && -	-
Nbv5tr6373110.path2	344.402	238.966	263.303	139.455	108.809	74.2286	282.224	107.497	1.39469	1.26e-06	4.59e-05	Nbv0.5scaffold14170	140	2024	+	1162	- && Q07346.1 RecName: Full=Glutamate decarboxylase; Short=GAD && - && PF00282:Pyridoxal-dependent decarboxylase conserved domain	-
novel.5745	251.108	237.259	260.755	127.433	85.34	101.518	249.707	104.764	1.25561	1.26e-06	4.59e-05	Nbv0.5scaffold7984	29122	32375	+	1638	-	-
Nbv5tr6289291.path1	40.1076	46.0863	26.3303	0	2.1335	0	37.5081	0.711167	5.66239	1.32e-06	4.8e-05	Nbv0.5scaffold1775	193606	194866	-	1261	- && - && - && PF00514:Armadillo/beta-catenin-like repeat	Arm
Nbv5tr6203787.path1	347.018	401.975	377.118	181.532	131.21	193.213	375.37	168.652	1.15523	1.33e-06	4.81e-05	Nbv0.5scaffold1429	2553	4137	-	1194	- && O24151.1 RecName: Full=Caffeoyl-CoA O-methyltransferase 4; AltName: Full=Trans-caffeoyl-CoA 3-O-methyltransferase 4; Short=CCoAMT-4; Short=CCoAOMT-4 && - && PF01596:O-methyltransferase	-
novel.690	308.654	186.052	279.441	115.411	103.475	75.3202	258.049	98.0686	1.39704	1.43e-06	5.14e-05	Nbv0.5scaffold1383	606	1841	+	1236	PF08137:DVL family	-
Nbv5tr6224991.path1	925.962	763.837	656.558	226.013	419.233	362.41	782.119	335.885	1.21808	1.44e-06	5.16e-05	Nbv0.5scaffold646	549517	559259	+	2188	- && Q9SG80.1 RecName: Full=Alpha-L-arabinofuranosidase 1; Short=AtASD1; AltName: Full=Beta-D-xylosidase; Flags: Precursor && - && PF06964:Alpha-L-arabinofuranosidase C-terminus	-
Nbv5tr6243790.path1	1290.42	771.518	1060.01	502.519	508.84	465.02	1040.65	492.126	1.08036	1.46e-06	5.23e-05	Nbv0.5scaffold3713	192186	193979	-	582	- && P20346.1 RecName: Full=Defensin-like protein P322; AltName: Full=Probable protease inhibitor P322; Flags: Precursor && - && PF00304:Gamma-thionin family	-
Nbv5tr6261715.path2	17.4381	52.0604	33.9746	0	1.06675	0	34.491	0.355583	6.42768	1.47e-06	5.26e-05	Nbv0.5scaffold6967	21612	23180	-	1106	- && Q9SUP6.1 RecName: Full=Probable WRKY transcription factor 53; AltName: Full=WRKY DNA-binding protein 53 && - && PF03106:WRKY DNA -binding domain	WRKY
Nbv5tr6217952.path1	51.4424	47.7932	35.6733	3.60659	9.60075	0	44.9696	4.40245	3.34077	1.48e-06	5.26e-05	Nbv0.5scaffold3552	77886	78907	+	1022	- && - && - && PF07939:Protein of unknown function (DUF1685)	-
novel.359	183.1	149.354	197.902	64.9187	73.6058	67.679	176.785	68.7345	1.36202	1.51e-06	5.36e-05	Nbv0.5scaffold1184	62506	64168	-	878	-	-
novel.4628	108.988	44.3794	87.4845	6.01099	23.4685	14.1908	80.284	14.5568	2.45142	1.56e-06	5.5e-05	Nbv0.5scaffold5678	12977	15896	+	1147	-	-
Nbv5tr6413004.path1	10838.6	6638.13	9264.86	4819.61	4564.62	3531.32	8913.88	4305.18	1.05001	1.66e-06	5.83e-05	Nbv0.5scaffold5208	49969	52019	+	586	- && - && - && -	-
Nbv5tr6234290.path1	708.858	506.949	586.911	300.549	289.089	294.731	600.906	294.79	1.02749	1.69e-06	5.93e-05	Nbv0.5scaffold352	100345	103601	+	1560	- && O13737.2 RecName: Full=Uncharacterized endoplasmic reticulum membrane protein C16E8.02 && - && PF06127:Protein of unknown function (DUF962)	-
Nbv5tr6208033.path1	24.4133	52.9139	33.9746	0	2.1335	0	37.1006	0.711167	5.64756	1.71e-06	5.99e-05	Nbv0.5scaffold1074	171254	173738	+	2485	- && Q7FAZ3.1 RecName: Full=G-type lectin S-receptor-like serine/threonine-protein kinase LECRK1; Short=OsLecRK1; AltName: Full=OsRLCK134; Flags: Precursor && - && PF00069:Protein kinase domain|PF07714:Protein tyrosine kinase|PF00954:S-locus glycoprotein domain|PF01453:D-mannose binding lectin	Pkinase
novel.2609	37.4919	47.7932	19.5354	0	3.20025	0	34.9401	1.06675	4.9803	1.76e-06	6.15e-05	Nbv0.5scaffold2970	254931	262206	-	1690	PF02365:No apical meristem (NAM) protein	NAM
Nbv5tr6212237.path1	33.1324	29.8707	31.4265	1.2022	0	0	31.4765	0.400733	6.29526	1.79e-06	6.23e-05	Nbv0.5scaffold2567	115870	117582	-	1713	- && P0C035.1 RecName: Full=RING-H2 finger protein ATL60; AltName: Full=RING-type E3 ubiquitin transferase ATL60 && - && PF13639:Ring finger domain	-
Nbv5tr6201895.path1	47.0828	30.7242	37.372	3.60659	6.4005	1.0916	38.393	3.69956	3.36956	1.81e-06	6.31e-05	Nbv0.5scaffold455	270372	271085	+	714	- && - && - && -	-
novel.2134	37.4919	48.6466	25.4809	1.2022	0	6.54958	37.2065	2.58393	3.83936	2.39e-06	8.22e-05	Nbv0.5scaffold25332	1	1215	-	1215	PF13855:Leucine rich repeat	-
Nbv5tr6230864.path1	415.898	241.526	372.871	132.242	168.547	122.259	343.432	141.016	1.28336	2.49e-06	8.53e-05	Nbv0.5scaffold5073	64159	66961	-	216	- && - && - && PF04588:Hypoxia induced protein conserved region	-
Nbv5tr6233347.path1	407.179	466.837	298.976	64.9187	187.748	150.64	390.997	134.436	1.53723	2.52e-06	8.63e-05	Nbv0.5scaffold2096	207522	209750	+	1391	- && Q39096.1 RecName: Full=Protein EARLY RESPONSIVE TO DEHYDRATION 15; AltName: Full=PAM2-containing protein CID1; AltName: Full=Polyadenylate-binding protein-interacting protein 1; Short=PABP-interacting protein 1; Short=Poly(A)-binding protein-interacting protein 1; AltName: Full=Protein CTC-INTERACTING DOMAIN 1; AltName: Full=Protein LIGHT STRESS-REGULATED 1 && - && -	-
Nbv5tr6425707.path2	106.372	163.862	157.982	62.5143	34.136	43.6639	142.739	46.7714	1.61471	2.54e-06	8.66e-05	Nbv0.5scaffold1598	207302	208906	+	637	- && - && - && PF04724:Glycosyltransferase family 17	-
Nbv5tr6231815.path1	44.4671	26.4569	22.0835	1.2022	0	0	31.0025	0.400733	6.27294	2.54e-06	8.66e-05	Nbv0.5scaffold3502	17376	19421	+	1547	- && Q6VAA6.1 RecName: Full=UDP-glycosyltransferase 74G1 && - && PF00201:UDP-glucoronosyl and UDP-glucosyl transferase	UDPGT
novel.1278	3431.82	2807.85	4246.82	2118.27	1420.91	1540.24	3495.5	1693.14	1.04605	2.54e-06	8.66e-05	Nbv0.5scaffold1808	310228	310469	+	242	PF05564:Dormancy/auxin associated protein	-
Nbv5tr6207745.path1	168.278	248.354	165.626	69.7275	48.0038	89.5109	194.086	69.0807	1.49118	2.6e-06	8.84e-05	Nbv0.5scaffold3986	123219	126631	-	1425	- && Q641W2.1 RecName: Full=UPF0160 protein MYG1, mitochondrial; Flags: Precursor && - && PF03690:Uncharacterised protein family (UPF0160)	-
novel.1001	60.1614	49.5001	50.9618	13.2242	6.4005	10.916	53.5411	10.1802	2.40318	2.61e-06	8.84e-05	Nbv0.5scaffold15854	729	1808	-	433	PF00083:Sugar (and other) transporter	Sugar_tr
novel.676	36.62	40.9656	22.0835	0	4.267	0	33.223	1.42233	4.49605	2.7e-06	9.13e-05	Nbv0.5scaffold1378	82799	84892	+	1483	PF03168:Late embryogenesis abundant protein	-
novel.1686	280.753	145.086	219.985	62.5143	83.2065	88.4193	215.275	78.0467	1.46166	2.74e-06	9.25e-05	Nbv0.5scaffold2132	355521	359097	+	722	PF05365:Ubiquinol-cytochrome C reductase, UQCRX/QCR9 like	-
Nbv5tr6207140.path1	148.224	309.802	180.915	73.3341	72.539	79.6866	212.98	75.1865	1.50219	2.77e-06	9.34e-05	Nbv0.5scaffold2	1778720	1794438	+	3012	- && Q42777.2 RecName: Full=Methylcrotonoyl-CoA carboxylase subunit alpha, mitochondrial; Short=MCCase subunit alpha; AltName: Full=3-methylcrotonyl-CoA carboxylase 1; AltName: Full=3-methylcrotonyl-CoA:carbon dioxide ligase subunit alpha; Flags: Precursor && - && PF00364:Biotin-requiring enzyme|PF00289:Carbamoyl-phosphate synthase L chain, N-terminal domain|PF02785:Biotin carboxylase C-terminal …	CPSase_L_D2
Nbv5tr6214300.path1	361.84	451.475	360.98	168.308	178.147	209.587	391.432	185.347	1.07798	2.78e-06	9.37e-05	Nbv0.5scaffold2484	248244	252161	-	2365	- && Q8VYW2.1 RecName: Full=Inactive beta-amylase 9; AltName: Full=1,4-alpha-D-glucan maltohydrolase; AltName: Full=Inactive beta-amylase 3 && - && PF01373:Glycosyl hydrolase family 14	-
Nbv5tr6226028.path1	895.446	734.82	1138.15	527.765	390.431	392.975	922.805	437.057	1.07894	2.84e-06	9.54e-05	Nbv0.5scaffold905	389166	391095	-	1529	- && - && - && PF08241:Methyltransferase domain	Methyltransf_11
Nbv5tr6364592.path2	15.6943	22.1897	20.3847	0	0	0	19.4229	0	6.5608	2.88e-06	9.63e-05	Nbv0.5scaffold235	200651	205718	+	1987	- && Q8GWA1.1 RecName: Full=Internal alternative NAD(P)H-ubiquinone oxidoreductase A1, mitochondrial; AltName: Full=Internal alternative NADH dehydrogenase NDA1; AltName: Full=Internal non-phosphorylating NAD(P)H dehydrogenase 1; Short=AtNDI1; AltName: Full=NADH:ubiquinone reductase (non-electrogenic) NDA1; Flags: Precursor && - && PF07992:Pyridine nucleotide-disulphide oxidoreductase	Pyr_redox_2
Nbv5tr6207704.path1	216.232	175.811	200.45	76.9406	70.4055	96.0605	197.498	81.1356	1.28311	3.06e-06	0.000102262	Nbv0.5scaffold3316	189792	193648	-	2038	- && Q8GY87.2 RecName: Full=Probable ubiquitin-conjugating enzyme E2 26; AltName: Full=E2 ubiquitin-conjugating enzyme 26; AltName: Full=Ubiquitin carrier protein 26 && - && -	-
Nbv5tr6199588.path1	540.581	380.639	484.987	167.105	252.82	218.319	468.735	212.748	1.13813	3.13e-06	0.000104279	Nbv0.5scaffold6782	76687	80945	+	1254	- && Q1PER6.3 RecName: Full=L-ascorbate peroxidase 2, cytosolic; AltName: Full=L-ascorbate peroxidase 1b; Short=APX1b; Short=AtAPx02 && - && PF00141:Peroxidase	-
Nbv5tr6211709.path1	844.003	547.915	689.684	361.861	339.227	310.013	693.867	337.034	1.04199	3.21e-06	0.000106899	Nbv0.5scaffold918	336287	338750	-	1078	- && Q9ZQG8.1 RecName: Full=Ferredoxin-3, chloroplastic; Short=AtFd3; Flags: Precursor && - && PF00111:2Fe-2S iron-sulfur cluster binding domain	Fer2
Nbv5tr6233629.path2	1197.12	693.001	806.047	443.611	444.835	346.036	898.724	411.494	1.1271	3.29e-06	0.00010931	Nbv0.5scaffold279	901591	901711	-	121	- && - && - && -	-
Nbv5tr6238257.path1	301.679	174.957	299.826	127.433	88.5403	67.679	258.821	94.5507	1.45543	3.34e-06	0.000110597	Nbv0.5scaffold196	459382	459599	-	218	- && - && - && -	-
Nbv5tr6253955.path3	40.9795	40.9656	35.6733	7.21319	4.267	4.36639	39.2061	5.28219	2.9026	3.43e-06	0.000113253	Nbv0.5scaffold49581	90	687	+	402	- && Q8VYV9.1 RecName: Full=Aspartyl protease family protein 1; Flags: Precursor && - && PF14541:Xylanase inhibitor C-terminal	-
Nbv5tr6203990.path1	28.7728	53.7673	30.5771	1.2022	3.20025	6.54958	37.7058	3.65068	3.35148	3.5e-06	0.000115212	Nbv0.5scaffold2359	337075	341895	-	1549	- && Q9FME8.1 RecName: Full=Oligopeptide transporter 4; Short=AtOPT4 && - && PF03169:OPT oligopeptide transporter protein	OPT
Nbv5tr6283950.path1	74.1119	104.121	76.4428	20.4374	14.9345	31.6563	84.8918	22.3427	1.9258	3.67e-06	0.000120458	Nbv0.5scaffold1325	183912	186885	-	1509	- && Q9M0Y3.1 RecName: Full=Equilibrative nucleotide transporter 3; Short=AtENT3; AltName: Full=Nucleoside transporter ENT3; AltName: Full=Protein FLUOROURIDINE RESISTANT 1 && - && PF01733:Nucleoside transporter	-
Nbv5tr6201905.path1	170.893	107.535	131.651	52.8967	51.204	37.1143	136.693	47.0717	1.53908	3.73e-06	0.000122145	Nbv0.5scaffold2148	6727	8357	+	974	- && P42849.1 RecName: Full=Umecyanin; Short=UMC && - && -	-
Nbv5tr6217849.path1	24.4133	17.069	15.2886	0	0	0	18.9236	0	6.52268	3.74e-06	0.000122297	Nbv0.5scaffold471	607779	608238	-	460	- && - && - && -	-
novel.6196	275.522	247.5	168.174	87.7604	108.809	76.4118	230.399	90.9936	1.3394	3.78e-06	0.00012337	Nbv0.5scaffold9441	425	2310	+	1305	PF03171:2OG-Fe(II) oxygenase superfamily	2OG-FeII_Oxy
Nbv5tr6218676.path1	274.65	193.733	195.354	76.9406	100.275	94.9689	221.246	90.728	1.28411	3.8e-06	0.000123743	Nbv0.5scaffold348	165902	173737	-	1147	- && Q9S7L9.1 RecName: Full=Cytochrome c oxidase subunit 6b-1; Short=AtCOX6b-1 && - && PF02297:Cytochrome oxidase c subunit VIb	-
novel.2292	52.3143	53.7673	51.8112	4.80879	12.801	12.0076	52.6309	9.87245	2.40198	3.99e-06	0.000128855	Nbv0.5scaffold2685	381411	382018	-	608	-	-
Nbv5tr6231967.path1	143.864	175.811	129.953	49.2901	67.2053	52.3966	149.876	56.2973	1.41054	4.42e-06	0.000142063	Nbv0.5scaffold6426	19675	22494	-	2379	- && Q9FE91.1 RecName: Full=Zinc finger CCCH domain-containing protein 62; Short=AtC3H62; AltName: Full=Zinc finger CCCH domain and WD40 repeat-containing protein 4 && - && -	-
Nbv5tr6234118.path2	2429.13	1569.49	1816.79	735.745	1168.09	856.903	1938.47	920.247	1.07442	4.44e-06	0.000142283	Nbv0.5scaffold4445	131981	134302	+	1061	- && - && - && PF00582:Universal stress protein family	Usp
Nbv5tr6226511.path1	449.903	234.699	281.14	133.444	147.212	93.8773	321.914	124.844	1.36653	4.45e-06	0.000142283	Nbv0.5scaffold480	549761	550751	-	991	- && - && - && -	-
Nbv5tr6208517.path1	19.1819	23.8966	12.7405	0	0	0	18.6063	0	6.49852	4.53e-06	0.000144385	Nbv0.5scaffold2037	171503	172127	+	625	- && Q9ZR27.1 RecName: Full=Anthocyanidin 3-O-glucoside 5-O-glucosyltransferase 1; AltName: Full=UDP-glucose:anthocyanin 5-O-glucosyltransferase 3R4; Short=p3R4; Flags: Precursor && - && -	-
Nbv5tr6233028.path1	19.1819	15.3621	20.3847	0	0	0	18.3096	0	6.4754	4.58e-06	0.000145443	Nbv0.5scaffold1745	297922	298982	-	1061	- && - && - && -	-
Nbv5tr6231594.path1	161.302	163.009	167.325	70.9297	60.8048	70.9538	163.879	67.5627	1.27927	4.73e-06	0.000149306	Nbv0.5scaffold2315	138760	142104	-	1254	- && Q94A20.1 RecName: Full=BI1-like protein && - && PF01027:Inhibitor of apoptosis-promoting Bax1	-
Nbv5tr6202502.path1	18.31	53.7673	27.1797	2.4044	3.20025	1.0916	33.0857	2.23208	3.88927	4.83e-06	0.000152275	Nbv0.5scaffold7152	70217	72496	+	1670	- && Q9FG72.1 RecName: Full=Oligopeptide transporter 1; Short=AtOPT1 && - && PF03169:OPT oligopeptide transporter protein	OPT
Nbv5tr6258827.path2	60.1614	54.6208	49.2631	8.41538	14.9345	10.916	54.6818	11.422	2.25207	4.93e-06	0.000154931	Nbv0.5scaffold4218	27040	36576	+	1998	- && Q9SLD2.2 RecName: Full=Diacylglycerol O-acyltransferase 1 && - && PF03062:MBOAT, membrane-bound O-acyltransferase family	MBOAT
Nbv5tr6394972.path2	240.646	220.19	181.764	88.9626	91.7405	98.2437	214.2	92.9823	1.20337	4.94e-06	0.000155064	Nbv0.5scaffold2161	276498	280379	-	2264	- && Q9LIC2.1 RecName: Full=Transmembrane 9 superfamily member 7; AltName: Full=Endomembrane protein 5; AltName: Full=Transmembrane nine protein 7; Short=AtTMN7; Flags: Precursor && - && PF02990:Endomembrane protein 70	-
Nbv5tr6243204.path1	435.08	360.156	325.306	134.646	206.95	168.106	373.514	169.901	1.13466	5.19e-06	0.000162285	Nbv0.5scaffold3662	133349	141363	-	903	- && O23714.1 RecName: Full=Proteasome subunit beta type-2-A; AltName: Full=20S proteasome beta subunit D-1; AltName: Full=Proteasome component GB; AltName: Full=Proteasome subunit beta type-4 && - && PF00227:Proteasome subunit	Proteasome
Nbv5tr6218201.path1	18.31	11.9483	24.6316	0	0	0	18.2966	0	6.47448	5.41e-06	0.000168909	Nbv0.5scaffold3393	36217	36732	-	516	- && - && - && -	-
novel.86	54.0581	40.1121	82.3883	7.21319	18.1348	5.45798	58.8528	10.2686	2.51001	5.65e-06	0.000175751	Nbv0.5scaffold1038	316663	317863	+	1201	-	-
Nbv5tr6232316.path1	14.8224	33.2845	9.34301	0	0	0	19.15	0	6.54027	5.73e-06	0.000177982	Nbv0.5scaffold394	734719	739197	-	2427	- && P0C5E2.3 RecName: Full=LEAF RUST 10 DISEASE-RESISTANCE LOCUS RECEPTOR-LIKE PROTEIN KINASE-like 1.2; AltName: Full=Probable receptor-like serine/threonine-protein kinase LRK10L-1.2; Flags: Precursor && - && PF00069:Protein kinase domain|PF14380:Wall-associated receptor kinase C-terminal	Pkinase
Nbv5tr6273251.path1	81.0871	244.087	118.062	22.8418	51.204	41.4807	147.745	38.5088	1.93546	5.89e-06	0.0001825	Nbv0.5scaffold827	429720	448786	+	4469	- && P56941.1 RecName: Full=Niemann-Pick C1 protein; Flags: Precursor && - && PF02460:Patched family|PF16414:Niemann-Pick C1 N terminus	-
Nbv5tr6207689.path1	142.12	81.9312	103.622	30.0549	41.6033	31.6563	109.225	34.4382	1.66248	5.95e-06	0.000183794	Nbv0.5scaffold2284	217639	225355	-	1754	- && P46644.1 RecName: Full=Aspartate aminotransferase 3, chloroplastic; AltName: Full=Protein YELLOW-LEAF-SPECIFIC GENE 4; AltName: Full=Transaminase A; Flags: Precursor && - && PF00155:Aminotransferase class I and II	Aminotran_1_2
Nbv5tr6323420.path2	270.29	296.147	341.444	111.804	165.346	135.358	302.627	137.503	1.13632	6.24e-06	0.000191625	Nbv0.5scaffold5570	18320	22470	-	1835	- && - && - && -	-
Nbv5tr6201989.path1	50.5704	31.5776	26.3303	6.01099	3.20025	3.27479	36.1595	4.16201	3.13188	6.49e-06	0.000198945	Nbv0.5scaffold1544	166900	169600	-	1539	- && Q93XX5.1 RecName: Full=PI-PLC X domain-containing protein At5g67130; Flags: Precursor && - && -	-
Nbv5tr6347789.path1	91.5499	180.078	86.6351	33.6615	27.7355	43.6639	119.421	35.0203	1.77004	6.63e-06	0.000202562	Nbv0.5scaffold1408	305623	321047	+	2276	- && Q84KG5.1 RecName: Full=Carotenoid 9,10(9',10')-cleavage dioxygenase; AltName: Full=CsCCD && - && PF03055:Retinal pigment epithelial membrane protein	RPE65
Nbv5tr6269684.path1	24.4133	17.069	11.8911	0	0	0	17.7911	0	6.43354	6.76e-06	0.000206001	Nbv0.5scaffold8580	3451	10288	-	2485	- && Q9LD40.2 RecName: Full=Putative cyclic nucleotide-gated ion channel 13; AltName: Full=Cyclic nucleotide- and calmodulin-regulated ion channel 13 && - && PF00520:Ion transport protein|PF00027:Cyclic nucleotide-binding domain	Ion_trans
Nbv5tr6233503.path1	50.5704	57.1811	44.1669	3.60659	13.8678	9.82437	50.6395	9.09957	2.46112	7.05e-06	0.000213876	Nbv0.5scaffold192	407260	409349	-	1896	- && Q9FY93.1 RecName: Full=NAC domain-containing protein 83; Short=ANAC083; AltName: Full=Protein VND-INTERACTING 2 && - && PF02365:No apical meristem (NAM) protein	NAM
novel.2845	55.8019	60.5949	45.8657	8.41538	10.6675	15.2824	54.0875	11.4551	2.23409	7.09e-06	0.000214768	Nbv0.5scaffold3195	235685	238744	+	1849	PF07859:alpha/beta hydrolase fold	Abhydrolase_3
Nbv5tr6215474.path1	34.0043	30.7242	16.1379	0	0	1.0916	26.9555	0.363866	6.07127	7.11e-06	0.000215035	Nbv0.5scaffold1913	75330	78797	-	3468	- && Q9LIK7.1 RecName: Full=Putative calcium-transporting ATPase 13, plasma membrane-type; AltName: Full=Ca(2+)-ATPase isoform 13 && - && PF00122:E1-E2 ATPase|PF12710:haloacid dehalogenase-like hydrolase|PF00690:Cation transporter/ATPase, N-terminus|PF00689:Cation transporting ATPase, C-terminus	E1-E2_ATPase
Nbv5tr6220350.path1	130.786	153.621	124.007	58.9077	37.3363	55.6714	136.138	50.6385	1.42964	7.89e-06	0.000236421	Nbv0.5scaffold4039	89313	91481	-	2169	- && Q8W3M4.1 RecName: Full=Uncharacterized protein At4g06744; Flags: Precursor && - && -	-
Nbv5tr6203290.path1	21.7976	16.2155	13.5898	0	0	0	17.201	0	6.385	7.95e-06	0.000238043	Nbv0.5scaffold1997	157218	158409	-	1192	- && - && - && PF03168:Late embryogenesis abundant protein	-
Nbv5tr6412467.path1	69.7523	51.207	45.0163	10.8198	14.9345	1.0916	55.3252	8.94863	2.62893	8.57e-06	0.00025456	Nbv0.5scaffold2497	152273	152880	-	608	- && - && - && PF04520:Senescence regulator	-
Nbv5tr6204812.path1	24.4133	26.4569	32.2758	2.4044	2.1335	0	27.7154	1.51263	4.21246	8.96e-06	0.000264983	Nbv0.5scaffold2953	45205	46357	+	837	- && P46897.2 RecName: Full=Homeobox-leucine zipper protein ATHB-7; AltName: Full=HD-ZIP protein ATHB-7; AltName: Full=Homeodomain transcription factor ATHB-7 && - && PF00046:Homeobox domain|PF02183:Homeobox associated leucine zipper	Homeobox
Nbv5tr6232443.path1	24.4133	21.3362	7.64428	0	0	0	17.7979	0	6.43408	8.98e-06	0.000264983	Nbv0.5scaffold858	201383	208205	+	2448	- && Q9LW83.2 RecName: Full=G-type lectin S-receptor-like serine/threonine-protein kinase CES101; AltName: Full=Protein CALLUS EXPRESSION OF RBCS 101; Flags: Precursor && - && PF00704:Glycosyl hydrolases family 18|PF07714:Protein tyrosine kinase	Pkinase_Tyr
Nbv5tr6294530.path1	328.708	384.052	210.642	68.5253	140.811	138.633	307.801	115.99	1.4052	9.26e-06	0.000272195	Nbv0.5scaffold2698	154072	154890	-	819	- && - && - && PF00257:Dehydrin	-
Nbv5tr6424537.path1	444.671	401.975	349.938	174.319	222.951	196.487	398.861	197.919	1.00988	9.28e-06	0.000272368	Nbv0.5scaffold1377	421634	425569	-	1048	- && Q9SKI2.2 RecName: Full=Vacuolar protein sorting-associated protein 2 homolog 1; Short=AtVPS2-1; AltName: Full=Charged multivesicular body protein 2 homolog 1; AltName: Full=ESCRT-III complex subunit VPS2 homolog 1; AltName: Full=SNF7-like protein && - && PF03357:Snf7	ESCRT-III
Nbv5tr6254409.path2	22.6695	47.7932	18.686	0	1.06675	3.27479	29.7162	1.44718	4.3295	9.36e-06	0.00027385	Nbv0.5scaffold138	712714	725329	+	4855	- && Q9XIE2.1 RecName: Full=ABC transporter G family member 36; Short=ABC transporter ABCG.36; Short=AtABCG36; AltName: Full=Pleiotropic drug resistance protein 8; AltName: Full=Protein PENETRATION 3 && - && PF01061:ABC-2 type transporter|PF14510:ABC-transporter extracellular N-terminal|PF00005:ABC transporter|PF08370:Plant PDR ABC transporter associated	ABC2_membrane
Nbv5tr6258782.path1	300.807	451.475	343.143	156.286	193.082	163.74	365.142	171.036	1.09348	9.36e-06	0.00027385	Nbv0.5scaffold192	23095	32952	+	2069	- && Q9FE20.1 RecName: Full=Serine/threonine-protein kinase PBS1; AltName: Full=AvrPphB susceptible protein 1 && - && PF00069:Protein kinase domain	Pkinase
novel.1512	256.34	203.974	240.37	104.591	94.9408	118.984	233.561	106.172	1.13741	9.38e-06	0.00027385	Nbv0.5scaffold200	453149	459602	-	1270	PF07047:Optic atrophy 3 protein (OPA3)	-
novel.1647	5226.19	2583.39	3681.14	1618.16	2021.49	1819.69	3830.24	1819.78	1.07356	9.45e-06	0.000275611	Nbv0.5scaffold2108	240514	241748	+	635	PF00304:Gamma-thionin family	-
novel.3451	506.576	314.069	451.012	226.013	194.149	164.831	423.886	194.998	1.12104	9.48e-06	0.000276093	Nbv0.5scaffold3976	31934	33822	+	1046	PF03242:Late embryogenesis abundant protein	-
Nbv5tr6260772.path2	35.7481	81.9312	51.8112	1.2022	9.60075	15.2824	56.4968	8.6951	2.68391	9.93e-06	0.000287572	Nbv0.5scaffold74	890634	892323	+	1690	- && Q9LMI0.1 RecName: Full=Probable alpha,alpha-trehalose-phosphate synthase [UDP-forming] 7; AltName: Full=Trehalose-6-phosphate synthase 7; Short=AtTPS7 && - && PF00982:Glycosyltransferase family 20	-
Nbv5tr6244252.path1	99.3971	60.5949	94.2794	32.4593	13.8678	22.9235	84.7571	23.0835	1.88391	1.02e-05	0.000295664	Nbv0.5scaffold3108	105008	109186	-	780	- && Q9LU15.2 RecName: Full=Histidine-containing phosphotransfer protein 4 && - && PF01627:Hpt domain	Hpt
Nbv5tr6306557.path2	21.7976	12.8017	15.2886	0	0	0	16.6293	0	6.33622	1.06e-05	0.000305412	Nbv0.5scaffold2485	123222	126284	+	3063	- && Q9SKB2.1 RecName: Full=Leucine-rich repeat receptor-like serine/threonine/tyrosine-protein kinase SOBIR1; AltName: Full=Protein EVERSHED; AltName: Full=Protein SUPPRESSOR OF BIR1-1; Flags: Precursor && - && PF00069:Protein kinase domain|PF13855:Leucine rich repeat	Pkinase
Nbv5tr6208194.path1	15.6943	12.8017	21.2341	0	0	0	16.5767	0	6.33211	1.07e-05	0.000308071	Nbv0.5scaffold6493	93822	95449	+	998	- && O22938.1 RecName: Full=Leucine-rich repeat receptor-like tyrosine-protein kinase PXC3; AltName: Full=Protein PXY/TDR-CORRELATED 3; Flags: Precursor && - && PF00069:Protein kinase domain	Pkinase
Nbv5tr6246851.path1	28.7728	32.4311	24.6316	0	2.1335	0	28.6118	0.711167	5.27328	1.09e-05	0.0003129	Nbv0.5scaffold5	671852	672384	+	533	- && Q9SF15.1 RecName: Full=E3 ubiquitin-protein ligase PUB24; AltName: Full=Plant U-box protein 24; AltName: Full=U-box domain-containing protein 24 && - && -	-
novel.4383	12.2067	16.2155	21.2341	0	0	0	16.5521	0	6.33018	1.1e-05	0.00031491	Nbv0.5scaffold5256	146854	148592	-	602	-	-
Nbv5tr6218169.path1	20.0538	31.5776	22.9328	0	1.06675	0	24.8548	0.355583	5.95474	1.1e-05	0.000315102	Nbv0.5scaffold276	263312	263971	-	660	- && Q9SI09.1 RecName: Full=Probable E3 ubiquitin-protein ligase XERICO && - && PF13639:Ring finger domain	-
Nbv5tr6280610.path1	18.31	23.0431	9.34301	0	0	0	16.8987	0	6.35956	1.11e-05	0.000317087	Nbv0.5scaffold542	544398	547604	+	2416	- && Q08891.2 RecName: Full=Fatty acyl-CoA reductase 2; AltName: Full=Fatty acid reductase 2; AltName: Full=Male sterility protein 2 && - && PF07993:Male sterility protein|PF03015:Male sterility protein	NAD_binding_4
Nbv5tr6222012.path1	37.4919	54.6208	21.2341	3.60659	1.06675	7.64118	37.7823	4.10484	3.20362	1.12e-05	0.000320631	Nbv0.5scaffold696	603382	606062	-	2681	- && Q7FAZ3.1 RecName: Full=G-type lectin S-receptor-like serine/threonine-protein kinase LECRK1; Short=OsLecRK1; AltName: Full=OsRLCK134; Flags: Precursor && - && PF01453:D-mannose binding lectin|PF07714:Protein tyrosine kinase|PF00954:S-locus glycoprotein domain	Pkinase_Tyr
Nbv5tr6224270.path1	15.6943	17.9224	15.2886	0	0	0	16.3018	0	6.30788	1.13e-05	0.000320631	Nbv0.5scaffold7216	30359	31165	+	475	- && P43297.1 RecName: Full=Cysteine proteinase RD21A; AltName: Full=Protein RESPONSIVE TO DEHYDRATION 21; Short=RD21; Flags: Precursor && - && PF00112:Papain family cysteine protease|PF08246:Cathepsin propeptide inhibitor domain (I29)	Peptidase_C1
Nbv5tr6201883.path1	14.8224	16.2155	17.8366	0	0	0	16.2915	0	6.30707	1.13e-05	0.00032219	Nbv0.5scaffold1516	203566	204216	+	651	- && - && - && -	-
Nbv5tr6234865.path1	73.24	38.4052	73.0453	18.033	10.6675	13.0992	61.5635	13.9332	2.14978	1.15e-05	0.000325682	Nbv0.5scaffold3013	42472	44099	-	1340	- && O65660.1 RecName: Full=PLAT domain-containing protein 1; Short=AtPLAT1; Short=PLAT domain protein 1; Flags: Precursor && - && -	-
Nbv5tr6217986.path1	36.62	17.9224	31.4265	0	1.06675	1.0916	28.6563	0.719449	5.27292	1.16e-05	0.000329469	Nbv0.5scaffold5896	26126	27176	-	892	- && Q9SGP6.1 RecName: Full=Glutaredoxin-C9; Short=AtGrxC9; AltName: Full=Protein ROXY 19 && - && PF00462:Glutaredoxin	-
Nbv5tr6236267.path1	466.469	332.845	313.415	146.668	206.95	158.282	370.91	170.633	1.11883	1.27e-05	0.00035537	Nbv0.5scaffold5790	60547	63395	+	1292	- && - && - && -	-
Nbv5tr6221304.path1	16.5662	17.9224	41.6188	0	1.06675	0	25.3692	0.355583	5.98457	1.3e-05	0.000363338	Nbv0.5scaffold836	65588	66543	+	593	- && P82787.2 RecName: Full=Defensin-like protein 19; AltName: Full=Defensin AMP1 protein; AltName: Full=Low-molecular-weight cysteine-rich protein 78; Short=Protein LCR78; AltName: Full=Plant defensin 1.4; Flags: Precursor && - && PF00304:Gamma-thionin family	-
Nbv5tr6344585.path1	30.5166	7.68105	13.5898	0	0	0	17.2625	0	6.38975	1.34e-05	0.000371351	Nbv0.5scaffold2704	24846	25326	+	319	- && Q9M2Y0.2 RecName: Full=Phytosulfokines 3; Short=AtPSK3; Contains: RecName: Full=Phytosulfokine-alpha; Short=PSK-alpha; Short=Phytosulfokine-a; Contains: RecName: Full=Phytosulfokine-beta; Short=PSK-beta; Short=Phytosulfokine-b; Flags: Precursor && - && PF06404:Phytosulfokine precursor protein (PSK)	-
Nbv5tr6229113.path1	22.6695	10.2414	16.1379	0	0	0	16.3496	0	6.3117	1.34e-05	0.000372434	Nbv0.5scaffold4031	82412	84564	+	1168	- && Q02200.1 RecName: Full=Lignin-forming anionic peroxidase; Flags: Precursor && - && PF00141:Peroxidase	-
novel.2257	27.9009	28.1638	24.6316	0	3.20025	0	26.8988	1.06675	4.60393	1.39e-05	0.000383772	Nbv0.5scaffold2649	256429	258937	-	878	-	-
Nbv5tr6215301.path1	74.1119	103.267	40.7695	6.01099	18.1348	21.8319	72.7162	15.3259	2.23628	1.39e-05	0.000383772	Nbv0.5scaffold543	485060	487932	-	2873	- && O65238.2 RecName: Full=G-type lectin S-receptor-like serine/threonine-protein kinase At5g35370; Flags: Precursor && - && PF01453:D-mannose binding lectin|PF00069:Protein kinase domain	Pkinase
novel.6110	83.7028	63.1553	62.0036	19.2352	21.335	18.5571	69.6206	19.7091	1.8196	1.4e-05	0.000384952	Nbv0.5scaffold915	243738	248764	-	558	-	-
novel.1209	36.62	29.8707	36.5227	8.41538	1.06675	2.18319	34.3378	3.88844	3.17787	1.45e-05	0.000399381	Nbv0.5scaffold17334	1	1664	+	1207	-	-
Nbv5tr6420747.path1	31.3886	23.0431	2.54809	0	0	0	18.9933	0	6.52771	1.46e-05	0.000400706	Nbv0.5scaffold1114	480165	480787	+	516	- && - && - && -	-
novel.520	312.142	146.793	262.454	110.602	91.7405	78.595	240.463	93.6459	1.36176	1.48e-05	0.000405693	Nbv0.5scaffold1282	401367	407387	+	554	-	-
Nbv5tr6213122.path1	43.5952	54.6208	37.372	8.41538	9.60075	8.73277	45.196	8.9163	2.34003	1.5e-05	0.000409557	Nbv0.5scaffold4982	87279	96484	+	1339	- && Q682V0.2 RecName: Full=DNA repair protein XRCC4 && - && PF06632:DNA double-strand break repair and V(D)J recombination protein XRCC4	-
Nbv5tr6402779.path1	65.3928	78.5174	95.1288	14.4264	21.335	31.6563	79.6797	22.4726	1.82082	1.5e-05	0.000410186	Nbv0.5scaffold997	347391	356069	+	1280	- && P61209.2 RecName: Full=ADP-ribosylation factor 1 >P61210.2 RecName: Full=ADP-ribosylation factor 1; AltName: Full=lARF1 && - && PF00025:ADP-ribosylation factor family	Arf
Nbv5tr6199242.path1	278.137	252.621	229.328	127.433	114.142	124.442	253.362	122.006	1.05471	1.51e-05	0.000412046	Nbv0.5scaffold1912	141612	143363	-	1752	- && Q66PF3.1 RecName: Full=Putative UDP-glucose flavonoid 3-O-glucosyltransferase 3; Short=FaGT3; AltName: Full=Flavonol 3-O-glucosyltransferase 3 && - && -	-
Nbv5tr6370307.path2	10.4629	25.6035	12.7405	0	0	0	16.2689	0	6.30525	1.54e-05	0.000420192	Nbv0.5scaffold191	1008430	1008760	-	331	- && Q9S972.2 RecName: Full=Receptor-like serine/threonine-protein kinase SD1-6; AltName: Full=Arabidopsis thaliana receptor kinase 2; AltName: Full=S-domain-1 (SD1) receptor kinase 6; Short=SD1-6; Flags: Precursor && - && PF07714:Protein tyrosine kinase	Pkinase_Tyr
Nbv5tr6378447.path1	265.931	380.639	227.63	91.367	153.612	123.35	291.4	122.776	1.24485	1.58e-05	0.000429945	Nbv0.5scaffold9430	16490	18592	+	2103	- && Q9C7A2.1 RecName: Full=Ankyrin repeat-containing protein ITN1; AltName: Full=Protein INCREASED TOLERANCE TO NACL && - && PF13962:Domain of unknown function	-
Nbv5tr6392543.path2	293.832	236.406	246.316	108.198	139.744	118.984	258.851	122.309	1.08015	1.64e-05	0.000443245	Nbv0.5scaffold646	306966	311538	-	898	- && Q94AG2.2 RecName: Full=Somatic embryogenesis receptor kinase 1; Short=AtSERK1; AltName: Full=Somatic embryogenesis receptor-like kinase 1; Flags: Precursor && - && PF13855:Leucine rich repeat|PF08263:Leucine rich repeat N-terminal domain	LRRNT_2
Nbv5tr6220825.path1	17.4381	79.3708	20.3847	1.2022	2.1335	6.54958	39.0645	3.29509	3.55458	1.66e-05	0.000448825	Nbv0.5scaffold951	708097	712245	+	3702	- && P10978.1 RecName: Full=Retrovirus-related Pol polyprotein from transposon TNT 1-94; Includes: RecName: Full=Protease; Includes: RecName: Full=Reverse transcriptase; Includes: RecName: Full=Endonuclease && - && -	-
Nbv5tr6234540.path1	229.311	102.414	188.559	81.7494	45.8703	51.305	173.428	59.6416	1.54353	1.74e-05	0.000467764	Nbv0.5scaffold266	640446	641054	+	609	- && - && - && -	-
Nbv5tr6373112.path2	242.389	242.38	245.466	143.062	94.9408	96.0605	243.412	111.354	1.13108	1.76e-05	0.000473416	Nbv0.5scaffold4083	944	1775	+	832	- && Q42521.2 RecName: Full=Glutamate decarboxylase 1; Short=GAD 1 && - && -	-
novel.3588	92.4219	83.6381	58.6061	14.4264	32.0025	17.4655	78.222	21.2981	1.8698	1.8e-05	0.00048129	Nbv0.5scaffold414	469599	470789	-	1191	-	-
novel.6300	195.307	171.543	205.546	99.7824	82.1398	72.0454	190.799	84.6559	1.17434	1.83e-05	0.000488602	Nbv0.5scaffold991	346121	347723	-	701	PF08137:DVL family	-
Nbv5tr6224715.path1	338.299	219.337	265.002	135.848	135.477	87.3277	274.212	119.551	1.1983	1.84e-05	0.000490087	Nbv0.5scaffold47	288253	294495	+	787	- && P40934.1 RecName: Full=Cytochrome b5 && - && PF00173:Cytochrome b5-like Heme/Steroid binding domain	-
novel.192	319.117	470.251	385.611	188.745	208.016	186.663	391.66	194.475	1.00983	1.86e-05	0.000492554	Nbv0.5scaffold1085	501611	514797	+	2150	PF00069:Protein kinase domain	Pkinase
Nbv5tr6241590.path1	136.017	68.276	73.8947	31.2571	26.6688	5.45798	92.7292	21.128	2.13874	1.86e-05	0.000493189	Nbv0.5scaffold5113	44804	45103	-	300	- && - && - && -	-
Nbv5tr6231171.path1	75.8557	91.3191	78.9909	32.4593	26.6688	13.0992	82.0552	24.0758	1.77405	1.88e-05	0.000497202	Nbv0.5scaffold1899	365809	369062	-	1445	- && - && - && PF04305:Protein of unknown function (DUF455)	-
Nbv5tr6341002.path2	47.0828	74.2501	43.3176	10.8198	9.60075	16.374	54.8835	12.2648	2.16068	1.91e-05	0.000505057	Nbv0.5scaffold6	1528353	1532537	-	2550	- && Q8LLE5.1 RecName: Full=Filament-like plant protein; Short=LeFPP && - && PF05911:Filament-like plant protein, long coiled-coil	-
Nbv5tr6229763.path1	41.8514	58.888	55.2087	10.8198	16.0013	7.64118	51.9827	11.4874	2.17522	1.96e-05	0.000515697	Nbv0.5scaffold2243	217054	224334	-	2517	- && O04153.2 RecName: Full=Calreticulin-3; AltName: Full=Protein PRIORITY IN SWEET LIFE 1; Flags: Precursor && - && PF00262:Calreticulin family	-
novel.3349	37.4919	11.0948	23.7822	1.2022	0	0	24.123	0.400733	5.91093	1.98e-05	0.000521195	Nbv0.5scaffold3826	75656	78456	+	1578	-	-
Nbv5tr6199275.path1	19.1819	13.6552	12.7405	0	0	0	15.1925	0	6.20588	2.05e-05	0.000537618	Nbv0.5scaffold1178	475390	477841	+	2452	- && - && - && PF00078:Reverse transcriptase (RNA-dependent DNA polymerase)	RVT_1
Nbv5tr6203163.path1	86.3185	120.336	78.1415	22.8418	27.7355	40.3891	94.9321	30.3221	1.64335	2.05e-05	0.000537618	Nbv0.5scaffold480	351597	355348	-	1652	- && Q9CA93.1 RecName: Full=Mitochondrial arginine transporter BAC2; AltName: Full=Mitochondrial basic amino acid carrier 2; Short=AtMBAC2 && - && PF00153:Mitochondrial carrier protein	Mito_carr
Nbv5tr6243786.path1	2493.65	978.053	1499.98	573.448	876.869	658.233	1657.23	702.85	1.23714	2.1e-05	0.00054873	Nbv0.5scaffold272	897374	898537	+	523	- && O65740.1 RecName: Full=Defensin J1-2; Flags: Precursor && - && -	-
Nbv5tr6246071.path1	12.2067	13.6552	19.5354	0	0	0	15.1324	0	6.20074	2.14e-05	0.000557515	Nbv0.5scaffold271	400029	400797	+	769	- && - && - && -	-
novel.1021	37.4919	23.8966	10.1924	0	0	1.0916	23.8603	0.363866	5.89502	2.26e-05	0.000586264	Nbv0.5scaffold1599	52385	52723	+	339	-	-
Nbv5tr6263445.path1	149.968	107.535	67.9491	30.0549	40.5365	33.8395	108.484	34.8103	1.6373	2.31e-05	0.000598248	Nbv0.5scaffold4229	50894	51384	+	491	- && - && - && -	-
Nbv5tr6203924.path1	110.732	110.948	55.2087	18.033	33.0693	29.4731	92.2963	26.8584	1.77546	2.38e-05	0.000612934	Nbv0.5scaffold2948	233042	237019	+	1904	- && O48786.1 RecName: Full=Cytochrome P450 734A1; AltName: Full=Protein PHYB ACTIVATION-TAGGED SUPPRESSOR 1 && - && PF00067:Cytochrome P450	p450
Nbv5tr6237556.path1	37.4919	18.7759	38.2214	1.2022	0	6.54958	31.4964	2.58393	3.59939	2.39e-05	0.000613798	Nbv0.5scaffold2606	217452	219600	+	898	- && Q9ZVP8.2 RecName: Full=NAC domain-containing protein 35; Short=ANAC035; AltName: Full=Protein LONG VEGETATIVE PHASE 1; Short=AtLOV1 && - && PF02365:No apical meristem (NAM) protein	NAM
Nbv5tr6243259.path1	47.9547	41.819	50.1125	10.8198	10.6675	9.82437	46.6288	10.4372	2.16013	2.57e-05	0.000658207	Nbv0.5scaffold96	758728	760742	+	588	- && - && - && -	-
Nbv5tr6222317.path1	27.029	25.6035	28.8784	0	2.1335	4.36639	27.1703	2.16663	3.61874	2.61e-05	0.000669091	Nbv0.5scaffold2460	187379	190265	-	1810	- && P93749.1 RecName: Full=Probable protein kinase At2g41970 && - && PF07714:Protein tyrosine kinase	Pkinase_Tyr
Nbv5tr6344976.path1	347.89	263.716	300.675	132.242	174.947	138.633	304.094	148.607	1.03175	2.83e-05	0.000722582	Nbv0.5scaffold6459	4640	8812	+	2374	- && - && - && PF12697:Alpha/beta hydrolase family	-
Nbv5tr6224363.path1	33.1324	5.1207	11.0417	0	0	0	16.4316	0	6.31842	2.84e-05	0.000723482	Nbv0.5scaffold2383	318014	318549	+	453	- && P21616.4 RecName: Full=Pyrophosphate-energized vacuolar membrane proton pump; AltName: Full=Pyrophosphate-energized inorganic pyrophosphatase; Short=H(+)-PPase; AltName: Full=Vacuolar H(+)-pyrophosphatase && - && PF03030:Inorganic H+ pyrophosphatase	-
Nbv5tr6234800.path1	185.716	114.362	138.446	70.9297	33.0693	55.6714	146.175	53.2234	1.4617	2.96e-05	0.000750486	Nbv0.5scaffold4200	168693	169895	-	1203	- && Q9FMS6.1 RecName: Full=Probable CCR4-associated factor 1 homolog 11 && - && PF04857:CAF1 family ribonuclease	CAF1
Nbv5tr6222065.path1	15.6943	50.3535	16.9873	3.60659	0	0	27.6784	1.2022	4.60201	3.04e-05	0.000768257	Nbv0.5scaffold367	351406	358249	+	3265	- && Q84K47.1 RecName: Full=ABC transporter A family member 2; Short=ABC transporter ABCA.2; Short=AtABCA2; AltName: Full=ABC2 homolog 1 && - && PF00005:ABC transporter|PF12698:ABC-2 family transporter protein	ABC_tran
Nbv5tr6213180.path1	105.5	177.518	136.748	37.2681	56.5378	63.3126	139.922	52.3728	1.41454	3.07e-05	0.000774408	Nbv0.5scaffold70	1949943	1954706	+	2093	- && Q3T130.1 RecName: Full=Transmembrane protein 45B && - && PF04819:Family of unknown function (DUF716)	-
Nbv5tr6215179.path1	153.455	52.0604	121.459	27.6505	37.3363	31.6563	108.992	32.2144	1.75612	3.22e-05	0.000810347	Nbv0.5scaffold2054	20840	22826	-	792	- && - && - && -	-
Nbv5tr6262635.path2	22.6695	24.75	37.372	0	4.267	3.27479	28.2639	2.51393	3.45819	3.26e-05	0.000814874	Nbv0.5scaffold24970	13	1229	+	1034	- && P14133.1 RecName: Full=L-ascorbate oxidase; Short=ASO; Short=Ascorbase; Flags: Precursor && - && PF00394:Multicopper oxidase	-
Nbv5tr6295865.path1	164.79	170.69	101.074	58.9077	52.2708	61.1294	145.518	57.436	1.34151	3.27e-05	0.000817516	Nbv0.5scaffold2074	389355	389556	+	202	- && - && - && -	-
Nbv5tr6217052.path1	33.1324	26.4569	39.0708	3.60659	5.33375	5.45798	32.8867	4.79944	2.76964	3.27e-05	0.000817516	Nbv0.5scaffold6874	27247	30288	+	1445	- && Q9LEX0.1 RecName: Full=F-box protein PP2-A13; AltName: Full=Protein PHLOEM PROTEIN 2-LIKE A13; Short=AtPP2-A13; AltName: Full=SKP1-interacting partner 9 && - && -	-
Nbv5tr6229460.path1	41.8514	34.138	30.5771	6.01099	6.4005	5.45798	35.5222	5.95649	2.57571	3.32e-05	0.000828025	Nbv0.5scaffold2177	77419	87562	+	1222	- && O48965.1 RecName: Full=Isopentenyl-diphosphate Delta-isomerase II; AltName: Full=Isopentenyl pyrophosphate isomerase II; Short=IPP isomerase II && - && PF00293:NUDIX domain	NUDIX
Nbv5tr6217412.path1	42.7233	32.4311	40.7695	8.41538	8.534	1.0916	38.6413	6.01366	2.69049	3.33e-05	0.000829301	Nbv0.5scaffold2635	145261	145950	-	690	- && O65695.1 RecName: Full=Auxin-responsive protein SAUR50; AltName: Full=Protein SMALL AUXIN UP RNA 50 && - && PF02519:Auxin responsive protein	Auxin_inducible
Nbv5tr6376921.path2	239.774	345.647	273.495	91.367	119.476	169.197	286.305	126.68	1.17463	3.43e-05	0.000849087	Nbv0.5scaffold476	551838	557684	+	1381	- && P38661.1 RecName: Full=Probable protein disulfide-isomerase A6; AltName: Full=P5; Flags: Precursor && - && PF00085:Thioredoxin|PF07749:Endoplasmic reticulum protein ERp29, C-terminal domain	-
novel.137	13.9505	22.1897	7.64428	0	0	0	14.5948	0	6.14822	3.59e-05	0.00088434	Nbv0.5scaffold105781	1	327	-	215	PF03936:Terpene synthase family, metal binding domain	-
Nbv5tr6217417.path1	36.62	17.069	33.1252	3.60659	4.267	0	28.9381	2.62453	3.46884	3.68e-05	0.000907067	Nbv0.5scaffold238	26834	28296	+	1463	- && Q8LGB6.1 RecName: Full=Non-functional pseudokinase ZED1; AltName: Full=Protein HOPZ-ETI-DEFICIENT 1 && - && PF07714:Protein tyrosine kinase|PF00069:Protein kinase domain	Pkinase
Nbv5tr6244218.path2	134.273	54.6208	72.196	34.8637	19.2015	16.374	87.03	23.4797	1.89658	3.7e-05	0.000908801	Nbv0.5scaffold1090	13121	13498	-	378	- && - && - && -	-
Nbv5tr6230095.path1	57.5457	65.7156	62.0036	6.01099	24.5353	14.1908	61.755	14.9123	2.0376	3.83e-05	0.000940864	Nbv0.5scaffold2073	144766	154065	+	3463	- && Q9SH30.2 RecName: Full=Probable copper-transporting ATPase HMA5; AltName: Full=Probable copper-transporting ATPase 3; AltName: Full=Protein HEAVY METAL ATPASE 5 && - && -	-
Nbv5tr6340083.path2	147.352	89.6122	82.3883	26.4483	48.0038	30.5647	106.451	35.0056	1.60007	3.85e-05	0.000941842	Nbv0.5scaffold3405	2024	6362	+	527	- && - && - && PF15811:Small VCP/p97-interacting protein	-
Nbv5tr6216640.path1	49.6985	60.5949	53.5099	15.6286	12.801	15.2824	54.6011	14.5706	1.90793	3.91e-05	0.000952835	Nbv0.5scaffold3917	32810	33737	+	928	- && - && - && PF07727:Reverse transcriptase (RNA-dependent DNA polymerase)	RVT_2
Nbv5tr6215998.path1	21.7976	31.5776	25.4809	2.4044	2.1335	3.27479	26.2854	2.60423	3.33456	3.96e-05	0.000964503	Nbv0.5scaffold169	457911	461887	-	1825	- && Q9M0Y3.1 RecName: Full=Equilibrative nucleotide transporter 3; Short=AtENT3; AltName: Full=Nucleoside transporter ENT3; AltName: Full=Protein FLUOROURIDINE RESISTANT 1 && - && PF01733:Nucleoside transporter	-
Nbv5tr6213874.path2	126.426	123.75	136.748	43.2791	67.2053	45.8471	128.975	52.1105	1.30453	4.3e-05	0.00103372	Nbv0.5scaffold6611	67837	74171	+	1272	- && O64700.1 RecName: Full=Urease accessory protein G; Short=AtUREG && - && PF02492:CobW/HypB/UreG, nucleotide-binding domain	-
Nbv5tr6207817.path1	140.377	169.836	121.459	67.3231	32.0025	64.4042	143.891	54.5766	1.40207	4.3e-05	0.00103372	Nbv0.5scaffold59	613914	618278	+	919	- && - && - && -	-
Nbv5tr6239815.path1	10.4629	23.8966	8.49364	0	0	0	14.2844	0	6.11744	4.4e-05	0.00105471	Nbv0.5scaffold3026	256507	269991	+	2191	- && Q23892.2 RecName: Full=Lysosomal beta glucosidase; Flags: Precursor && - && PF01915:Glycosyl hydrolase family 3 C-terminal domain|PF00933:Glycosyl hydrolase family 3 N terminal domain	Glyco_hydro_3
Nbv5tr6217583.path1	20.0538	17.069	5.94555	0	0	0	14.3561	0	6.12399	4.46e-05	0.00106643	Nbv0.5scaffold263	164298	171741	-	1433	- && Q9SK55.1 RecName: Full=Transcription factor JUNGBRUNNEN 1; AltName: Full=NAC domain-containing protein 42; Short=ANAC042 && - && PF02365:No apical meristem (NAM) protein	NAM
Nbv5tr6203123.path1	30.5166	23.8966	42.4682	6.01099	2.1335	5.45798	32.2938	4.53416	2.84382	4.6e-05	0.00109574	Nbv0.5scaffold9282	2007	5197	+	1153	- && Q9C9G4.1 RecName: Full=Endonuclease 2; Short=AtENDO2; AltName: Full=Deoxyribonuclease ENDO2; AltName: Full=Single-stranded-nucleate endonuclease ENDO2; Flags: Precursor && - && PF02265:S1/P1 Nuclease	-
novel.2895	29.6447	13.6552	28.029	2.4044	1.06675	0	23.7763	1.15705	4.39915	4.6e-05	0.00109574	Nbv0.5scaffold3244	88699	90128	-	1350	-	-
Nbv5tr6246561.path1	371.431	817.605	447.615	204.374	228.285	287.09	545.55	239.916	1.18478	4.79e-05	0.00113586	Nbv0.5scaffold7542	14095	19408	+	4058	- && Q9FL59.1 RecName: Full=FT-interacting protein 1 && - && PF00168:C2 domain|PF08372:Plant phosphoribosyltransferase C-terminal	C2
Nbv5tr6289868.path2	9.59095	20.4828	11.0417	0	0	0	13.7052	0	6.05781	5.05e-05	0.00119687	Nbv0.5scaffold6493	91865	93598	+	1734	- && - && - && PF13855:Leucine rich repeat	-
Nbv5tr6199404.path1	104.629	64.0087	85.7858	16.8308	38.403	22.9235	84.8077	26.0524	1.69606	5.2e-05	0.00122722	Nbv0.5scaffold4700	114685	115485	-	801	- && - && - && -	-
Nbv5tr6205957.path1	55.8019	123.75	62.8529	15.6286	27.7355	25.1067	80.8017	22.8236	1.81902	5.29e-05	0.00124736	Nbv0.5scaffold2477	193078	213655	-	2769	- && Q9Z2I0.1 RecName: Full=LETM1 and EF-hand domain-containing protein 1, mitochondrial; AltName: Full=Leucine zipper-EF-hand-containing transmembrane protein 1; Flags: Precursor && - && PF07766:LETM1-like protein	-
Nbv5tr6219689.path1	110.732	164.716	185.161	0	2.1335	14.1908	153.536	5.44142	4.81108	5.3e-05	0.00124824	Nbv0.5scaffold111	553401	557033	-	1336	- && - && - && -	-
Nbv5tr6258979.path1	30.5166	45.2328	35.6733	4.80879	5.33375	9.82437	37.1409	6.65564	2.47535	5.33e-05	0.00125376	Nbv0.5scaffold3161	74217	75778	-	849	- && Q9T0J1.1 RecName: Full=Cysteine-rich receptor-like protein kinase 26; Short=Cysteine-rich RLK26; Flags: Precursor && - && PF07714:Protein tyrosine kinase	Pkinase_Tyr
Nbv5tr6207786.path1	52.3143	38.4052	28.8784	7.21319	10.6675	1.0916	39.866	6.3241	2.6554	5.38e-05	0.00126268	Nbv0.5scaffold3307	235055	238433	-	1417	- && Q9ZVP8.2 RecName: Full=NAC domain-containing protein 35; Short=ANAC035; AltName: Full=Protein LONG VEGETATIVE PHASE 1; Short=AtLOV1 && - && PF02365:No apical meristem (NAM) protein	NAM
novel.314	136.017	238.112	149.488	50.4923	67.2053	89.5109	174.539	69.0695	1.3352	5.47e-05	0.00128269	Nbv0.5scaffold1156	65363	66478	-	1116	PF00208:Glutamate/Leucine/Phenylalanine/Valine dehydrogenase|PF02812:Glu/Leu/Phe/Val dehydrogenase, dimerisation domain	-
Nbv5tr6245816.path2	258.956	112.655	161.379	60.1099	78.9395	66.5874	177.663	68.5456	1.37235	5.64e-05	0.00131775	Nbv0.5scaffold2827	108483	108989	-	507	- && - && - && -	-
novel.5007	13.9505	11.0948	14.4392	0	0	0	13.1615	0	5.99911	5.71e-05	0.00132605	Nbv0.5scaffold6318	99806	102568	+	430	-	-
Nbv5tr6231899.path1	326.092	445.501	221.684	111.804	137.611	183.388	331.092	144.268	1.19728	5.79e-05	0.00133991	Nbv0.5scaffold3927	206212	209101	+	2162	- && O64851.1 RecName: Full=IQ domain-containing protein IQM4; AltName: Full=IQ motif-containing protein 4 && - && -	-
Nbv5tr6425101.path1	146.48	142.526	118.062	69.7275	49.0705	53.4882	135.689	57.4287	1.24336	5.8e-05	0.00134015	Nbv0.5scaffold1495	174578	174851	+	274	- && - && - && -	-
Nbv5tr6231366.path1	20.0538	5.97415	15.2886	0	0	0	13.7722	0	6.06417	5.87e-05	0.00135173	Nbv0.5scaffold2653	50149	50258	-	110	- && - && - && -	-
Nbv5tr6225832.path1	122.939	111.802	133.35	49.2901	32.0025	62.221	122.697	47.8379	1.36018	5.96e-05	0.00137123	Nbv0.5scaffold2951	206202	213951	-	1970	- && Q9LFA4.1 RecName: Full=IQ domain-containing protein IQM3; AltName: Full=IQ motif-containing protein 3 && - && -	-
Nbv5tr6231702.path1	51.4424	56.3277	56.058	10.8198	1.06675	19.6487	54.6094	10.5118	2.38119	6.14e-05	0.00140878	Nbv0.5scaffold2162	337665	340381	+	1376	- && Q8H0Y8.2 RecName: Full=Probable WRKY transcription factor 41; AltName: Full=WRKY DNA-binding protein 41 && - && -	-
Nbv5tr6368491.path1	28.7728	25.6035	15.2886	0	2.1335	0	23.2216	0.711167	4.97396	6.19e-05	0.00141927	Nbv0.5scaffold4001	7419	9583	-	347	- && Q9SY14.1 RecName: Full=CSC1-like protein At4g02900 && - && PF02714:Calcium-dependent channel, 7TM region, putative phosphate	-
Nbv5tr6214050.path1	12.2067	17.9224	9.34301	0	0	0	13.1574	0	5.99871	6.31e-05	0.00144445	Nbv0.5scaffold2647	251960	252719	-	760	- && - && - && -	-
Nbv5tr6225596.path1	449.031	264.569	441.669	194.756	196.282	172.472	385.09	187.837	1.0358	6.38e-05	0.00145734	Nbv0.5scaffold773	525452	532434	+	684	- && Q02921.1 RecName: Full=Early nodulin-93; Short=N-93 && - && PF03386:Early nodulin 93 ENOD93 protein	-
Nbv5tr6294114.path1	149.096	225.311	297.277	127.433	51.204	75.3202	223.895	84.6524	1.40734	6.62e-05	0.00150929	Nbv0.5scaffold5490	121460	126616	+	1807	- && Q76LC6.1 RecName: Full=RNA-binding protein 24; AltName: Full=RNA-binding motif protein 24; AltName: Full=RNA-binding protein SEB-4 && - && PF00076:RNA recognition motif. (a.k.a. RRM, RBD, or RNP domain)	RRM_1
Nbv5tr6229063.path1	32.2605	17.069	20.3847	0	0	3.27479	23.2381	1.0916	4.38613	6.7e-05	0.00152169	Nbv0.5scaffold429	743107	745619	-	1069	- && Q93WU9.1 RecName: Full=Probable WRKY transcription factor 51; AltName: Full=WRKY DNA-binding protein 51 && - && PF03106:WRKY DNA -binding domain	WRKY
Nbv5tr6244452.path1	11.3348	11.9483	15.2886	0	0	0	12.8572	0	5.96558	6.8e-05	0.00154066	Nbv0.5scaffold8078	31960	35827	-	1496	- && Q9ZSA7.1 RecName: Full=Protein DMR6-LIKE OXYGENASE 2; AltName: Full=2-oxoglutarate (2OG)-Fe(II) oxygenase-like protein DLO2; AltName: Full=Salicylate 3-hydroxylase DLO2; Short=S3H DLO2; Short=SA 3-hydroxylase DLO2; Short=Salicylic acid 3-hydroxylase DLO2 && - && PF03171:2OG-Fe(II) oxygenase superfamily|PF14226:non-haem dioxygenase in morphine synthesis N-terminal	2OG-FeII_Oxy
Nbv5tr6241891.path2	34.0043	58.0346	37.372	13.2242	7.46725	6.54958	43.137	9.08034	2.25848	6.88e-05	0.00155503	Nbv0.5scaffold2609	1	4722	+	2177	- && Q8RXN0.1 RecName: Full=ABC transporter G family member 11; Short=ABC transporter ABCG.11; Short=AtABCG11; AltName: Full=Protein CUTICULAR DEFECT AND ORGAN FUSION 1; AltName: Full=Protein DESPERADO; AltName: Full=Protein PERMEABLE LEAVES 1; AltName: Full=White-brown complex homolog protein 11; Short=AtWBC11 && - && PF00005:ABC transporter|PF01061:ABC-2 type transporter	ABC2_membrane
novel.2584	13.0786	9.38795	16.1379	0	0	0	12.8681	0	5.96667	7.11e-05	0.00160362	Nbv0.5scaffold2956	131218	132080	+	763	PF13417:Glutathione S-transferase, N-terminal domain	-
Nbv5tr6286053.path1	41.8514	38.4052	33.1252	6.01099	10.6675	5.45798	37.7939	7.37882	2.35008	7.12e-05	0.0016052	Nbv0.5scaffold4775	35518	45992	-	924	- && Q9CA93.1 RecName: Full=Mitochondrial arginine transporter BAC2; AltName: Full=Mitochondrial basic amino acid carrier 2; Short=AtMBAC2 && - && PF00153:Mitochondrial carrier protein	Mito_carr
Nbv5tr6392243.path1	26.1571	11.9483	4.24682	0	0	0	14.1174	0	6.09944	7.15e-05	0.00160841	Nbv0.5scaffold1259	108574	110119	-	1546	- && - && - && -	-
Nbv5tr6343953.path1	42.7233	31.5776	26.3303	7.21319	6.4005	3.27479	33.5437	5.62949	2.58043	7.65e-05	0.00171542	Nbv0.5scaffold1325	169144	169955	+	812	- && Q58FX0.1 RecName: Full=BON1-associated protein 2; AltName: Full=Protein BON1-ASSOCIATED PROTEIN 1-LIKE && - && PF00168:C2 domain	C2
Nbv5tr6207720.path1	140.377	126.311	126.555	34.8637	55.471	68.7706	131.081	53.0351	1.30129	7.98e-05	0.00178051	Nbv0.5scaffold6351	46046	55868	-	1252	- && Q6Q2C2.1 RecName: Full=Bifunctional epoxide hydrolase 2; Includes: RecName: Full=Cytosolic epoxide hydrolase 2; Short=CEH; AltName: Full=Epoxide hydratase; AltName: Full=Soluble epoxide hydrolase; Short=SEH; Includes: RecName: Full=Lipid-phosphate phosphatase && - && PF12697:Alpha/beta hydrolase family	-
Nbv5tr6219540.path1	168.278	86.1984	118.911	40.8747	61.8715	21.8319	124.462	41.5261	1.58209	8.45e-05	0.00187492	Nbv0.5scaffold7272	27858	29761	-	1904	- && Q9SVG0.1 RecName: Full=Amino acid transporter ANTL2; AltName: Full=Aromatic and neutral amino acid transporter-like protein 2 && - && PF01490:Transmembrane amino acid transporter protein	Aa_trans
Nbv5tr6207654.path1	41.8514	42.6725	44.1669	4.80879	12.801	10.916	42.8969	9.50859	2.16191	8.49e-05	0.00188225	Nbv0.5scaffold3701	2038	5674	+	2047	- && F4I9E1.1 RecName: Full=Protein NUCLEAR FUSION DEFECTIVE 4 && - && PF06813:Nodulin-like	-
Nbv5tr6206720.path1	13.9505	21.3362	19.5354	0	0	1.0916	18.274	0.363866	5.51111	8.68e-05	0.00192008	Nbv0.5scaffold5699	120374	123632	+	3259	- && - && - && PF13855:Leucine rich repeat|PF08263:Leucine rich repeat N-terminal domain	LRRNT_2
novel.5306	25.2852	17.9224	22.0835	0	2.1335	0	21.7637	0.711167	4.88069	8.83e-05	0.00195134	Nbv0.5scaffold6929	2694	30918	-	1272	-	-
Nbv5tr6240691.path1	13.0786	11.0948	12.7405	0	0	0	12.3046	0	5.90197	9.11e-05	0.00200275	Nbv0.5scaffold1042	361927	362476	+	550	- && - && - && -	-
Nbv5tr6335556.path1	13.0786	11.0948	12.7405	0	0	0	12.3046	0	5.90197	9.11e-05	0.00200275	Nbv0.5scaffold6252	39245	41920	-	1213	- && Q9ZNS0.1 RecName: Full=Probable polyol transporter 3 && - && -	-
Nbv5tr6203779.path1	41.8514	70.8363	50.9618	9.61758	11.7343	20.7403	54.5499	14.0307	1.95441	9.37e-05	0.00204963	Nbv0.5scaffold2209	160376	162373	+	466	- && - && - && -	-
Nbv5tr6240761.path1	20.9257	28.1638	38.2214	7.21319	2.1335	2.18319	29.1036	3.84329	2.9462	9.4e-05	0.00205355	Nbv0.5scaffold2543	213306	215191	-	698	- && - && - && -	-
Nbv5tr6202841.path2	1214.56	529.139	772.072	429.185	440.568	287.09	838.591	385.614	1.12091	9.54e-05	0.00207887	Nbv0.5scaffold1853	34761	35464	-	347	- && - && - && -	-
novel.2809	95.9095	97.2933	117.212	48.0879	33.0693	42.5723	103.472	41.2431	1.33003	9.62e-05	0.00209403	Nbv0.5scaffold3158	165143	166014	-	872	-	-
Nbv5tr6199886.path1	42.7233	34.9914	33.9746	13.2242	3.20025	3.27479	37.2298	6.5664	2.52743	0.000100146	0.00217589	Nbv0.5scaffold270	35772	36899	-	951	- && O80494.2 RecName: Full=F-box protein PP2-B15; AltName: Full=Protein PHLOEM PROTEIN 2-LIKE B15; Short=AtPP2-B15 && - && PF14299:Phloem protein 2	-
Nbv5tr6228527.path2	103.757	83.6381	100.225	37.2681	44.8035	16.374	95.8732	32.8152	1.54734	0.000102235	0.00221632	Nbv0.5scaffold1845	1639	5393	+	462	- && - && - && -	-
Nbv5tr6201230.path1	21.7976	15.3621	16.1379	0	0	1.0916	17.7659	0.363866	5.46987	0.000102861	0.00222491	Nbv0.5scaffold1672	220767	222561	+	707	- && Q9ZV52.2 RecName: Full=EG45-like domain containing protein 2; AltName: Full=Plant natriuretic peptide A; Short=AtEXPR3; Short=AtPNP-A; Short=Ath-ExpGamma-1.2; Flags: Precursor && - && PF03330:Rare lipoprotein A (RlpA)-like double-psi beta-barrel	-
Nbv5tr6201923.path1	21.7976	23.0431	18.686	0	0	2.18319	21.1756	0.727731	4.83509	0.000104617	0.00225536	Nbv0.5scaffold2811	62789	63978	+	1190	- && - && - && PF05678:VQ motif	-
Nbv5tr6209644.path1	8.71904	9.38795	18.686	0	0	0	12.2643	0	5.89771	0.000111641	0.00239351	Nbv0.5scaffold2037	171128	171518	-	391	- && F8WKW0.1 RecName: Full=Crocetin glucosyltransferase, chloroplastic; AltName: Full=UDP-glucose glucosyltransferase 1; Short=GjUGT1; AltName: Full=UDP-glycosyltransferase 75L6; Flags: Precursor && - && -	-
Nbv5tr6244630.path4	13.9505	4.26725	20.3847	0	0	0	12.8675	0	5.9666	0.000111865	0.00239566	Nbv0.5scaffold646	499156	499612	+	457	- && P10978.1 RecName: Full=Retrovirus-related Pol polyprotein from transposon TNT 1-94; Includes: RecName: Full=Protease; Includes: RecName: Full=Reverse transcriptase; Includes: RecName: Full=Endonuclease && - && PF07727:Reverse transcriptase (RNA-dependent DNA polymerase)	RVT_2
Nbv5tr6231338.path1	8.71904	11.9483	15.2886	0	0	0	11.9853	0	5.86444	0.000117338	0.00249637	Nbv0.5scaffold72	571929	577221	-	1332	- && O48676.1 RecName: Full=UDP-glycosyltransferase 74B1; AltName: Full=N-hydroxythioamide S-beta-glucosyltransferase; AltName: Full=Thiohydroximate S-glucosyltransferase && - && PF00201:UDP-glucoronosyl and UDP-glucosyl transferase	UDPGT
Nbv5tr6204469.path2	987.868	436.113	620.036	205.576	398.965	302.372	681.339	302.304	1.17127	0.000119533	0.0025375	Nbv0.5scaffold5725	44035	51165	+	1401	- && P24805.1 RecName: Full=Stem-specific protein TSJT1 && - && -	-
Nbv5tr6214678.path1	61.9052	56.3277	62.0036	22.8418	9.60075	20.7403	60.0788	17.7276	1.76748	0.000120248	0.00254989	Nbv0.5scaffold404	291761	292489	+	729	- && - && - && -	-
Nbv5tr6214360.path1	136.017	60.5949	91.7313	27.6505	32.0025	39.2975	96.1144	32.9835	1.54071	0.00012058	0.00255413	Nbv0.5scaffold3380	208965	211176	+	791	- && - && - && -	-
Nbv5tr6206163.path1	379.278	253.475	293.88	93.7714	206.95	79.6866	308.878	126.803	1.28234	0.000121519	0.00257122	Nbv0.5scaffold4049	71135	73193	+	737	- && P29449.1 RecName: Full=Thioredoxin H-type 1; Short=Trx-H1 && - && PF00085:Thioredoxin	-
Nbv5tr6384359.path2	26.1571	29.8707	11.8911	1.2022	2.1335	2.18319	22.6397	1.83963	3.60948	0.000122885	0.00259166	Nbv0.5scaffold8876	1634	2605	-	972	- && Q8RY67.2 RecName: Full=Wall-associated receptor kinase-like 14; Flags: Precursor && - && -	-
Nbv5tr6233196.path2	268.547	426.725	231.027	98.5802	102.408	193.213	308.766	131.4	1.23153	0.000123467	0.00260111	Nbv0.5scaffold2773	277583	298154	-	2130	- && P54236.1 RecName: Full=Glucose-6-phosphate isomerase, cytosolic 1; Short=GPI; AltName: Full=Phosphoglucose isomerase; Short=PGI; AltName: Full=Phosphohexose isomerase; Short=PHI [Clarkia franciscana] && - && PF00342:Phosphoglucose isomerase	-
Nbv5tr6300943.path1	27.9009	29.8707	18.686	3.60659	1.06675	4.36639	25.4859	3.01324	3.08972	0.000123825	0.00260582	Nbv0.5scaffold1978	114812	117145	-	1976	- && Q8GXR2.2 RecName: Full=Probable polyol transporter 6 && - && PF00083:Sugar (and other) transporter	Sugar_tr
Nbv5tr6207632.path1	130.786	157.035	128.254	58.9077	62.9383	67.679	138.691	63.175	1.13369	0.000124144	0.0026097	Nbv0.5scaffold7711	26361	28099	+	1392	- && - && - && PF05553:Cotton fibre expressed protein|PF14364:Domain of unknown function (DUF4408)	-
Nbv5tr6245520.path2	87.1904	81.9312	46.715	31.2571	19.2015	15.2824	71.9455	21.9137	1.72144	0.000124784	0.00262032	Nbv0.5scaffold2040	370896	373190	-	1127	- && - && - && PF04640:PLATZ transcription factor	-
Nbv5tr6207115.path1	74.9838	20.4828	50.1125	13.2242	8.534	8.73277	48.5263	10.1636	2.26075	0.000129794	0.00270914	Nbv0.5scaffold1151	2321	3308	+	988	- && - && - && PF13671:AAA domain	-
novel.2501	189.203	82.7846	135.898	48.0879	58.6713	51.305	135.962	52.6881	1.36621	0.000130186	0.00271324	Nbv0.5scaffold2872	123079	124829	-	601	PF12734:Cysteine-rich TM module stress tolerance	-
Nbv5tr6324891.path1	8.71904	8.5345	18.686	0	0	0	11.9799	0	5.86384	0.000134041	0.00279057	Nbv0.5scaffold2321	106443	107390	+	948	- && Q39688.1 RecName: Full=Epidermis-specific secreted glycoprotein EP1; AltName: Full=52/54 kDa medium protein; Flags: Precursor && - && PF01453:D-mannose binding lectin	B_lectin
Nbv5tr6230744.path1	238.03	256.888	190.258	86.5582	139.744	101.518	228.392	109.274	1.06129	0.000135298	0.00281374	Nbv0.5scaffold2685	303089	312615	-	3211	- && Q9SPK5.1 RecName: Full=Formate--tetrahydrofolate ligase; AltName: Full=10-formyletrahydrofolate synthetase; Short=FHS; Short=FTHFS; AltName: Full=Formyltetrahydrofolate synthetase && - && PF01268:Formate--tetrahydrofolate ligase	-
novel.2745	205.769	276.518	282.838	167.105	97.0743	79.6866	255.042	114.622	1.15723	0.00014166	0.00292724	Nbv0.5scaffold31	333287	334916	-	931	-	-
Nbv5tr6244243.path1	59.2895	139.112	62.8529	27.6505	28.8023	27.2899	87.0849	27.9142	1.64143	0.00014506	0.00299431	Nbv0.5scaffold1132	423844	428560	+	1892	- && Q8GXZ3.1 RecName: Full=Serine/threonine-protein kinase At5g01020 && - && PF07714:Protein tyrosine kinase	Pkinase_Tyr
Nbv5tr6206361.path1	11.3348	10.2414	12.7405	0	0	0	11.4389	0	5.79681	0.000151759	0.00310281	Nbv0.5scaffold249	162045	170092	+	3710	- && Q9ZPI6.1 RecName: Full=Peroxisomal fatty acid beta-oxidation multifunctional protein AIM1; AltName: Full=Protein ABNORMAL INFLORESCENCE MERISTEM 1; Short=AtAIM1; Includes: RecName: Full=Enoyl-CoA hydratase/3-2-trans-enoyl-CoA isomerase/3-hydroxybutyryl-CoA epimerase; Includes: RecName: Full=3-hydroxyacyl-CoA dehydrogenase && - && PF02737:3-hydroxyacyl-CoA dehydrogenase, NAD binding domain|PF…	3HCDH_N
Nbv5tr6369650.path1	13.0786	11.9483	9.34301	0	0	0	11.4566	0	5.79882	0.000152751	0.00311004	Nbv0.5scaffold2958	116545	116857	+	313	- && Q9SCP6.1 RecName: Full=UDP-glycosyltransferase 73D1 && - && -	-
Nbv5tr6367082.path2	43.5952	34.9914	45.8657	16.8308	4.267	4.36639	41.4841	8.48805	2.31026	0.000154764	0.00314121	Nbv0.5scaffold4751	162684	163679	-	789	- && Q8GX77.1 RecName: Full=F-box protein At1g61340 && - && -	-
Nbv5tr6271009.path2	105.5	211.656	124.857	63.7165	59.738	58.9462	147.337	60.8002	1.27768	0.000155788	0.00315869	Nbv0.5scaffold231	94954	142921	+	2629	- && Q7XYY2.1 RecName: Full=Mediator of RNA polymerase II transcription subunit 25; Short=AtMED25; AltName: Full=Phytochrome and flowering time 1 protein; AltName: Full=Phytochrome and flowering time regulatory protein 1 && - && PF11265:Mediator complex subunit 25 von Willebrand factor type A	-
Nbv5tr6388860.path2	12.2067	8.5345	13.5898	0	0	0	11.4437	0	5.79735	0.000157856	0.00318541	Nbv0.5scaffold31139	116	289	+	174	- && - && - && -	-
Nbv5tr6302698.path2	176.125	141.673	181.764	100.985	67.2053	48.0303	166.52	72.0734	1.21198	0.000157982	0.00318541	Nbv0.5scaffold1345	466861	469319	-	517	- && Q8LCS8.1 RecName: Full=Membrane-anchored ubiquitin-fold protein 2; Short=AtMUB2; Short=Membrane-anchored ub-fold protein 2; AltName: Full=NTGP5 && - && PF13881:Ubiquitin-2 like Rad60 SUMO-like	-
Nbv5tr6308570.path2	25.2852	11.0948	14.4392	0	0	1.0916	16.9398	0.363866	5.4009	0.000160741	0.00323212	Nbv0.5scaffold4047	210065	211666	-	879	- && P80022.2 RecName: Full=Extracellular ribonuclease LE; Short=RNase LE; Flags: Precursor && - && PF00445:Ribonuclease T2 family	Ribonuclease_T2
Nbv5tr6362942.path1	28.7728	47.7932	23.7822	3.60659	5.33375	8.73277	33.4494	5.89104	2.49743	0.000161432	0.00324266	Nbv0.5scaffold7949	25387	32186	+	3241	- && Q3UDE2.1 RecName: Full=Tubulin--tyrosine ligase-like protein 12 && - && PF03133:Tubulin-tyrosine ligase family	TTL
Nbv5tr6199399.path1	66.2647	64.8622	49.2631	16.8308	20.2683	20.7403	60.13	19.2798	1.63843	0.000162363	0.00324963	Nbv0.5scaffold2856	277701	289591	+	1557	- && Q6DDZ9.1 RecName: Full=TLD domain-containing protein 1; AltName: Full=TBC/LysM-associated domain-containing protein 1 [Xenopus laevis] && - && -	-
Nbv5tr6216780.path1	56.6738	39.2587	70.4972	13.2242	14.9345	19.6487	55.4766	15.9358	1.79699	0.000162448	0.00324963	Nbv0.5scaffold2387	299915	300620	+	538	- && Q9M2Y0.2 RecName: Full=Phytosulfokines 3; Short=AtPSK3; Contains: RecName: Full=Phytosulfokine-alpha; Short=PSK-alpha; Short=Phytosulfokine-a; Contains: RecName: Full=Phytosulfokine-beta; Short=PSK-beta; Short=Phytosulfokine-b; Flags: Precursor && - && PF06404:Phytosulfokine precursor protein (PSK)	-
Nbv5tr6407087.path1	143.864	96.4398	76.4428	34.8637	34.136	50.2134	105.582	39.7377	1.40832	0.000164583	0.00328354	Nbv0.5scaffold117	202805	204599	-	1418	- && - && - && -	-
Nbv5tr6244219.path1	198.794	175.811	199.601	108.198	100.275	64.4042	191.402	90.9588	1.07483	0.00016465	0.00328354	Nbv0.5scaffold2622	231818	232501	-	684	- && - && - && -	-
novel.2583	23.5414	11.9483	14.4392	0	0	1.0916	16.643	0.363866	5.37547	0.00016969	0.00336332	Nbv0.5scaffold2954	102250	102948	+	699	-	-
Nbv5tr6403526.path3	483.907	305.535	352.486	245.248	150.412	172.472	380.643	189.377	1.00881	0.000177964	0.00351717	Nbv0.5scaffold436	290546	292255	-	766	- && Q9SXC8.1 RecName: Full=Ubiquitin-fold modifier-conjugating enzyme 1; AltName: Full=Ufm1-conjugating enzyme 1 && - && PF08694:Ubiquitin-fold modifier-conjugating enzyme 1	-
novel.1401	170.021	193.733	88.3339	34.8637	55.471	78.595	150.696	56.3099	1.41685	0.000179481	0.00354293	Nbv0.5scaffold1905	390335	393805	-	1305	PF00004:ATPase family associated with various cellular activities (AAA)	AAA
Nbv5tr6216510.path1	17.4381	19.6293	11.8911	0	1.06675	0	16.3195	0.355583	5.34749	0.00018035	0.00355428	Nbv0.5scaffold1052	218482	220022	-	1436	- && Q9LY29.1 RecName: Full=Ethylene-responsive transcription factor ERF115 && - && PF00847:AP2 domain	AP2
Nbv5tr6411851.path1	374.047	256.035	253.96	82.9516	161.079	162.648	294.681	135.56	1.11757	0.000180422	0.00355428	Nbv0.5scaffold2633	7319	10627	+	729	- && Q8VYK7.1 RecName: Full=Autophagy-related protein 8f; AltName: Full=Autophagy-related ubiquitin-like modifier ATG8f; Short=AtAPG8f; Short=Protein autophagy 8f; Flags: Precursor && - && PF02991:Autophagy protein Atg8 ubiquitin like	-
novel.3893	7.84714	20.4828	6.79491	0	0	0	11.7083	0	5.83059	0.000181721	0.00357261	Nbv0.5scaffold4559	172	986	+	695	-	-
Nbv5tr6232412.path1	64.5209	64.8622	89.1832	21.6396	33.0693	20.7403	72.8554	25.1497	1.53147	0.00018727	0.0036663	Nbv0.5scaffold103	1047076	1048471	+	1396	- && Q9AT54.1 RecName: Full=Scopoletin glucosyltransferase; AltName: Full=Phenylpropanoid:glucosyltransferase 1 && - && PF00201:UDP-glucoronosyl and UDP-glucosyl transferase	UDPGT
Nbv5tr6235962.path1	20.0538	19.6293	22.0835	1.2022	2.1335	2.18319	20.5889	1.83963	3.47264	0.00018853	0.00368412	Nbv0.5scaffold3714	57647	59558	+	681	- && - && - && -	-
Nbv5tr6220866.path1	37.4919	59.7415	46.715	9.61758	12.801	16.374	47.9828	12.9308	1.8873	0.000191426	0.00373695	Nbv0.5scaffold2786	239275	255321	+	2395	- && Q39828.1 RecName: Full=Dynamin-related protein 5A; AltName: Full=Soybean dynamin-like protein 5A; Short=SDL5A && - && PF01031:Dynamin central region|PF02212:Dynamin GTPase effector domain|PF00350:Dynamin family	-
Nbv5tr6227200.path1	17.4381	13.6552	16.9873	0	0	1.0916	16.0269	0.363866	5.32144	0.000191977	0.00374393	Nbv0.5scaffold3825	38750	40583	+	933	- && Q8LD26.1 RecName: Full=Dormancy-associated protein homolog 3; AltName: Full=DRM1 homolog 3 && - && PF05564:Dormancy/auxin associated protein	-
Nbv5tr6201856.path1	221.464	154.474	169.873	82.9516	59.738	105.885	181.937	82.8582	1.13512	0.000193005	0.00376021	Nbv0.5scaffold88	630355	635648	-	898	- && - && - && -	-
Nbv5tr6243409.path2	16.5662	18.7759	22.0835	0	1.06675	2.18319	19.1418	1.08331	4.11002	0.000204386	0.00396206	Nbv0.5scaffold2518	210597	211724	+	600	- && - && - && PF06521:PAR1 protein	-
Nbv5tr6420665.path2	47.9547	81.9312	43.3176	2.4044	13.8678	22.9235	57.7345	13.0652	2.13175	0.000208321	0.00402508	Nbv0.5scaffold29208	298	1082	+	556	- && Q9LK64.1 RecName: Full=ABC transporter C family member 3; Short=ABC transporter ABCC.3; Short=AtABCC3; AltName: Full=ATP-energized glutathione S-conjugate pump 3; AltName: Full=Glutathione S-conjugate-transporting ATPase 3; AltName: Full=Multidrug resistance-associated protein 3 && - && PF00664:ABC transporter transmembrane region	ABC_membrane
Nbv5tr6212807.path1	69.7523	176.664	87.4845	27.6505	25.602	55.6714	111.3	36.308	1.61464	0.000208481	0.00402508	Nbv0.5scaffold3402	818	8948	-	3484	- && Q8GUH1.2 RecName: Full=U-box domain-containing protein 33; AltName: Full=Plant U-box protein 33; Includes: RecName: Full=E3 ubiquitin ligase; Includes: RecName: Full=Serine/threonine-protein kinase && - && PF04564:U-box domain|PF00069:Protein kinase domain	Pkinase
Nbv5tr6259944.path1	68.8804	155.328	50.9618	22.8418	32.0025	30.5647	91.7234	28.4697	1.68543	0.000208672	0.00402508	Nbv0.5scaffold754	452486	465591	-	1762	- && Q9Z2I0.1 RecName: Full=LETM1 and EF-hand domain-containing protein 1, mitochondrial; AltName: Full=Leucine zipper-EF-hand-containing transmembrane protein 1; Flags: Precursor && - && -	-
Nbv5tr6220279.path1	84.5747	139.112	50.9618	16.8308	30.9358	38.2059	91.5496	28.6575	1.67074	0.000209883	0.00403005	Nbv0.5scaffold2732	298263	304255	-	3207	- && Q6L3Z4.2 RecName: Full=Putative late blight resistance protein homolog R1B-12 && - && PF00931:NB-ARC domain	NB-ARC
novel.6238	32.2605	27.3104	18.686	4.80879	2.1335	4.36639	26.0856	3.76956	2.8001	0.000210079	0.00403005	Nbv0.5scaffold9595	12558	16624	+	1649	-	-
Nbv5tr6207089.path1	117.707	273.104	139.296	56.5033	77.8728	79.6866	176.702	71.3542	1.30664	0.000212052	0.00406203	Nbv0.5scaffold1183	78618	87068	+	4092	- && - && - && PF00628:PHD-finger	PHD
Nbv5tr6225034.path2	175.253	111.802	130.802	55.3011	78.9395	34.9311	139.286	56.3906	1.30324	0.000225121	0.00428281	Nbv0.5scaffold6600	70791	72515	-	631	- && - && - && -	-
Nbv5tr6237605.path1	237.158	158.742	137.597	60.1099	83.2065	94.9689	177.832	79.4284	1.16029	0.000232019	0.00440111	Nbv0.5scaffold2832	246418	247049	+	632	- && Q9C9K2.1 RecName: Full=Calvin cycle protein CP12-3, chloroplastic; AltName: Full=CP12 domain-containing protein 3; AltName: Full=Chloroplast protein 12-3; Flags: Precursor && - && PF02672:CP12 domain	-
Nbv5tr6235904.path1	6.97523	13.6552	11.8911	0	0	0	10.8405	0	5.71965	0.000238746	0.00451548	Nbv0.5scaffold1574	426045	426390	-	346	- && - && - && -	-
Nbv5tr6204764.path1	49.6985	84.4915	52.6606	20.4374	14.9345	24.0151	62.2835	19.7957	1.65527	0.000249838	0.0047045	Nbv0.5scaffold4121	105006	110442	+	1882	- && Q8LEB2.2 RecName: Full=Alcohol dehydrogenase-like 6 && - && -	-
Nbv5tr6219497.path3	112.476	175.811	128.254	42.0769	65.0718	72.0454	138.847	59.7314	1.21383	0.000249951	0.0047045	Nbv0.5scaffold2266	223429	227556	-	1515	- && Q9SEI2.1 RecName: Full=26S protease regulatory subunit 6A homolog A; AltName: Full=26S proteasome AAA-ATPase subunit RPT5a; AltName: Full=Proteasome 26S subunit 6A homolog A; AltName: Full=Regulatory particle triple-A ATPase subunit 5a; AltName: Full=Tat-binding protein 1 homolog A; Short=TBP-1 homolog A && - && PF00004:ATPase family associated with various cellular activities (AAA)	AAA
Nbv5tr6376456.path1	122.939	96.4398	135.898	50.4923	61.8715	41.4807	118.426	51.2815	1.20671	0.000250923	0.00471822	Nbv0.5scaffold1658	249350	253986	+	2081	- && Q8RWL6.1 RecName: Full=Serine/threonine-protein kinase STY17; AltName: Full=Serine/threonine/tyrosine-protein kinase 17 && - && PF07714:Protein tyrosine kinase	Pkinase_Tyr
Nbv5tr6417538.path1	34.0043	87.0519	62.8529	12.022	13.8678	25.1067	61.303	16.9988	1.84727	0.000252028	0.00473441	Nbv0.5scaffold872	489758	503562	+	2169	- && Q9LKW9.1 RecName: Full=Sodium/hydrogen exchanger 7; AltName: Full=Na(+)/H(+) exchanger 7; Short=NHE-7; AltName: Full=Protein SALT OVERLY SENSITIVE 1 && - && -	-
Nbv5tr6203480.path2	246.749	258.595	135.898	34.8637	125.877	78.595	213.747	79.7784	1.41769	0.000254476	0.00476659	Nbv0.5scaffold2311	11019	50577	+	1836	- && Q6VAA6.1 RecName: Full=UDP-glycosyltransferase 74G1 && - && PF00201:UDP-glucoronosyl and UDP-glucosyl transferase	UDPGT
Nbv5tr6412932.path2	100.269	81.0777	67.0998	24.044	29.869	39.2975	82.8155	31.0701	1.41105	0.000258582	0.00482026	Nbv0.5scaffold3646	16665	19301	+	1027	- && Q9SH93.1 RecName: Full=Phosphatidylinositol:ceramide inositolphosphotransferase 2; AltName: Full=Inositol-phosphorylceramide synthase 2; Short=AtIPCS2; Short=IPC synthase 2; AltName: Full=Protein ENHANCING RPW8-MEDIATED HR-LIKE CELL DEATH 1; AltName: Full=Sphingolipid synthase 2 && - && PF14360:PAP2 superfamily C-terminal	-
novel.4718	7.84714	17.069	7.64428	0	0	0	10.8535	0	5.7212	0.000259293	0.00482809	Nbv0.5scaffold580	612025	613150	-	1126	-	-
Nbv5tr6202039.path1	6.97523	17.069	8.49364	0	0	0	10.846	0	5.7203	0.000262497	0.00486767	Nbv0.5scaffold1980	206358	210201	-	1778	- && Q9XHM5.1 RecName: Full=Gibberellin 2-beta-dioxygenase 2; AltName: Full=GA 2-oxidase 2; AltName: Full=Gibberellin 2-beta-hydroxylase 2; AltName: Full=Gibberellin 2-oxidase 2 && - && PF14226:non-haem dioxygenase in morphine synthesis N-terminal|PF03171:2OG-Fe(II) oxygenase superfamily	2OG-FeII_Oxy
Nbv5tr6219578.path1	131.658	82.7846	118.062	45.6835	53.3375	41.4807	110.835	46.8339	1.24191	0.000268972	0.00497573	Nbv0.5scaffold2675	64475	71778	-	635	- && P00054.1 RecName: Full=Cytochrome c && - && PF00034:Cytochrome c	-
Nbv5tr6211260.path1	1198	544.501	643.818	200.767	489.638	358.044	795.438	349.483	1.18543	0.000269431	0.00497929	Nbv0.5scaffold1808	307868	308059	+	192	- && - && - && -	-
Nbv5tr6208870.path1	27.029	10.2414	20.3847	2.4044	0	0	19.2184	0.801465	4.66562	0.000269678	0.00497929	Nbv0.5scaffold799	395436	395761	-	326	- && - && - && PF14009:Domain of unknown function (DUF4228)	-
Nbv5tr6199179.path1	141.248	79.3708	101.924	43.2791	46.937	42.5723	107.514	44.2628	1.27959	0.000272289	0.00502274	Nbv0.5scaffold5420	84003	85773	+	1176	- && Q9SX78.1 RecName: Full=Probable carboxylesterase 2; AltName: Full=AtCXE2 && - && PF07859:alpha/beta hydrolase fold	Abhydrolase_3
Nbv5tr6242657.path1	5.23143	12.8017	14.4392	0	0	0	10.8241	0	5.71767	0.000272551	0.0050228	Nbv0.5scaffold1514	48078	48673	+	596	- && - && - && -	-
Nbv5tr6270805.path2	6.97523	29.0173	22.0835	0	1.06675	1.0916	19.3587	0.719449	4.71127	0.000276772	0.00507651	Nbv0.5scaffold27564	807	1058	-	252	- && - && - && -	-
Nbv5tr6229605.path1	111.604	109.242	105.321	48.0879	38.403	56.763	108.722	47.7513	1.18768	0.000279569	0.00511815	Nbv0.5scaffold4803	17263	29818	-	2795	- && Q9LFN6.2 RecName: Full=DEAD-box ATP-dependent RNA helicase 56; AltName: Full=UAP56 homolog B >Q56XG6.3 RecName: Full=DEAD-box ATP-dependent RNA helicase 15; AltName: Full=UAP56 homolog A && - && -	-
Nbv5tr6346483.path2	178.74	108.388	102.773	22.8418	59.738	62.221	129.967	48.2669	1.42348	0.000292368	0.00530249	Nbv0.5scaffold966	613659	615110	+	616	- && P37833.1 RecName: Full=Aspartate aminotransferase, cytoplasmic; AltName: Full=Transaminase A && - && PF00155:Aminotransferase class I and II	Aminotran_1_2
Nbv5tr6217721.path1	4.35952	13.6552	14.4392	0	0	0	10.818	0	5.71691	0.00029823	0.00538866	Nbv0.5scaffold1094	496799	505248	-	1733	- && Q9SHB5.1 RecName: Full=WRKY transcription factor 55; AltName: Full=WRKY DNA-binding protein 55 && - && PF03106:WRKY DNA -binding domain	WRKY
Nbv5tr6209758.path1	11.3348	17.069	4.24682	0	0	0	10.8835	0	5.7248	0.000302278	0.00545673	Nbv0.5scaffold5455	83393	83764	+	372	- && - && - && -	-
Nbv5tr6424394.path1	109.86	134.845	167.325	73.3341	57.6045	57.8546	137.343	62.9311	1.12822	0.000305869	0.00551132	Nbv0.5scaffold5135	48835	49483	-	492	- && - && - && PF06219:Protein of unknown function (DUF1005)	-
Nbv5tr6217919.path1	22.6695	9.38795	13.5898	1.2022	0	0	15.2158	0.400733	5.24606	0.00030808	0.00554601	Nbv0.5scaffold1047	265236	265898	-	663	- && - && - && PF00168:C2 domain	C2
novel.6228	134.273	181.785	135.898	80.5472	66.1385	69.8622	150.652	72.1826	1.06305	0.000308471	0.00554792	Nbv0.5scaffold954	525982	527407	-	702	-	-
Nbv5tr6237700.path1	47.0828	62.3018	28.8784	8.41538	10.6675	16.374	46.0877	11.8189	1.95851	0.000309401	0.00555735	Nbv0.5scaffold978	297029	301620	-	1549	- && Q6NQB7.1 RecName: Full=Beta-1,3-galactosyltransferase 7 && - && PF13334:Domain of unknown function (DUF4094)|PF01762:Galactosyltransferase	Galactosyl_T
Nbv5tr6214451.path1	50.5704	100.707	65.401	19.2352	23.4685	30.5647	72.2262	24.4228	1.56172	0.000309568	0.00555735	Nbv0.5scaffold1390	324609	335030	-	1375	- && Q8GWH3.1 RecName: Full=Protein OS-9 homolog; Short=AtOS9; AltName: Full=Protein EMS-MUTAGENIZED BRI1 SUPPRESSOR 6; Flags: Precursor && - && PF07915:Glucosidase II beta subunit-like protein	-
novel.2165	122.939	83.6381	82.3883	46.8857	39.4698	29.4731	96.3216	38.6095	1.32124	0.000311397	0.00558502	Nbv0.5scaffold2564	230757	233196	-	1756	-	-
novel.2221	82.8309	94.7329	70.4972	42.0769	25.602	28.3815	82.687	32.0201	1.37371	0.000314401	0.0056285	Nbv0.5scaffold2610	149323	151484	-	932	PF10604:Polyketide cyclase / dehydrase and lipid transport	-
Nbv5tr6213062.path1	75.8557	62.3018	90.882	38.4703	23.4685	21.8319	76.3465	27.9236	1.45704	0.000317807	0.00568423	Nbv0.5scaffold5240	46008	47655	+	1250	- && - && - && PF13920:Zinc finger, C3HC4 type (RING finger)	-
novel.2068	26.1571	12.8017	16.1379	0	0	2.18319	18.3656	0.727731	4.63023	0.000323239	0.00577608	Nbv0.5scaffold247	387495	389685	-	1162	-	-
Nbv5tr6213393.path1	121.195	86.1984	115.514	61.3121	36.2695	15.2824	107.636	37.6213	1.52286	0.000325508	0.00581128	Nbv0.5scaffold186	762498	769473	-	1163	- && Q9SHC8.1 RecName: Full=Vesicle-associated protein 1-2; AltName: Full=Plant VAP homolog 12; Short=AtPVA12; AltName: Full=VAMP-associated protein 1-2; Contains: RecName: Full=Vesicle-associated protein 1-2, N-terminally processed && - && PF00635:MSP (Major sperm protein) domain	Motile_Sperm
Nbv5tr6284685.path1	151.711	173.25	111.267	61.3121	65.0718	76.4118	145.409	67.5985	1.10407	0.000325867	0.00581234	Nbv0.5scaffold2669	127536	133971	-	2287	- && - && - && PF06813:Nodulin-like	-
Nbv5tr6201774.path1	26.1571	32.4311	7.64428	0	4.267	0	22.0775	1.42233	3.91366	0.000326934	0.00582603	Nbv0.5scaffold567	316979	320124	-	3146	- && - && - && PF08263:Leucine rich repeat N-terminal domain|PF13855:Leucine rich repeat	LRRNT_2
novel.4731	94.1657	64.0087	61.1542	32.4593	27.7355	9.82437	73.1095	23.3397	1.65157	0.000327737	0.00583022	Nbv0.5scaffold5821	44301	49923	+	1073	-	-
Nbv5tr6204125.path1	89.8061	97.2933	56.9074	0	13.8678	4.36639	81.3356	6.07805	3.72934	0.00032777	0.00583022	Nbv0.5scaffold1170	146138	148951	+	1876	- && Q8VZG2.1 RecName: Full=Protein HYPER-SENSITIVITY-RELATED 4; Short=AtHSR4; AltName: Full=BCS1-like protein && - && -	-
Nbv5tr6368556.path2	21.7976	14.5086	17.8366	2.4044	0	0	18.0476	0.801465	4.57571	0.000329353	0.00585302	Nbv0.5scaffold5036	62211	64185	-	1468	- && Q9LDE1.1 RecName: Full=Transcription factor MYB108; AltName: Full=Myb-related protein 108; Short=AtMYB108; AltName: Full=Protein BOTRYTIS-SUSCEPTIBLE 1 && - && PF00249:Myb-like DNA-binding domain	Myb_DNA-binding
novel.5915	10.4629	20.4828	13.5898	0	0	1.0916	14.8452	0.363866	5.21133	0.000332968	0.00589031	Nbv0.5scaffold850	555910	567089	-	552	-	-
novel.5106	46.2109	31.5776	45.0163	18.033	2.1335	4.36639	40.935	8.17762	2.34802	0.000336255	0.00593766	Nbv0.5scaffold6515	1453	3645	+	1398	-	-
Nbv5tr6237635.path1	37.4919	12.8017	27.1797	7.21319	0	1.0916	25.8244	2.76826	3.26713	0.000337845	0.0059603	Nbv0.5scaffold10161	4165	4794	+	630	- && - && - && -	-
Nbv5tr6215821.path1	64.5209	106.681	49.2631	13.2242	36.2695	17.4655	73.4884	22.3197	1.71221	0.000340227	0.0059969	Nbv0.5scaffold898	157014	163871	+	2221	- && - && - && PF04601:Domain of unknown function (DUF569)	-
Nbv5tr6310196.path1	9.59095	20.4828	14.4392	0	0	1.0916	14.8376	0.363866	5.21067	0.000340859	0.00600258	Nbv0.5scaffold4712	223	3245	+	1396	- && Q9SGH6.1 RecName: Full=Alpha-dioxygenase 1; Short=Alpha DOX1; AltName: Full=Fatty acid dioxygenase AlphaDOX1; AltName: Full=Pathogen-induced oxygenase; AltName: Full=Plant alpha dioxygenase 1; Flags: Precursor && - && PF03098:Animal haem peroxidase	An_peroxidase
Nbv5tr6240832.path1	6.97523	9.38795	14.4392	0	0	0	10.2675	0	5.64133	0.000344419	0.00605089	Nbv0.5scaffold842	293018	294550	-	1011	- && Q8LGS1.2 RecName: Full=Protein MARD1; AltName: Full=Mediator of ABA-regulated dormancy1; AltName: Full=Senescence-associated protein SAG102 && - && -	-
Nbv5tr6292432.path2	18.31	13.6552	11.8911	0	0	1.0916	14.6188	0.363866	5.18853	0.00034464	0.00605089	Nbv0.5scaffold6972	66092	67619	+	678	- && Q9FGF8.1 RecName: Full=Ethylene-responsive transcription factor ABR1; AltName: Full=Protein ABA REPRESSOR 1 && - && PF00847:AP2 domain	AP2
Nbv5tr6252410.path1	40.1076	131.431	43.3176	10.8198	12.801	30.5647	71.6188	18.0618	1.9837	0.000354522	0.00621245	Nbv0.5scaffold4899	2865	25787	-	11559	- && F4HZB2.1 RecName: Full=Protein SPIRRIG; AltName: Full=BEACH domain-containing protein A1; AltName: Full=BEACH-domain homolog A1 && - && PF02138:Beige/BEACH domain|PF14844:PH domain associated with Beige/BEACH	Beach
Nbv5tr6222740.path1	14.8224	17.9224	24.6316	1.2022	3.20025	0	19.1255	1.46748	3.69004	0.000364431	0.00632895	Nbv0.5scaffold294	801841	802444	-	604	- && Q940Q4.2 RecName: Full=RING-H2 finger protein ATL13; AltName: Full=RING-type E3 ubiquitin transferase ATL13 && - && PF13639:Ring finger domain	-
Nbv5tr6200577.path1	8.71904	13.6552	22.0835	0	0	1.0916	14.8192	0.363866	5.20905	0.000364605	0.00632895	Nbv0.5scaffold9603	5775	10157	-	2221	- && O24661.3 RecName: Full=Asparagine synthetase [glutamine-hydrolyzing]; AltName: Full=Glutamine-dependent asparagine synthetase && - && PF13537:Glutamine amidotransferase domain|PF00733:Asparagine synthase	-
Nbv5tr6230656.path1	13.9505	42.6725	28.029	6.01099	3.20025	4.36639	28.2173	4.52588	2.64993	0.00036687	0.00635221	Nbv0.5scaffold2450	253102	259319	+	2357	- && Q8W4I7.2 RecName: Full=Calcium-dependent protein kinase 13 && - && PF00069:Protein kinase domain|PF13499:EF-hand domain pair	Pkinase
Nbv5tr6219673.path1	47.9547	116.069	57.7568	12.022	20.2683	33.8395	73.9269	22.0432	1.74061	0.000367462	0.00635221	Nbv0.5scaffold6528	211	11054	+	2425	- && - && - && -	-
Nbv5tr6203422.path1	52.3143	45.2328	29.7277	9.61758	3.20025	16.374	42.4249	9.73059	2.12659	0.000371005	0.0064	Nbv0.5scaffold1247	625018	630262	+	1786	- && Q9XGY7.1 RecName: Full=Alcohol-forming fatty acyl-CoA reductase && - && PF03015:Male sterility protein|PF07993:Male sterility protein	NAD_binding_4
Nbv5tr6320533.path2	60.1614	69.1294	69.6479	22.8418	28.8023	21.8319	66.3129	24.492	1.43538	0.000372674	0.0064231	Nbv0.5scaffold576	254223	263201	+	1801	- && - && - && PF08378:Nuclease-related domain	-
Nbv5tr6275761.path1	172.637	410.509	184.312	76.9406	92.8073	147.366	255.819	105.704	1.27392	0.000378334	0.00650333	Nbv0.5scaffold5570	101722	123459	-	5006	- && Q9C811.2 RecName: Full=Nuclear pore complex protein NUP160; Short=AtNUP160; AltName: Full=Nucleoporin 160; AltName: Full=Protein SUPPRESSOR OF AUXIN RESISTANCE 1 && - && PF11715:Nucleoporin Nup120/160	-
novel.3338	13.0786	9.38795	7.64428	0	0	0	10.0369	0	5.60777	0.00037957	0.00651304	Nbv0.5scaffold38110	34	887	+	601	PF00141:Peroxidase	-
Nbv5tr6230638.path1	88.9342	78.5174	87.4845	34.8637	25.602	42.5723	84.9787	34.346	1.30795	0.000384075	0.00657293	Nbv0.5scaffold4116	170116	172529	+	1293	- && Q38910.1 RecName: Full=Probable xyloglucan endotransglucosylase/hydrolase protein 23; Short=At-XTH23; Short=XTH-23; Flags: Precursor && - && PF06955:Xyloglucan endo-transglycosylase (XET) C-terminus|PF00722:Glycosyl hydrolases family 16	-
Nbv5tr6215706.path1	73.24	102.414	62.0036	32.4593	25.602	32.7479	79.2192	30.2697	1.38952	0.000385171	0.00658588	Nbv0.5scaffold2610	100419	108085	+	2408	- && Q9LMX4.1 RecName: Full=Probable inactive purple acid phosphatase 1; Flags: Precursor && - && PF14008:Iron/zinc purple acid phosphatase-like protein C|PF16656:Purple acid Phosphatase, N-terminal domain|PF00149:Calcineurin-like phosphoesterase	Metallophos
novel.4232	5.23143	6.8276	19.5354	0	0	0	10.5315	0	5.67819	0.000391078	0.006681	Nbv0.5scaffold5031	132266	137961	-	773	-	-
Nbv5tr6409941.path2	284.241	153.621	185.161	72.1319	134.411	54.5798	207.674	87.0407	1.25248	0.000405947	0.00690608	Nbv0.5scaffold1378	19748	20058	-	311	- && P46519.1 RecName: Full=Desiccation protectant protein Lea14 homolog && - && PF03168:Late embryogenesis abundant protein	-
Nbv5tr6220753.path1	190.075	136.552	146.091	88.9626	80.0063	52.3966	157.573	73.7885	1.09615	0.000408148	0.00693602	Nbv0.5scaffold5029	84650	86182	-	922	- && Q9LSK9.1 RecName: Full=Uncharacterized protein At5g65660 && - && -	-
Nbv5tr6391729.path1	31.3886	18.7759	32.2758	0	7.46725	4.36639	27.4801	3.94455	2.77299	0.000409599	0.00695095	Nbv0.5scaffold549	593414	595284	+	1119	- && Q9M6A3.2 RecName: Full=Protein ASC1; AltName: Full=Alternaria stem canker resistance protein 1 && - && PF03798:TLC domain	LAG1
Nbv5tr6228543.path1	38.3638	38.4052	36.5227	14.4264	6.4005	7.64118	37.7639	9.48935	2.00445	0.000410379	0.00695567	Nbv0.5scaffold4556	50214	62156	+	1121	- && - && - && -	-
Nbv5tr6246567.path1	147.352	113.509	130.802	55.3011	72.539	56.763	130.554	61.5344	1.08339	0.000412584	0.00698086	Nbv0.5scaffold760	115582	117135	-	1026	- && C0HJG8.1 RecName: Full=Basic secretory protease; AltName: Full=Boswellia basic secretory protease; Short=BBSP, partial [Boswellia serrata] && - && -	-
Nbv5tr6229756.path1	20.9257	20.4828	18.686	2.4044	1.06675	3.27479	20.0315	2.24865	3.16068	0.000418599	0.00707648	Nbv0.5scaffold6018	47657	51819	+	1449	- && Q43187.1 RecName: Full=Soluble inorganic pyrophosphatase PPA1; AltName: Full=Pyrophosphate phospho-hydrolase; Short=PPase && - && PF00719:Inorganic pyrophosphatase	Pyrophosphatase
novel.4693	68.8804	205.681	89.1832	22.8418	32.0025	63.3126	121.248	39.3856	1.61932	0.000419236	0.00708108	Nbv0.5scaffold5770	3089	7083	+	3147	PF14826:FACT complex subunit SPT16 N-terminal lobe domain|PF00557:Metallopeptidase family M24|PF08512:Histone chaperone Rttp106-like	Peptidase_M24
Nbv5tr6218728.path1	63.649	160.449	47.5644	16.8308	9.60075	44.7555	90.554	23.729	1.93077	0.00042116	0.00710122	Nbv0.5scaffold130	952801	1006869	+	6204	- && Q9SFU6.2 RecName: Full=Callose synthase 9; AltName: Full=1,3-beta-glucan synthase; AltName: Full=Protein GLUCAN SYNTHASE-LIKE 10 && - && PF14288:1,3-beta-glucan synthase subunit FKS1, domain-1|PF02364:1,3-beta-glucan synthase component	-
novel.612	14.8224	11.9483	15.2886	1.2022	0	0	14.0197	0.400733	5.12845	0.000425704	0.00717163	Nbv0.5scaffold134	1035005	1035435	-	431	-	-
novel.5497	211.001	227.018	132.501	87.7604	112.009	64.4042	190.173	88.0578	1.11015	0.000426966	0.00718042	Nbv0.5scaffold7349	70449	71733	-	631	PF00227:Proteasome subunit	Proteasome
Nbv5tr6203878.path1	13.0786	21.3362	0.849364	0	0	0	11.7547	0	5.83583	0.000427732	0.00718707	Nbv0.5scaffold119	347070	349968	+	1793	- && Q6VAB2.1 RecName: Full=UDP-glycosyltransferase 71E1 && - && PF00201:UDP-glucoronosyl and UDP-glucosyl transferase	UDPGT
Nbv5tr6247325.path1	122.939	75.957	114.664	51.6945	39.4698	42.5723	104.52	44.5788	1.23145	0.000433969	0.00728558	Nbv0.5scaffold1044	528337	528653	+	317	- && - && - && -	-
Nbv5tr6226486.path5	5.23143	13.6552	11.0417	0	0	0	9.97612	0	5.59989	0.000442288	0.00741761	Nbv0.5scaffold2166	270799	272404	-	1606	- && - && - && -	-
Nbv5tr6217825.path1	106.372	128.871	99.3756	33.6615	22.4018	69.8622	111.54	41.9752	1.40906	0.000442597	0.00741761	Nbv0.5scaffold1773	408025	408258	+	234	- && - && - && -	-
Nbv5tr6228669.path1	13.9505	10.2414	17.8366	0	1.06675	0	14.0095	0.355583	5.12751	0.000451427	0.00755907	Nbv0.5scaffold23	1197724	1199413	-	1345	- && O49255.1 RecName: Full=NAC transcription factor 29; Short=AtNAC029; AltName: Full=Protein NAC-LIKE, ACTIVATED BY AP3/PI; Short=AtNAP && - && PF02365:No apical meristem (NAM) protein	NAM
Nbv5tr6241466.path1	178.74	217.63	139.296	54.0989	94.9408	99.3353	178.555	82.7917	1.10561	0.000462829	0.00772337	Nbv0.5scaffold312	736898	743709	+	1811	- && Q42191.2 RecName: Full=Mitochondrial inner membrane protein OXA1; AltName: Full=Oxidase assembly 1 protein; Short=AtOXA1; Flags: Precursor && - && PF02096:60Kd inner membrane protein	-
Nbv5tr6201919.path1	20.0538	20.4828	10.1924	1.2022	1.06675	0	16.9097	0.756316	4.49996	0.000470784	0.00784263	Nbv0.5scaffold2583	186318	187778	-	1461	- && O80795.1 RecName: Full=Probable inactive receptor-like protein kinase At1g65250 && - && PF07714:Protein tyrosine kinase	Pkinase_Tyr
novel.3331	95.0376	85.345	79.8402	25.2462	33.0693	46.9387	86.7409	35.0847	1.30217	0.000482724	0.00798673	Nbv0.5scaffold380	167363	169305	+	1085	-	-
Nbv5tr6220198.path1	116.835	114.362	68.7985	27.6505	48.0038	44.7555	99.9986	40.1366	1.3126	0.000489105	0.00808542	Nbv0.5scaffold2651	96044	100747	+	1985	- && Q10710.1 RecName: Full=Sugar carrier protein A && - && PF00083:Sugar (and other) transporter	Sugar_tr
Nbv5tr6408464.path1	13.9505	5.97415	9.34301	0	0	0	9.75587	0	5.56672	0.000490021	0.00809368	Nbv0.5scaffold3961	41326	41665	+	340	- && - && - && -	-
Nbv5tr6226446.path2	20.0538	17.069	5.94555	0	1.06675	0	14.3561	0.355583	5.16217	0.000493817	0.00814254	Nbv0.5scaffold7594	46158	46321	+	164	- && - && - && -	-
Nbv5tr6237065.path1	26.1571	40.9656	29.7277	3.60659	8.534	8.73277	32.2835	6.95779	2.20316	0.00049733	0.00817963	Nbv0.5scaffold3030	148104	151281	-	3178	- && P92520.1 RecName: Full=Uncharacterized mitochondrial protein AtMg00820; AltName: Full=ORF170 && - && PF07727:Reverse transcriptase (RNA-dependent DNA polymerase)|PF00665:Integrase core domain	RVT_2
Nbv5tr6228756.path1	18.31	6.8276	16.9873	1.2022	0	0	14.0416	0.400733	5.13047	0.000512706	0.00841114	Nbv0.5scaffold2649	237584	239942	-	1333	- && - && - && -	-
Nbv5tr6244115.path1	52.3143	19.6293	31.4265	10.8198	6.4005	0	34.4567	5.74009	2.60135	0.000517628	0.00846331	Nbv0.5scaffold614	501319	502602	+	1284	- && - && - && -	-
Nbv5tr6288785.path3	29.6447	17.069	7.64428	0	2.1335	1.0916	18.1193	1.07503	4.03523	0.000520417	0.00850175	Nbv0.5scaffold27747	1	778	+	330	- && P0C5E2.3 RecName: Full=LEAF RUST 10 DISEASE-RESISTANCE LOCUS RECEPTOR-LIKE PROTEIN KINASE-like 1.2; AltName: Full=Probable receptor-like serine/threonine-protein kinase LRK10L-1.2; Flags: Precursor && - && -	-
novel.3781	12.2067	3.4138	14.4392	0	0	0	10.0199	0	5.60558	0.000521774	0.00851675	Nbv0.5scaffold4404	28746	30060	-	633	PF00249:Myb-like DNA-binding domain	Myb_DNA-binding
Nbv5tr6291124.path2	11.3348	8.5345	8.49364	0	0	0	9.4543	0	5.52163	0.000533257	0.00869688	Nbv0.5scaffold2590	6912	8781	+	1123	- && Q8GXB4.1 RecName: Full=WAT1-related protein At1g09380 && - && PF00892:EamA-like transporter family	DUF6
Nbv5tr6229467.path1	226.695	166.423	170.722	74.5363	118.409	87.3277	187.947	93.4244	1.00596	0.000535509	0.00871166	Nbv0.5scaffold2084	63352	71582	+	1208	- && O24361.1 RecName: Full=Proteasome subunit beta type-5; AltName: Full=20S proteasome subunit E; AltName: Full=Proteasome epsilon chain; Flags: Precursor && - && PF00227:Proteasome subunit	Proteasome
Nbv5tr6391289.path3	5.23143	18.7759	5.94555	0	0	0	9.98429	0	5.60093	0.000546626	0.00887222	Nbv0.5scaffold39491	214	304	+	91	- && Q84LF1.1 RecName: Full=5-epi-aristolochene synthase 1; Short=NaEAS34 && - && -	-
Nbv5tr6237210.path1	36.62	37.5518	38.2214	7.21319	12.801	9.82437	37.4644	9.94619	1.90658	0.000546918	0.00887222	Nbv0.5scaffold196	941127	956849	+	1178	- && Q9LM02.1 RecName: Full=Cycloartenol-C-24-methyltransferase; AltName: Full=24-sterol C-methyltransferase 1; Short=Sterol C-methyltransferase 1; AltName: Full=Protein CEPHALOPOD; AltName: Full=Protein STEROL METHYLTRANSFERASE 1 && - && -	-
Nbv5tr6271449.path2	6.97523	16.2155	5.94555	0	0	0	9.71211	0	5.56088	0.000554269	0.00897176	Nbv0.5scaffold4731	8245	10942	-	1272	- && F4I274.1 RecName: Full=Myb family transcription factor PHL8; AltName: Full=Protein PHR1-LIKE 8 && - && -	-
Nbv5tr6245312.path1	74.1119	187.759	95.1288	31.2571	52.2708	52.3966	119	45.3082	1.39016	0.000555488	0.008984	Nbv0.5scaffold77	758932	769771	-	3460	- && C0LGE0.1 RecName: Full=Probable LRR receptor-like serine/threonine-protein kinase At1g07650; Flags: Precursor && - && PF13855:Leucine rich repeat|PF11721:Di-glucose binding within endoplasmic reticulum|PF07714:Protein tyrosine kinase	Pkinase_Tyr
novel.3598	76.7276	67.4225	62.0036	27.6505	11.7343	32.7479	68.7179	24.0442	1.5186	0.000568807	0.00918413	Nbv0.5scaffold4173	134555	136500	+	1586	PF06749:Protein of unknown function (DUF1218)	-
Nbv5tr6228719.path1	11.3348	27.3104	21.2341	1.2022	4.267	0	19.9597	1.82307	3.43462	0.000575539	0.00928511	Nbv0.5scaffold1239	154442	155872	+	661	- && - && - && -	-
Nbv5tr6234234.path2	9.59095	13.6552	16.9873	0	0	1.0916	13.4111	0.363866	5.06485	0.000580305	0.00935423	Nbv0.5scaffold2805	180035	185251	-	1600	- && Q8VZJ9.1 RecName: Full=Calmodulin-binding receptor-like cytoplasmic kinase 2 && - && PF00069:Protein kinase domain	Pkinase
Nbv5tr6235750.path1	40.9795	22.1897	26.3303	2.4044	7.46725	7.64118	29.8332	5.83761	2.33916	0.000599427	0.00962254	Nbv0.5scaffold1256	183307	183933	+	627	- && - && - && -	-
Nbv5tr6200857.path1	41.8514	46.0863	53.5099	15.6286	19.2015	5.45798	47.1492	13.4294	1.81305	0.000600292	0.00962585	Nbv0.5scaffold3837	185700	188957	+	1058	- && Q9SVE5.1 RecName: Full=Expansin-like A2; Short=At-EXPL2; Short=AtEXLA2; Short=AtEXPL2; AltName: Full=Ath-ExpBeta-2.2; Flags: Precursor && - && PF01357:Pollen allergen	-
Nbv5tr6207319.path1	227.567	401.975	186.86	103.389	126.943	157.19	272.134	129.174	1.07396	0.00062326	0.00997216	Nbv0.5scaffold1175	146444	153942	-	4275	- && B4DZS4.1 RecName: Full=T-complex protein 11 X-linked protein 1 && - && PF05794:T-complex protein 11	-
Nbv5tr6201730.path1	73.24	54.6208	78.1415	25.2462	33.0693	18.5571	68.6674	25.6242	1.42087	0.000628489	0.0100231	Nbv0.5scaffold7188	57862	63188	+	1649	- && P24203.3 RecName: Full=Uncharacterized GTP-binding protein YjiA && - && PF07683:Cobalamin synthesis protein cobW C-terminal domain|PF02492:CobW/HypB/UreG, nucleotide-binding domain	-
Nbv5tr6200870.path1	74.1119	112.655	114.664	19.2352	52.2708	44.7555	100.477	38.7538	1.36843	0.000628508	0.0100231	Nbv0.5scaffold209	268636	272157	+	1214	- && Q9XHZ8.1 RecName: Full=BTB/POZ domain-containing protein At1g21780 && - && -	-
Nbv5tr6262177.path1	164.79	116.923	181.764	72.1319	70.4055	85.1445	154.492	75.894	1.02512	0.000629318	0.0100278	Nbv0.5scaffold28	453553	455762	+	986	- && Q9XGM1.2 RecName: Full=V-type proton ATPase subunit D; Short=V-ATPase subunit D; AltName: Full=Vacuolar H(+)-ATPase subunit D; AltName: Full=Vacuolar proton pump subunit D && - && -	-
Nbv5tr6364165.path2	150.839	91.3191	124.857	38.4703	55.471	67.679	122.338	53.8734	1.17995	0.000630306	0.0100353	Nbv0.5scaffold2698	304882	305250	-	369	- && - && - && -	-
novel.6166	9.59095	8.5345	9.34301	0	0	0	9.15615	0	5.47559	0.000638088	0.010129	Nbv0.5scaffold933	548983	550494	-	1258	-	-
Nbv5tr6377120.path1	159.558	124.604	146.94	78.1428	76.806	60.0378	143.701	71.6622	1.00448	0.000639862	0.0101459	Nbv0.5scaffold2459	212749	217264	-	1761	- && - && - && -	-
novel.3307	15.6943	6.8276	17.8366	0	1.06675	0	13.4528	0.355583	5.06885	0.000643958	0.0102025	Nbv0.5scaffold3766	14242	19184	-	557	-	-
Nbv5tr6234215.path1	9.59095	7.68105	10.1924	0	0	0	9.15479	0	5.4754	0.00064693	0.0102329	Nbv0.5scaffold1114	477998	478408	+	411	- && - && - && -	-
Nbv5tr6232171.path1	31.3886	27.3104	25.4809	1.2022	10.6675	1.0916	28.06	4.32043	2.67652	0.000655032	0.0103524	Nbv0.5scaffold7659	1180	6197	-	2828	- && Q8VWN6.1 RecName: Full=Galactinol--sucrose galactosyltransferase; AltName: Full=Raffinose synthase [Pisum sativum] && - && PF05691:Raffinose synthase or seed imbibition protein Sip1	-
Nbv5tr6421435.path1	11.3348	9.38795	6.79491	0	0	0	9.17254	0	5.47791	0.000659774	0.0104022	Nbv0.5scaffold6164	4133	5419	+	1017	- && - && - && -	-
novel.1022	11.3348	9.38795	6.79491	0	0	0	9.17254	0	5.47791	0.000659774	0.0104022	Nbv0.5scaffold1599	27070	29570	-	617	-	-
Nbv5tr6203133.path1	108.988	113.509	110.417	45.6835	62.9383	48.0303	110.971	52.2173	1.08545	0.000672557	0.0105779	Nbv0.5scaffold2534	86117	89622	+	1933	- && P50287.2 RecName: Full=Isoaspartyl peptidase/L-asparaginase 1; AltName: Full=L-asparagine amidohydrolase 1; Contains: RecName: Full=Isoaspartyl peptidase/L-asparaginase 1 subunit alpha; Contains: RecName: Full=Isoaspartyl peptidase/L-asparaginase 1 subunit beta; Flags: Precursor && - && PF01112:Asparaginase	Asparaginase_2
Nbv5tr6356113.path1	141.248	146.793	117.212	50.4923	76.806	68.7706	135.085	65.3563	1.04446	0.000674819	0.0106049	Nbv0.5scaffold3312	236709	239118	-	1562	- && Q9FKW4.1 RecName: Full=Calcium-dependent protein kinase 28 && - && PF13499:EF-hand domain pair|PF00069:Protein kinase domain	Pkinase
Nbv5tr6335181.path2	25.2852	75.1036	11.0417	2.4044	7.46725	8.73277	37.1435	6.20147	2.57134	0.000680897	0.0106918	Nbv0.5scaffold9486	16382	18125	+	1744	- && Q9LX66.1 RecName: Full=Receptor-like protein kinase HERK 1; AltName: Full=Protein HERCULES RECEPTOR KINASE 1; Flags: Precursor && - && PF12819:Carbohydrate-binding protein of the ER	-
Nbv5tr6260921.path2	110.732	343.087	131.651	37.2681	62.9383	110.251	195.157	70.1526	1.47383	0.000691348	0.0108309	Nbv0.5scaffold6260	69390	76364	-	4055	- && Q7T6Y2.2 RecName: Full=Putative serine/threonine-protein kinase/receptor R831; Flags: Precursor && - && PF07714:Protein tyrosine kinase|PF00564:PB1 domain	Pkinase_Tyr
novel.744	84.5747	42.6725	75.5934	31.2571	7.46725	24.0151	67.6135	20.9132	1.7008	0.000691426	0.0108309	Nbv0.5scaffold1415	406952	409392	-	555	-	-
Nbv5tr6215124.path1	42.7233	12.8017	16.1379	2.4044	3.20025	4.36639	23.8877	3.32368	2.83817	0.000699931	0.0109553	Nbv0.5scaffold2478	23178	23855	-	678	- && - && - && -	-
Nbv5tr6234503.path1	143.864	132.285	185.161	99.7824	62.9383	56.763	153.77	73.1612	1.07541	0.000703741	0.0110049	Nbv0.5scaffold507	218275	222995	-	1081	- && Q9ZS88.1 RecName: Full=Derlin-2.2; AltName: Full=AtDerlin2-2 && - && PF04511:Der1-like family	-
Nbv5tr6348817.path2	27.029	37.5518	22.9328	4.80879	7.46725	6.54958	29.1712	6.27521	2.21082	0.000704239	0.0110049	Nbv0.5scaffold42936	175	560	+	386	- && Q9FKY4.1 RecName: Full=Protein PIN-LIKES 7; AltName: Full=Auxin efflux carrier-like protein 7 && - && -	-
Nbv5tr6320656.path1	97.6533	83.6381	66.2504	32.4593	32.0025	39.2975	82.5139	34.5864	1.25354	0.000708692	0.0110605	Nbv0.5scaffold103	20202	21538	-	1337	- && Q39266.1 RecName: Full=Zinc finger protein 7 && - && -	-
Nbv5tr6221797.path1	22.6695	32.4311	35.6733	10.8198	4.267	4.36639	30.258	6.48439	2.23838	0.000708934	0.0110605	Nbv0.5scaffold1575	151842	156064	-	1875	- && Q8H1F5.1 RecName: Full=Protein indeterminate-domain 7 && - && -	-
Nbv5tr6241200.path1	86.3185	47.7932	59.4555	22.8418	18.1348	28.3815	64.5224	23.1193	1.48085	0.000709635	0.0110626	Nbv0.5scaffold663	229596	229948	-	353	- && - && - && -	-
Nbv5tr6230502.path1	183.972	113.509	110.417	68.5253	57.6045	64.4042	135.966	63.5113	1.09881	0.000710966	0.0110655	Nbv0.5scaffold124	56689	57964	-	851	- && - && - && -	-
Nbv5tr6230075.path1	138.633	410.509	221.684	82.9516	57.6045	161.556	256.942	100.704	1.3511	0.000730066	0.0113265	Nbv0.5scaffold840	548135	557030	+	3288	- && Q42910.1 RecName: Full=Pyruvate, phosphate dikinase, chloroplastic; AltName: Full=Pyruvate, orthophosphate dikinase; Flags: Precursor && - && -	-
novel.3508	18.31	10.2414	10.1924	0	0	1.0916	12.9146	0.363866	5.00952	0.000740367	0.0114406	Nbv0.5scaffold4048	49333	50514	-	720	-	-
Nbv5tr6339123.path1	22.6695	7.68105	35.6733	4.80879	2.1335	0	22.008	2.3141	3.27743	0.000746363	0.0115058	Nbv0.5scaffold868	168656	173372	-	1441	- && P93046.2 RecName: Full=Xyloglucan endotransglucosylase/hydrolase protein 31; Short=At-XTH31; Short=AtXTR8; Short=XTH-31; Flags: Precursor && - && PF00722:Glycosyl hydrolases family 16|PF06955:Xyloglucan endo-transglycosylase (XET) C-terminus	-
novel.3229	33.1324	45.2328	42.4682	16.8308	9.60075	7.64118	40.2778	11.3576	1.83609	0.000747157	0.0115089	Nbv0.5scaffold3654	98039	100850	-	849	-	-
Nbv5tr6237886.path1	20.0538	29.8707	20.3847	1.2022	7.46725	1.0916	23.4364	3.25368	2.82647	0.000751655	0.0115599	Nbv0.5scaffold1799	1110	95217	-	899	- && - && - && -	-
Nbv5tr6215415.path1	66.2647	61.4484	50.1125	9.61758	32.0025	15.2824	59.2752	18.9675	1.63444	0.000764632	0.0117316	Nbv0.5scaffold927	103156	106692	-	1601	- && - && - && -	-
Nbv5tr6244999.path1	13.0786	18.7759	15.2886	0	0	2.18319	15.7143	0.727731	4.40644	0.000773096	0.0118227	Nbv0.5scaffold206	2586	9614	-	1273	- && Q6L3Z4.2 RecName: Full=Putative late blight resistance protein homolog R1B-12 && - && PF00931:NB-ARC domain	NB-ARC
Nbv5tr6238639.path1	17.4381	7.68105	3.39746	0	0	0	9.50553	0	5.52875	0.000773282	0.0118227	Nbv0.5scaffold2037	172206	172528	-	323	- && F8WKW0.1 RecName: Full=Crocetin glucosyltransferase, chloroplastic; AltName: Full=UDP-glucose glucosyltransferase 1; Short=GjUGT1; AltName: Full=UDP-glycosyltransferase 75L6; Flags: Precursor && - && PF00201:UDP-glucoronosyl and UDP-glucosyl transferase	UDPGT
Nbv5tr6419402.path1	288.6	256.035	180.065	52.8967	151.479	121.167	241.567	108.514	1.1511	0.000780173	0.0119042	Nbv0.5scaffold874	505686	508023	+	756	- && Q9SX20.1 RecName: Full=Protein NRT1/ PTR FAMILY 3.1; Short=AtNPF3.1 && - && PF00854:POT family	-
Nbv5tr6234946.path1	4.35952	11.9483	11.0417	0	0	0	9.11652	0	5.46996	0.000785597	0.0119588	Nbv0.5scaffold3655	152419	155366	-	2227	- && P93604.1 RecName: Full=Rust resistance kinase Lr10; AltName: Full=Probable receptor-like serine/threonine-protein kinase LRK10; Flags: Precursor && - && PF00069:Protein kinase domain|PF13947:Wall-associated receptor kinase galacturonan-binding	Pkinase
Nbv5tr6373359.path2	140.377	120.336	93.4301	32.4593	50.1373	70.9538	118.048	51.1835	1.2017	0.000788636	0.0119957	Nbv0.5scaffold8461	1362	2076	+	715	- && - && - && -	-
Nbv5tr6223448.path1	20.9257	18.7759	14.4392	0	4.267	0	18.0469	1.42233	3.62232	0.000806471	0.0122286	Nbv0.5scaffold1689	269498	271384	+	1743	- && A6YIH8.1 RecName: Full=Premnaspirodiene oxygenase; Short=HPO; AltName: Full=Cytochrome P450 71D55 && - && PF00067:Cytochrome P450	p450
Nbv5tr6205932.path1	19.1819	54.6208	30.5771	8.41538	3.20025	10.916	34.7933	7.51053	2.21695	0.000825048	0.0124908	Nbv0.5scaffold4833	126790	133067	-	2788	- && Q9CAL3.1 RecName: Full=Cysteine-rich receptor-like protein kinase 2; Short=Cysteine-rich RLK2; Flags: Precursor && - && PF07714:Protein tyrosine kinase|PF01657:Salt stress response/antifungal	Pkinase_Tyr
Nbv5tr6203506.path1	146.48	129.724	106.171	33.6615	58.6713	77.5034	127.458	56.6121	1.16663	0.000847181	0.0127563	Nbv0.5scaffold4282	25862	36659	-	2028	- && B3H5Q1.2 RecName: Full=Beta-glucosidase 11; Short=AtBGLU11; Flags: Precursor && - && -	-
Nbv5tr6359887.path2	144.736	342.233	228.479	109.4	90.6738	137.541	238.483	112.538	1.08376	0.000850972	0.0127779	Nbv0.5scaffold954	530035	533078	-	861	- && O49809.2 RecName: Full=Glyoxysomal fatty acid beta-oxidation multifunctional protein MFP-a; Includes: RecName: Full=Enoyl-CoA hydratase/3-2-trans-enoyl-CoA isomerase/3-hydroxybutyryl-CoA epimerase; Includes: RecName: Full=3-hydroxyacyl-CoA dehydrogenase && - && PF00378:Enoyl-CoA hydratase/isomerase	ECH
Nbv5tr6201713.path1	108.988	111.802	62.0036	25.2462	49.0705	39.2975	94.2645	37.8714	1.31082	0.000851632	0.0127779	Nbv0.5scaffold2588	112336	115170	-	1488	- && - && - && PF04601:Domain of unknown function (DUF569)	-
Nbv5tr6199823.path1	245.005	127.164	178.366	104.591	90.6738	70.9538	183.512	88.7396	1.04935	0.000851904	0.0127779	Nbv0.5scaffold3738	121290	135447	+	791	- && Q9FN32.1 RecName: Full=Protein yippee-like At5g53940 && - && PF03226:Yippee zinc-binding/DNA-binding /Mis18, centromere assembly	-
Nbv5tr6234133.path1	6.97523	6.8276	12.7405	0	0	0	8.84776	0	5.42654	0.000857769	0.0128559	Nbv0.5scaffold1508	178483	196171	+	2286	- && Q9C5E5.1 RecName: Full=Diacylglycerol kinase 5; Short=AtDGK5; Short=DAG kinase 5; AltName: Full=Diglyceride kinase 5; Short=DGK 5 && - && PF00609:Diacylglycerol kinase accessory domain|PF00781:Diacylglycerol kinase catalytic domain	-
Nbv5tr6325634.path1	60.1614	34.9914	51.8112	25.2462	3.20025	1.0916	48.988	9.846	2.33795	0.00086303	0.0129248	Nbv0.5scaffold1199	124177	141009	+	552	- && - && - && -	-
Nbv5tr6206215.path2	131.658	125.457	141.844	84.1538	58.6713	53.4882	132.986	65.4378	1.02649	0.000870263	0.0130031	Nbv0.5scaffold32871	39	994	+	956	- && P22200.1 RecName: Full=Pyruvate kinase, cytosolic isozyme; Short=PK && - && PF00224:Pyruvate kinase, barrel domain|PF02887:Pyruvate kinase, alpha/beta domain	PK
Nbv5tr6226531.path1	171.765	116.069	151.187	87.7604	72.539	51.305	146.34	70.5348	1.05507	0.000874926	0.0130548	Nbv0.5scaffold2428	114612	117633	+	1048	- && Q9VDL1.1 RecName: Full=Esterase CG5412 && - && PF03959:Serine hydrolase (FSH1)	-
Nbv5tr6200137.path1	21.7976	21.3362	10.1924	2.4044	1.06675	2.18319	17.7754	1.88478	3.24794	0.000908593	0.0134824	Nbv0.5scaffold1361	36308	50832	+	3398	- && F4K3G5.1 RecName: Full=Protein ENHANCED DOWNY MILDEW 2 && - && PF12047:Cytosine specific DNA methyltransferase replication foci domain	-
Nbv5tr6261043.path1	164.79	116.069	169.023	73.3341	88.5403	61.1294	149.961	74.3346	1.01185	0.00091701	0.0135969	Nbv0.5scaffold646	307290	311859	-	895	- && Q94F62.2 RecName: Full=BRASSINOSTEROID INSENSITIVE 1-associated receptor kinase 1; Short=AtBAK1; Short=BRI1-associated receptor kinase 1; AltName: Full=Protein ELONGATED; AltName: Full=Somatic embryogenesis receptor kinase 3; Short=AtSERK3; AltName: Full=Somatic embryogenesis receptor-like kinase 3; Flags: Precursor && - && PF08263:Leucine rich repeat N-terminal domain|PF13855:Leucine rich r…	LRRNT_2
Nbv5tr6358993.path3	170.021	109.242	133.35	64.9187	81.073	51.305	137.538	65.7656	1.06353	0.000934106	0.0137978	Nbv0.5scaffold4625	94055	94454	+	400	- && Q5SMI4.1 RecName: Full=60S ribosomal protein L39-3 && - && -	-
Nbv5tr6407535.path1	55.8019	40.1121	28.8784	7.21319	13.8678	14.1908	41.5975	11.7572	1.81502	0.000937518	0.0138166	Nbv0.5scaffold957	197513	205617	-	1280	- && Q9LME4.1 RecName: Full=Probable protein phosphatase 2C 9; Short=AtPP2C09; AltName: Full=Phytochrome-associated protein phosphatase 2C; Short=PAPP2C && - && PF00481:Protein phosphatase 2C	PP2C
novel.3455	26.1571	27.3104	24.6316	3.60659	8.534	3.27479	26.033	5.13846	2.33077	0.000940033	0.0138432	Nbv0.5scaffold3978	130778	136672	+	1117	-	-
novel.1298	8.71904	9.38795	7.64428	0	0	0	8.58376	0	5.38247	0.000946166	0.013923	Nbv0.5scaffold18211	1	1520	-	1145	PF00282:Pyridoxal-dependent decarboxylase conserved domain	-
Nbv5tr6235023.path2	9.59095	18.7759	19.5354	2.4044	0	1.0916	15.9674	1.16533	3.81896	0.000949589	0.0139628	Nbv0.5scaffold5240	153776	154120	-	345	- && P07920.1 RecName: Full=1-aminocyclopropane-1-carboxylate oxidase 2; Short=ACC oxidase 2; AltName: Full=Ethylene-forming enzyme; Short=EFE; AltName: Full=Protein GTOMA && - && -	-
Nbv5tr6226427.path1	21.7976	14.5086	22.9328	1.2022	5.33375	0	19.7464	2.17865	3.15922	0.00095553	0.0140395	Nbv0.5scaffold1141	259513	264510	+	2028	- && F4KFT7.1 RecName: Full=Probable aminopyrimidine aminohydrolase, mitochondrial; Flags: Precursor && - && -	-
Nbv5tr6207813.path1	109.86	103.267	108.719	50.4923	57.6045	48.0303	107.282	52.0424	1.04292	0.000959902	0.0140931	Nbv0.5scaffold3678	150791	166622	+	1439	- && Q8VEJ1.2 RecName: Full=GPN-loop GTPase 2; AltName: Full=ATP-binding domain 1 family member B && - && -	-
Nbv5tr6408437.path1	10.4629	14.5086	2.54809	0	0	0	9.1732	0	5.47804	0.000966292	0.0141655	Nbv0.5scaffold1474	72366	74526	-	2161	- && O65351.1 RecName: Full=Subtilisin-like protease SBT1.7; AltName: Full=Cucumisin-like serine protease; AltName: Full=Subtilase subfamily 1 member 7; Short=AtSBT1.7; AltName: Full=Subtilisin-like serine protease 1; Short=At-SLP1; Flags: Precursor && - && PF00082:Subtilase family|PF02225:PA domain|PF05922:Peptidase inhibitor I9	Peptidase_S8
Nbv5tr6229351.path2	7.84714	6.8276	11.0417	0	0	0	8.57216	0	5.38072	0.00098665	0.014391	Nbv0.5scaffold2211	14238	14578	+	341	- && - && - && -	-
Nbv5tr6230300.path1	147.352	208.242	108.719	81.7494	51.204	82.9613	154.771	71.9716	1.10634	0.000986865	0.014391	Nbv0.5scaffold3770	192391	197749	-	2260	- && Q9LUC3.2 RecName: Full=Mitogen-activated protein kinase 19; Short=AtMPK19; Short=MAP kinase 19 && - && PF00069:Protein kinase domain	Pkinase
novel.4492	8.71904	17.9224	10.1924	1.2022	0	0	12.278	0.400733	4.93738	0.0009899	0.0144245	Nbv0.5scaffold5436	101369	103742	-	1321	-	-
Nbv5tr6233516.path2	176.997	391.733	216.588	116.613	125.877	144.091	261.773	128.86	1.02214	0.000993929	0.0144615	Nbv0.5scaffold4144	137194	144911	+	3600	- && Q9SWR3.1 RecName: Full=Methionine S-methyltransferase; AltName: Full=AdoMet:Met S-methyltransferase && - && PF00155:Aminotransferase class I and II|PF12847:Methyltransferase domain	Aminotran_1_2
novel.4214	108.116	158.742	115.514	54.0989	70.4055	61.1294	127.457	61.8779	1.04093	0.000994856	0.0144641	Nbv0.5scaffold50019	1	705	-	473	PF02737:3-hydroxyacyl-CoA dehydrogenase, NAD binding domain	3HCDH_N
novel.3125	59.2895	35.8449	32.2758	15.6286	6.4005	14.1908	42.4701	12.0733	1.82098	0.000997751	0.0144737	Nbv0.5scaffold3530	19650	21078	-	1178	PF14244:gag-polypeptide of LTR copia-type	-
Nbv5tr6202276.path1	29.6447	157.035	84.087	28.8527	11.7343	38.2059	90.2555	26.2643	1.78323	0.00099902	0.0144813	Nbv0.5scaffold139	869258	924616	+	7666	- && F4HW04.1 RecName: Full=DNA polymerase epsilon catalytic subunit A; AltName: Full=DNA polymerase 2 a; Short=AtPOL2a; AltName: Full=DNA polymerase II subunit a; AltName: Full=Protein ABA OVERLY SENSITIVE a; AltName: Full=Protein EARLY IN SHORT DAYS 7; AltName: Full=Protein EMBRYO DEFECTIVE 142; AltName: Full=Protein EMBRYO DEFECTIVE 2284; AltName: Full=Protein EMBRYO DEFECTIVE 529; AltName: Fu…	-
Nbv5tr6235944.path2	155.199	88.7588	110.417	32.4593	60.8048	61.1294	118.125	51.4645	1.19428	0.00100001	0.0144848	Nbv0.5scaffold1803	197601	198201	-	601	- && - && - && PF04398:Protein of unknown function, DUF538	-
novel.5095	34.0043	38.4052	25.4809	4.80879	5.33375	13.0992	32.6301	7.74723	2.0684	0.00100858	0.0145981	Nbv0.5scaffold65017	1	561	+	398	PF03552:Cellulose synthase	-
Nbv5tr6273032.path1	86.3185	237.259	95.9781	40.8747	55.471	69.8622	139.852	55.4026	1.33407	0.00102566	0.0148222	Nbv0.5scaffold9104	11440	14358	+	1839	- && Q9LRR5.1 RecName: Full=Putative disease resistance protein At3g14460 && - && -	-
novel.13	165.662	103.267	108.719	82.9516	35.2028	43.6639	125.883	53.9394	1.22801	0.00105939	0.0151958	Nbv0.5scaffold1001	89342	91319	-	1050	PF09713:Plant protein 1589 of unknown function (A_thal_3526)	-
Nbv5tr6216127.path1	84.5747	93.026	111.267	60.1099	35.2028	29.4731	96.2891	41.5953	1.21674	0.00106004	0.0151958	Nbv0.5scaffold922	422707	424094	+	1388	- && - && - && -	-
Nbv5tr6272108.path1	95.0376	198	107.02	27.6505	73.6058	60.0378	133.353	53.7647	1.3061	0.00107401	0.0153599	Nbv0.5scaffold7	1536937	1540738	-	3434	- && Q9CAC4.1 RecName: Full=Myosin-binding protein 2 && - && PF04576:Zein-binding	-
novel.3716	105.5	144.233	102.773	43.2791	45.8703	73.137	117.502	54.0955	1.11742	0.00107445	0.0153599	Nbv0.5scaffold43216	1	804	-	514	PF00725:3-hydroxyacyl-CoA dehydrogenase, C-terminal domain	-
Nbv5tr6378450.path1	84.5747	91.3191	92.5807	30.0549	52.2708	36.0227	89.4915	39.4495	1.17778	0.00107605	0.0153599	Nbv0.5scaffold647	146963	615813	+	929	- && Q9FZ48.1 RecName: Full=Ubiquitin-conjugating enzyme E2 36; AltName: Full=E2 ubiquitin-conjugating enzyme 36; AltName: Full=Ubiquitin carrier protein 36 && - && PF00179:Ubiquitin-conjugating enzyme	UQ_con
Nbv5tr6230073.path1	303.423	164.716	200.45	67.3231	144.011	105.885	222.863	105.74	1.07268	0.00107607	0.0153599	Nbv0.5scaffold4157	77694	79173	+	612	- && Q9LZZ9.1 RecName: Full=Autophagy-related protein 8g; AltName: Full=Autophagy-related ubiquitin-like modifier ATG8g; Short=AtAPG8g; Short=Protein autophagy 8g; Flags: Precursor && - && -	-
Nbv5tr6233408.path2	23.5414	86.1984	43.3176	13.2242	5.33375	20.7403	51.0191	13.0994	1.96393	0.00107782	0.0153599	Nbv0.5scaffold1354	478265	503932	+	6280	- && Q04264.1 RecName: Full=Sister chromatid cohesion protein PDS5; AltName: Full=Precocious dissociation of sisters protein 5 && - && -	-
Nbv5tr6332645.path1	13.0786	26.4569	8.49364	0	2.1335	1.0916	16.0097	1.07503	3.85815	0.00107945	0.0153718	Nbv0.5scaffold1895	327102	330454	-	2407	- && Q9XF23.1 RecName: Full=Protein EDS1L; AltName: Full=Enhanced disease susceptibility 1-like && - && PF01764:Lipase (class 3)	Lipase_3
Nbv5tr6272699.path1	54.93	122.043	62.0036	12.022	25.602	42.5723	79.6589	26.7321	1.56966	0.001105	0.0156897	Nbv0.5scaffold6890	68157	72742	+	3254	- && Q6L406.2 PUTATIVE PSEUDOGENE: RecName: Full=Putative late blight resistance protein homolog R1B-19 && - && PF00931:NB-ARC domain	NB-ARC
Nbv5tr6216153.path1	84.5747	56.3277	53.5099	24.044	26.6688	25.1067	64.8041	25.2731	1.35714	0.00111522	0.0158232	Nbv0.5scaffold843	447427	471017	+	1457	- && Q8VY22.1 RecName: Full=Protein trichome birefringence-like 38 && - && PF14416:PMR5 N terminal Domain|PF13839:GDSL/SGNH-like Acyl-Esterase family found in Pmr5 and Cas1p	-
Nbv5tr6251379.path1	95.9095	331.138	144.392	40.8747	59.738	113.526	190.48	71.3796	1.41418	0.00115252	0.0162575	Nbv0.5scaffold2619	189438	194780	-	4424	- && O82491.1 RecName: Full=FACT complex subunit SPT16; AltName: Full=Facilitates chromatin transcription complex subunit SPT16 && - && PF00557:Metallopeptidase family M24|PF14826:FACT complex subunit SPT16 N-terminal lobe domain|PF08644:FACT complex subunit (SPT16/CDC68)|PF08512:Histone chaperone Rttp106-like	Peptidase_M24
Nbv5tr6228646.path3	5.23143	14.5086	5.94555	0	0	0	8.56187	0	5.37915	0.00117341	0.0165401	Nbv0.5scaffold8631	19123	19626	-	374	- && Q40577.3 RecName: Full=5-epi-aristolochene synthase; Short=EAS && - && PF01397:Terpene synthase, N-terminal domain	-
Nbv5tr6228779.path1	23.5414	27.3104	17.8366	6.01099	2.1335	4.36639	22.8962	4.17029	2.46994	0.00118918	0.016726	Nbv0.5scaffold5297	84070	85938	+	665	- && - && - && -	-
Nbv5tr6199143.path1	21.7976	9.38795	39.9201	2.4044	4.267	4.36639	23.7019	3.67926	2.67916	0.00119877	0.0168365	Nbv0.5scaffold1794	225102	226029	+	928	- && O22227.1 RecName: Full=Protein MIZU-KUSSEI 1 && - && PF04759:Protein of unknown function, DUF617	-
Nbv5tr6227425.path1	40.9795	71.6898	28.8784	7.21319	19.2015	14.1908	47.1826	13.5351	1.79302	0.00120163	0.0168645	Nbv0.5scaffold4024	56576	62362	-	3696	- && Q6L3Z4.2 RecName: Full=Putative late blight resistance protein homolog R1B-12 && - && PF00931:NB-ARC domain	NB-ARC
novel.2880	11.3348	8.5345	5.09618	0	0	0	8.32181	0	5.33733	0.00124289	0.0173185	Nbv0.5scaffold322	319324	324544	-	644	-	-
Nbv5tr6237813.path1	31.3886	43.5259	32.2758	3.60659	8.534	15.2824	35.7301	9.14098	1.95622	0.00125623	0.0174441	Nbv0.5scaffold1431	146027	148723	-	1574	- && Q9S7T8.1 RecName: Full=Serpin-ZX; AltName: Full=ArathZx; AltName: Full=AtSerpin1; AltName: Full=Serpin-1 && - && PF00079:Serpin (serine protease inhibitor)	Serpin
Nbv5tr6284121.path1	114.219	144.233	76.4428	13.2242	59.738	50.2134	111.632	41.0585	1.4364	0.00126289	0.0174966	Nbv0.5scaffold2287	307966	316470	+	3914	- && Q37145.3 RecName: Full=Calcium-transporting ATPase 1, chloroplastic; AltName: Full=Ca(2+)-ATPase isoform 1; AltName: Full=Plastid envelope ATPase 1; Flags: Precursor && - && PF00690:Cation transporter/ATPase, N-terminus|PF12710:haloacid dehalogenase-like hydrolase|PF12515:Ca2+-ATPase N terminal autoinhibitory domain|PF00122:E1-E2 ATPase|PF00689:Cation transporting ATPase, C-terminus	E1-E2_ATPase
Nbv5tr6199648.path1	18.31	37.5518	28.029	1.2022	9.60075	5.45798	27.9636	5.42031	2.34821	0.00128314	0.0177519	Nbv0.5scaffold246	372379	383610	-	3447	- && Q9M667.2 RecName: Full=Disease resistance protein RPP13; AltName: Full=Resistance to Peronospora parasitica protein 13 && - && -	-
novel.1813	20.9257	17.9224	16.1379	2.4044	3.20025	2.18319	18.3287	2.59595	2.81608	0.00131227	0.0181023	Nbv0.5scaffold2250	2010	2945	-	740	-	-
Nbv5tr6220488.path1	29.6447	24.75	17.8366	0	5.33375	6.54958	24.0771	3.96111	2.57972	0.00131405	0.0181023	Nbv0.5scaffold8430	23459	25725	-	1099	- && Q8S8F9.1 RecName: Full=Nicotinamidase 1; Short=AtNIC1; AltName: Full=Nicotine deamidase 1 && - && PF00857:Isochorismatase family	Isochorismatase
novel.4973	40.9795	17.9224	24.6316	3.60659	8.534	5.45798	27.8445	5.86619	2.23621	0.00132249	0.0181927	Nbv0.5scaffold6254	30447	35217	+	1400	-	-
Nbv5tr6223647.path1	10.4629	12.8017	2.54809	0	0	0	8.60423	0	5.38559	0.00133044	0.018289	Nbv0.5scaffold2904	28532	30864	-	1690	- && G5CV45.1 RecName: Full=Viridiflorene synthase; AltName: Full=Terpene synthase 32; Short=SlTPS32 && - && PF01397:Terpene synthase, N-terminal domain|PF03936:Terpene synthase family, metal binding domain	-
Nbv5tr6265732.path2	4.35952	10.2414	10.1924	0	0	0	8.26443	0	5.32836	0.00133453	0.0183323	Nbv0.5scaffold818	472238	496825	+	1774	- && - && - && -	-
novel.2171	16.5662	4.26725	15.2886	0	1.06675	0	12.0407	0.355583	4.90863	0.00134927	0.0185086	Nbv0.5scaffold2569	323003	324329	+	1141	-	-
Nbv5tr6215061.path1	81.959	138.259	122.308	55.3011	50.1373	57.8546	114.175	54.431	1.06944	0.00136838	0.0187179	Nbv0.5scaffold1455	96569	101995	-	2021	- && Q9SD22.1 RecName: Full=Senescence/dehydration-associated protein At3g51250 && - && PF06911:Senescence-associated protein	-
Nbv5tr6225048.path1	626.899	1620.7	790.758	379.894	414.966	694.256	1012.79	496.372	1.02859	0.0013713	0.0187446	Nbv0.5scaffold3997	159173	169031	+	4092	- && Q0WV90.3 RecName: Full=Topless-related protein 1; AltName: Full=Protein MODIFIER OF SNC1 10 && - && -	-
novel.5551	63.649	72.5432	30.5771	9.61758	17.068	26.1983	55.5898	17.628	1.65059	0.00137597	0.0187952	Nbv0.5scaffold7436	1	997	+	997	-	-
Nbv5tr6254989.path1	33.1324	106.681	45.8657	18.033	23.4685	18.5571	61.8931	20.0195	1.62697	0.00139236	0.0189791	Nbv0.5scaffold3721	95027	106031	+	4818	- && F4HX15.1 RecName: Full=Phospholipase A I; Short=AtPLA1 && - && PF01734:Patatin-like phospholipase|PF00514:Armadillo/beta-catenin-like repeat	Arm
Nbv5tr6399195.path1	6.10333	11.0948	17.8366	0	0	1.0916	11.6783	0.363866	4.8655	0.00140249	0.0190637	Nbv0.5scaffold542	551599	553687	-	1178	- && Q9M2G7.1 RecName: Full=Lipid phosphate phosphatase delta; Short=AtLPPD; AltName: Full=Phosphatidic acid phosphatase delta; AltName: Full=Sphingoid phosphate phosphatase 1; Short=AtSSP1; AltName: Full=Sphingosine-1-phosphate phosphatase; Short=AtSPPASE && - && PF01569:PAP2 superfamily	-
Nbv5tr6272224.path2	13.0786	17.069	5.09618	1.2022	0	0	11.7479	0.400733	4.87319	0.00141799	0.0192206	Nbv0.5scaffold2100	72546	74137	-	1363	- && Q9FLV4.1 RecName: Full=G-type lectin S-receptor-like serine/threonine-protein kinase At5g24080; Flags: Precursor && - && PF00954:S-locus glycoprotein domain|PF00069:Protein kinase domain	Pkinase
Nbv5tr6402098.path1	13.9505	22.1897	16.1379	1.2022	2.1335	3.27479	17.426	2.2035	2.97149	0.0014366	0.0194571	Nbv0.5scaffold5737	78550	86489	-	2430	- && Q54T05.1 RecName: Full=Serine/threonine-protein kinase rio2 && - && PF01163:RIO1 family|PF09202:Rio2, N-terminal	-
Nbv5tr6226947.path1	127.298	235.552	67.9491	36.0659	57.6045	75.3202	143.6	56.3302	1.34756	0.00143744	0.0194571	Nbv0.5scaffold2604	173767	177327	-	2066	- && H2DH21.1 RecName: Full=Cytochrome P450 CYP72A219; AltName: Full=Cytochrome P450 CYP72A129 [Panax ginseng] && - && PF00067:Cytochrome P450	p450
Nbv5tr6224749.path1	130.786	119.483	91.7313	67.3231	56.5378	37.1143	114	53.6584	1.08958	0.0014515	0.0195927	Nbv0.5scaffold3550	162334	166821	+	1036	- && P41349.1 RecName: Full=Ferredoxin-thioredoxin reductase catalytic chain, chloroplastic; Short=FTR-C; AltName: Full=B1; AltName: Full=Ferredoxin-thioredoxin reductase subunit B; Short=FTR-B; Flags: Precursor && - && PF02943:Ferredoxin thioredoxin reductase catalytic beta chain	-
Nbv5tr6203068.path1	57.5457	36.6983	29.7277	15.6286	13.8678	7.64118	41.3239	12.3792	1.74248	0.00146987	0.0198132	Nbv0.5scaffold1940	284812	286427	+	776	- && - && - && -	-
Nbv5tr6262313.path1	45.339	86.1984	27.1797	1.2022	22.4018	14.1908	52.9057	12.5982	2.057	0.00147515	0.0198706	Nbv0.5scaffold5623	96717	97915	-	1089	- && O23144.2 RecName: Full=Proton pump-interactor 1 && - && -	-
Nbv5tr6226507.path1	44.4671	43.5259	45.0163	21.6396	13.8678	6.54958	44.3364	14.019	1.67007	0.00148982	0.0200202	Nbv0.5scaffold1613	217220	218772	+	1553	- && K4D9Y4.1 RecName: Full=Acylsugar acyltransferase 3; Short=Sl-ASAT3 && - && PF02458:Transferase family	-
Nbv5tr6221094.path1	48.8266	42.6725	39.9201	24.044	8.534	6.54958	43.8064	13.0425	1.76243	0.00154748	0.0206871	Nbv0.5scaffold4117	196088	198091	-	1351	- && - && - && PF07911:Protein of unknown function (DUF1677)	-
novel.2619	66.2647	58.0346	80.6896	26.4483	34.136	25.1067	68.3296	28.5637	1.2567	0.0015558	0.020784	Nbv0.5scaffold2981	71088	73543	+	906	-	-
Nbv5tr6204929.path1	10.4629	18.7759	11.8911	1.2022	1.06675	0	13.7099	0.756316	4.19729	0.00156176	0.0208492	Nbv0.5scaffold3996	214186	215836	-	1651	- && - && - && PF13855:Leucine rich repeat|PF08263:Leucine rich repeat N-terminal domain	LRRNT_2
Nbv5tr6257546.path1	118.579	135.698	90.0326	33.6615	40.5365	77.5034	114.77	50.5671	1.17962	0.00156635	0.0208782	Nbv0.5scaffold387	31783	34996	+	765	- && O65202.1 RecName: Full=Peroxisomal acyl-coenzyme A oxidase 1; Short=AOX 1; AltName: Full=Long-chain acyl-CoA oxidase; Short=AtCX1 && - && PF14749:Acyl-coenzyme A oxidase N-terminal|PF02770:Acyl-CoA dehydrogenase, middle domain	-
Nbv5tr6217822.path1	13.0786	2.56035	9.34301	0	0	0	8.32731	0	5.33823	0.00158245	0.0210242	Nbv0.5scaffold829	64231	64475	+	245	- && - && - && -	-
Nbv5tr6201701.path1	34.8762	34.9914	34.8239	9.61758	14.9345	3.27479	34.8972	9.27562	1.90968	0.00162679	0.0215692	Nbv0.5scaffold1349	28948	32278	+	949	- && Q9C9U7.1 RecName: Full=Ras-related protein RABA6a; Short=AtRABA6a && - && PF00071:Ras family	Ras
Nbv5tr6419285.path2	16.5662	1.7069	7.64428	0	0	0	8.63912	0	5.39095	0.00163374	0.0216086	Nbv0.5scaffold841	210435	211905	-	560	- && Q9SUP6.1 RecName: Full=Probable WRKY transcription factor 53; AltName: Full=WRKY DNA-binding protein 53 && - && PF03106:WRKY DNA -binding domain	WRKY
Nbv5tr6416094.path2	5.23143	5.97415	12.7405	0	0	0	7.98201	0	5.27814	0.00165136	0.021776	Nbv0.5scaffold3753	116350	116977	-	423	- && - && - && -	-
Nbv5tr6207194.path2	25.2852	23.8966	8.49364	2.4044	4.267	1.0916	19.2252	2.58766	2.88717	0.0016878	0.0221663	Nbv0.5scaffold4254	48166	57602	+	1361	- && - && - && PF02338:OTU-like cysteine protease	OTU
Nbv5tr6216884.path1	12.2067	12.8017	20.3847	2.4044	1.06675	1.0916	15.131	1.52091	3.33435	0.0016952	0.0222333	Nbv0.5scaffold1543	282991	284705	-	1715	- && O31633.1 RecName: Full=Putative ribosomal-protein-alanine acetyltransferase && - && PF13302:Acetyltransferase (GNAT) domain	-
Nbv5tr6246017.path2	64.5209	72.5432	74.744	9.61758	17.068	45.8471	70.6027	24.1775	1.54008	0.00169975	0.022278	Nbv0.5scaffold902	441709	442488	-	780	- && - && - && -	-
novel.3015	52.3143	76.8105	43.3176	21.6396	27.7355	13.0992	57.4808	20.8247	1.46427	0.00171024	0.0224003	Nbv0.5scaffold33782	1	912	+	762	PF13499:EF-hand domain pair	-
Nbv5tr6202265.path1	7.84714	7.68105	7.64428	0	0	0	7.72415	0	5.23026	0.00172444	0.0225408	Nbv0.5scaffold2292	218921	219450	+	530	- && - && - && -	-
Nbv5tr6272006.path2	40.9795	32.4311	32.2758	7.21319	9.60075	14.1908	35.2288	10.3349	1.76369	0.00175141	0.0228317	Nbv0.5scaffold2626	84804	90817	-	2989	- && Q9SXS2.2 RecName: Full=Probable sulfate transporter 3.3; AltName: Full=AST91 && - && PF00916:Sulfate permease family|PF01740:STAS domain	Sulfate_transp
novel.2679	8.71904	8.5345	5.94555	0	0	0	7.73303	0	5.23174	0.00175747	0.0228801	Nbv0.5scaffold3034	206370	208297	+	1439	-	-
Nbv5tr6243202.path1	13.9505	6.8276	3.39746	0	0	0	8.05851	0	5.29057	0.00177807	0.0230819	Nbv0.5scaffold2964	244037	244354	+	318	- && - && - && -	-
Nbv5tr6369401.path2	23.5414	19.6293	17.8366	1.2022	6.4005	2.18319	20.3358	3.26196	2.61953	0.00179817	0.0232852	Nbv0.5scaffold98	743191	745321	-	1292	- && P17859.1 RecName: Full=Alpha-amylase; AltName: Full=1,4-alpha-D-glucan glucanohydrolase; Flags: Precursor && - && PF07821:Alpha-amylase C-terminal beta-sheet domain|PF00128:Alpha amylase, catalytic domain	-
Nbv5tr6226306.path2	60.1614	92.1726	62.8529	18.033	25.602	41.4807	71.729	28.3719	1.3339	0.00180933	0.0233828	Nbv0.5scaffold6341	64658	69031	-	1759	- && Q6NMC6.1 RecName: Full=Protein ABIL3; AltName: Full=Abl interactor-like protein 3; Short=AtABIL3 && - && -	-
novel.5878	6.10333	10.2414	6.79491	0	0	0	7.71321	0	5.22843	0.00181554	0.023443	Nbv0.5scaffold836	56118	56896	+	546	PF00304:Gamma-thionin family	-
Nbv5tr6204480.path1	11.3348	10.2414	2.54809	0	0	0	8.04141	0	5.2878	0.00186154	0.0239302	Nbv0.5scaffold279	445408	449188	+	3781	- && C0LGP4.1 RecName: Full=Probable LRR receptor-like serine/threonine-protein kinase At3g47570; Flags: Precursor && - && PF08263:Leucine rich repeat N-terminal domain|PF13855:Leucine rich repeat|PF00069:Protein kinase domain	Pkinase
Nbv5tr6215530.path1	19.1819	15.3621	16.1379	4.80879	1.06675	0	16.894	1.95851	3.15134	0.00186494	0.0239423	Nbv0.5scaffold2965	156927	158634	+	1708	- && K4D9Y4.1 RecName: Full=Acylsugar acyltransferase 3; Short=Sl-ASAT3 && - && PF02458:Transferase family	-
novel.5540	27.029	21.3362	20.3847	0	5.33375	6.54958	22.9167	3.96111	2.50868	0.00187717	0.0240675	Nbv0.5scaffold7417	32759	34727	-	652	-	-
novel.1321	4.35952	21.3362	8.49364	0	1.06675	0	11.3965	0.355583	4.83017	0.00193988	0.0246599	Nbv0.5scaffold18428	55	775	+	633	PF00067:Cytochrome P450	p450
Nbv5tr6199500.path1	4.35952	10.2414	8.49364	0	0	0	7.69819	0	5.22589	0.00194435	0.0247004	Nbv0.5scaffold286	163212	164700	+	1489	- && O65351.1 RecName: Full=Subtilisin-like protease SBT1.7; AltName: Full=Cucumisin-like serine protease; AltName: Full=Subtilase subfamily 1 member 7; Short=AtSBT1.7; AltName: Full=Subtilisin-like serine protease 1; Short=At-SLP1; Flags: Precursor && - && PF00082:Subtilase family|PF02225:PA domain	Peptidase_S8
Nbv5tr6243765.path1	49.6985	22.1897	34.8239	4.80879	9.60075	14.1908	35.5707	9.53343	1.89059	0.00195375	0.0247472	Nbv0.5scaffold6417	103745	104699	-	491	- && Q03662.1 RecName: Full=Probable glutathione S-transferase; AltName: Full=Auxin-induced protein PGNT1/PCNT110 && - && PF00043:Glutathione S-transferase, C-terminal domain	GST_C
novel.4600	82.8309	89.6122	67.0998	49.2901	18.1348	31.6563	79.8476	33.0271	1.28062	0.00195424	0.0247472	Nbv0.5scaffold5610	6616	11954	-	1654	-	-
Nbv5tr6237161.path1	127.298	337.113	134.2	70.9297	62.9383	124.442	199.537	86.1033	1.21202	0.00195457	0.0247472	Nbv0.5scaffold688	204385	208745	+	3914	- && F4K5K6.1 RecName: Full=Protein PLASTID MOVEMENT IMPAIRED 1-RELATED 1 && - && PF01476:LysM domain|PF10358:N-terminal C2 in EEIG1 and EHBP1 proteins	LysM
Nbv5tr6315973.path1	12.2067	10.2414	20.3847	2.4044	0	1.0916	14.2776	1.16533	3.65622	0.00195487	0.0247472	Nbv0.5scaffold3482	137895	138628	+	734	- && F8WKW8.1 RecName: Full=Beta-D-glucosyl crocetin beta-1,6-glucosyltransferase; AltName: Full=UDP-glucose glucosyltransferase 9; Short=GjUGT9; AltName: Full=UDP-glycosyltransferase 94E5 && - && -	-
Nbv5tr6216477.path1	75.8557	100.707	77.2921	45.6835	42.67	24.0151	84.6183	37.4562	1.17816	0.00195695	0.0247472	Nbv0.5scaffold854	379688	390091	-	2198	- && Q8L612.1 RecName: Full=MACPF domain-containing protein At1g14780 && - && PF01823:MAC/Perforin domain	-
novel.1563	4.35952	4.26725	15.2886	0	0	0	7.97177	0	5.27643	0.00198007	0.025007	Nbv0.5scaffold2037	5854	6899	-	489	-	-
Nbv5tr6207814.path1	123.81	98.1467	82.3883	33.6615	55.471	53.4882	101.448	47.5403	1.0895	0.00202402	0.0254713	Nbv0.5scaffold990	152464	174094	-	1869	- && P44505.1 RecName: Full=Bifunctional aspartokinase/homoserine dehydrogenase; Short=AK-HD; Includes: RecName: Full=Aspartokinase; Includes: RecName: Full=Homoserine dehydrogenase && - && -	-
Nbv5tr6223629.path1	14.8224	32.4311	9.34301	4.80879	2.1335	0	18.8655	2.3141	3.05449	0.00203488	0.0255828	Nbv0.5scaffold1023	32097	42735	-	3101	- && Q9SXB8.3 RecName: Full=G-type lectin S-receptor-like serine/threonine-protein kinase At1g11330; Flags: Precursor && - && PF00954:S-locus glycoprotein domain|PF08276:PAN-like domain|PF07714:Protein tyrosine kinase|PF01453:D-mannose binding lectin|PF00069:Protein kinase domain	B_lectin
Nbv5tr6220117.path1	37.4919	64.8622	45.8657	12.022	11.7343	26.1983	49.4066	16.6515	1.56619	0.00204753	0.0257253	Nbv0.5scaffold3088	43991	50933	-	1776	- && Q8W207.1 RecName: Full=COP9 signalosome complex subunit 2; Short=Signalosome subunit 2; AltName: Full=Protein FUSCA 12 && - && PF01399:PCI domain	-
Nbv5tr6283824.path2	10.4629	13.6552	7.64428	1.2022	0	0	10.5874	0.400733	4.72333	0.00205115	0.0257541	Nbv0.5scaffold614	635220	644771	-	3638	- && Q05AS3.1 RecName: Full=Spastin && - && PF00004:ATPase family associated with various cellular activities (AAA)	AAA
Nbv5tr6216488.path1	32.2605	20.4828	7.64428	6.01099	1.06675	1.0916	20.1292	2.72311	2.91713	0.00207931	0.0260403	Nbv0.5scaffold1041	291160	291922	-	763	- && - && - && -	-
novel.4754	6.97523	13.6552	11.0417	0	0	1.0916	10.5574	0.363866	4.71968	0.00212659	0.0265469	Nbv0.5scaffold58546	1	609	-	609	PF00139:Legume lectin domain	-
Nbv5tr6216401.path1	6.97523	7.68105	7.64428	0	0	0	7.43352	0	5.17502	0.00213368	0.0266012	Nbv0.5scaffold799	350742	354183	+	1559	- && O64566.1 RecName: Full=Plant intracellular Ras-group-related LRR protein 6 && - && PF13855:Leucine rich repeat	-
novel.5653	20.9257	13.6552	16.9873	0	4.267	2.18319	17.1894	2.15006	2.9669	0.00213683	0.0266233	Nbv0.5scaffold77	205236	206511	-	1276	-	-
Nbv5tr6253725.path1	285.113	128.017	153.735	110.602	92.8073	73.137	188.955	92.1821	1.03648	0.00214921	0.0267432	Nbv0.5scaffold1036	283359	283832	-	474	- && - && - && -	-
Nbv5tr6303563.path1	14.8224	14.5086	13.5898	0	0	3.27479	14.3069	1.0916	3.68917	0.00215441	0.0267909	Nbv0.5scaffold39	341818	345072	-	1273	- && Q9M077.1 RecName: Full=Serine/threonine-protein kinase Aurora-1; Short=AtAur1; AltName: Full=Aurora-like kinase 1 && - && PF00069:Protein kinase domain	Pkinase
Nbv5tr6224880.path1	54.0581	107.535	44.1669	16.8308	27.7355	31.6563	68.5866	25.4075	1.4285	0.00216574	0.0269145	Nbv0.5scaffold3081	263709	276747	-	5465	- && Q9LVN1.3 RecName: Full=Formin-like protein 13; Short=AtFH13 && - && PF10409:C2 domain of PTEN tumour-suppressor protein|PF02181:Formin Homology 2 Domain	FH2
Nbv5tr6216807.path1	9.59095	12.8017	1.69873	0	0	0	8.03047	0	5.28604	0.00218822	0.0271244	Nbv0.5scaffold2766	186172	187809	+	463	- && - && - && -	-
Nbv5tr6268645.path2	5.23143	4.26725	13.5898	0	0	0	7.69617	0	5.22553	0.00218969	0.0271253	Nbv0.5scaffold4125	136705	137230	-	526	- && - && - && -	-
Nbv5tr6217289.path1	17.4381	10.2414	11.8911	0	2.1335	0	13.1902	0.711167	4.16319	0.00220759	0.0273297	Nbv0.5scaffold4091	69430	71240	+	1811	- && Q9ZSK5.1 RecName: Full=Zeatin O-glucosyltransferase; AltName: Full=Trans-zeatin O-beta-D-glucosyltransferase && - && PF00201:UDP-glucoronosyl and UDP-glucosyl transferase	UDPGT
Nbv5tr6229710.path2	28.7728	97.2933	39.0708	9.61758	11.7343	27.2899	55.0456	16.2139	1.75953	0.00221063	0.0273499	Nbv0.5scaffold225	652134	674218	+	4971	- && Q94FB9.1 RecName: Full=ABC transporter D family member 1; Short=ABC transporter ABCD.1; Short=AtABCD1; AltName: Full=Peroxisomal ABC transporter 1; Short=AtPXA1; AltName: Full=Protein ACETATE NON-UTILIZING 2; AltName: Full=Protein COMATOSE; AltName: Full=Protein PEROXISOME DEFECTIVE 3; Short=Ped3p && - && PF06472:ABC transporter transmembrane region 2|PF00005:ABC transporter	ABC_tran
Nbv5tr6241794.path1	47.0828	34.9914	32.2758	3.60659	12.801	16.374	38.1167	10.9272	1.79048	0.00221912	0.0274141	Nbv0.5scaffold1077	456473	457082	+	610	- && Q8LC30.1 RecName: Full=Ethylene-responsive transcription factor RAP2-1; AltName: Full=Protein RELATED TO APETALA2 1 && - && PF00847:AP2 domain	AP2
Nbv5tr6297824.path1	35.7481	35.8449	35.6733	10.8198	16.0013	4.36639	35.7554	10.3958	1.78065	0.00224584	0.0276622	Nbv0.5scaffold2580	33221	35347	-	800	- && Q19714.1 RecName: Full=Calcium load-activated calcium channel homolog; Short=CLAC channel && - && PF01956:Integral membrane protein DUF106	-
Nbv5tr6218855.path1	43.5952	22.1897	46.715	7.21319	17.068	7.64118	37.5	10.6408	1.80948	0.00227172	0.0279278	Nbv0.5scaffold1632	165983	168730	-	622	- && - && - && -	-
Nbv5tr6228490.path1	6.97523	5.1207	10.1924	0	0	0	7.42943	0	5.1743	0.00227847	0.027993	Nbv0.5scaffold6	475564	476961	+	337	- && - && - && -	-
novel.4579	102.885	75.957	72.196	48.0879	38.403	26.1983	83.6792	37.5631	1.15865	0.0023063	0.0282456	Nbv0.5scaffold5583	21054	21965	+	912	-	-
Nbv5tr6220145.path1	59.2895	139.112	71.3466	22.8418	42.67	43.6639	89.9161	36.3919	1.30103	0.00233413	0.0285145	Nbv0.5scaffold1560	24821	25984	+	561	- && - && - && -	-
Nbv5tr6235928.path1	51.4424	18.7759	39.0708	2.4044	14.9345	9.82437	36.4297	9.05442	1.99399	0.00234945	0.0286476	Nbv0.5scaffold96	207809	208841	+	538	- && - && - && -	-
Nbv5tr6208593.path1	10.4629	18.7759	11.8911	1.2022	0	2.18319	13.7099	1.12846	3.6126	0.00237307	0.0288618	Nbv0.5scaffold289	334553	341366	-	361	- && - && - && -	-
Nbv5tr6199306.path1	33.1324	125.457	49.2631	4.80879	11.7343	39.2975	69.2842	18.6135	1.89032	0.00241797	0.0293155	Nbv0.5scaffold885	221050	234797	+	6320	- && Q766Z3.1 RecName: Full=DNA polymerase zeta catalytic subunit; AltName: Full=Protein reversionless 3-like; Short=AtREV3 && - && PF14260:C4-type zinc-finger of DNA polymerase delta|PF00136:DNA polymerase family B|PF03104:DNA polymerase family B, exonuclease domain	DNA_pol_B
novel.3276	11.3348	19.6293	7.64428	1.2022	1.06675	0	12.8695	0.756316	4.10542	0.00242005	0.0293155	Nbv0.5scaffold3725	201823	204428	-	2374	-	-
Nbv5tr6283880.path2	49.6985	41.819	62.0036	18.033	26.6688	10.916	51.1737	18.5392	1.46298	0.00244497	0.0295711	Nbv0.5scaffold2184	15689	15868	+	180	- && Q8RV04.1 RecName: Full=Mitochondrial import inner membrane translocase subunit TIM14-1; AltName: Full=Chaperone DnaJ-domain containing protein 1 && - && -	-
Nbv5tr6211839.path1	61.0333	40.1121	50.1125	27.6505	11.7343	15.2824	50.4193	18.2224	1.477	0.00246785	0.0297921	Nbv0.5scaffold203	669227	673339	-	1338	- && Q8VWI1.1 RecName: Full=ER lumen protein-retaining receptor B && - && -	-
Nbv5tr6207701.path1	70.6242	104.121	94.2794	55.3011	23.4685	40.3891	89.6748	39.7196	1.18051	0.00249103	0.0300347	Nbv0.5scaffold164	991774	996528	+	1644	- && Q9C7Z9.2 RecName: Full=Serine carboxypeptidase-like 18; Flags: Precursor && - && PF00450:Serine carboxypeptidase	Peptidase_S10
novel.2618	3.48762	10.2414	8.49364	0	0	0	7.40755	0	5.17047	0.00251868	0.0303492	Nbv0.5scaffold298	649848	656144	-	2364	-	-
novel.5092	6.10333	6.8276	18.686	0	1.06675	0	10.539	0.355583	4.71739	0.0025364	0.0305059	Nbv0.5scaffold6496	74767	76314	-	613	-	-
Nbv5tr6204534.path1	2.61571	21.3362	9.34301	0	0	1.0916	11.0983	0.363866	4.79205	0.00255258	0.0306815	Nbv0.5scaffold3222	213358	222998	+	9641	- && P0C2F6.1 RecName: Full=Putative ribonuclease H protein At1g65750 && - && PF13966:zinc-binding in reverse transcriptase|PF13456:Reverse transcriptase-like|PF00078:Reverse transcriptase (RNA-dependent DNA polymerase)|PF14111:Domain of unknown function (DUF4283)	RVT_1
novel.3555	78.4714	74.2501	57.7568	39.6725	22.4018	29.4731	70.1594	30.5158	1.20579	0.00257645	0.030911	Nbv0.5scaffold411	565349	567441	+	772	-	-
Nbv5tr6253927.path1	1.74381	17.069	5.09618	0	0	0	7.96966	0	5.27603	0.0026007	0.031125	Nbv0.5scaffold8912	27017	27665	-	649	- && - && - && -	-
Nbv5tr6243749.path1	143.864	122.897	99.3756	43.2791	83.2065	52.3966	122.046	59.6274	1.02961	0.00262773	0.0313712	Nbv0.5scaffold1781	221750	225088	+	889	- && - && - && PF06708:Protein of unknown function (DUF1195)	-
Nbv5tr6246642.path1	7.84714	5.97415	7.64428	0	0	0	7.15519	0	5.1198	0.00264723	0.0315459	Nbv0.5scaffold5907	41400	43461	-	1371	- && Q9FLV0.1 RecName: Full=Protein DOWNY MILDEW RESISTANCE 6; Short=AtDMR6; AltName: Full=2-oxoglutarate (2OG)-Fe(II) oxygenase-like protein DMR6; AltName: Full=Salicylate 3-hydroxylase DMR6; Short=S3H DMR6; Short=SA 3-hydroxylase DMR6; Short=Salicylic acid 3-hydroxylase DMR6 && - && PF03171:2OG-Fe(II) oxygenase superfamily|PF14226:non-haem dioxygenase in morphine synthesis N-terminal	2OG-FeII_Oxy
Nbv5tr6380601.path1	53.1862	44.3794	78.1415	21.6396	16.0013	30.5647	58.569	22.7352	1.36569	0.00265394	0.0316065	Nbv0.5scaffold3941	43272	44647	-	909	- && Q43187.1 RecName: Full=Soluble inorganic pyrophosphatase PPA1; AltName: Full=Pyrophosphate phospho-hydrolase; Short=PPase && - && PF00719:Inorganic pyrophosphatase	Pyrophosphatase
novel.6006	16.5662	15.3621	22.0835	3.60659	0	4.36639	18.0039	2.65766	2.77493	0.00265784	0.0316335	Nbv0.5scaffold878	26782	28370	-	1083	PF06094:Gamma-glutamyl cyclotransferase, AIG2-like	-
Nbv5tr6308683.path1	6.10333	8.5345	6.79491	0	0	0	7.14425	0	5.11783	0.00267872	0.0318625	Nbv0.5scaffold4106	129090	130318	+	1229	- && - && - && PF00190:Cupin	-
Nbv5tr6372118.path2	62.7771	30.7242	25.4809	3.60659	19.2015	8.73277	39.6607	10.5136	1.90225	0.00269382	0.0319833	Nbv0.5scaffold779	110560	110960	+	401	- && - && - && -	-
Nbv5tr6223875.path1	7.84714	8.5345	5.09618	0	0	0	7.15927	0	5.12054	0.00270783	0.0320517	Nbv0.5scaffold5455	81647	81957	-	311	- && Q9C6K9.1 RecName: Full=LEAF RUST 10 DISEASE-RESISTANCE LOCUS RECEPTOR-LIKE PROTEIN KINASE-like 1.1; AltName: Full=Probable receptor-like serine/threonine-protein kinase LRK10L-1.1; Flags: Precursor && - && PF00069:Protein kinase domain	Pkinase
Nbv5tr6416571.path2	4.35952	19.6293	7.64428	0	0	1.0916	10.5444	0.363866	4.71804	0.00275432	0.032522	Nbv0.5scaffold1574	164975	165513	-	539	- && P92520.1 RecName: Full=Uncharacterized mitochondrial protein AtMg00820; AltName: Full=ORF170 && - && PF07727:Reverse transcriptase (RNA-dependent DNA polymerase)	RVT_2
novel.5832	102.885	75.1036	77.2921	51.6945	36.2695	30.5647	85.0935	39.5096	1.11061	0.00276117	0.0325641	Nbv0.5scaffold822	354190	363101	-	971	-	-
Nbv5tr6235978.path1	13.9505	23.8966	6.79491	0	2.1335	2.18319	14.8807	1.4389	3.3394	0.00284499	0.0334915	Nbv0.5scaffold444	301630	302038	-	409	- && - && - && -	-
Nbv5tr6236595.path1	49.6985	49.5001	31.4265	8.41538	21.335	14.1908	43.5417	14.647	1.56322	0.0028803	0.0337844	Nbv0.5scaffold3076	65257	70027	+	1444	- && Q9FHM7.1 RecName: Full=Hypersensitive-induced response protein 4; Short=AtHIR4 && - && PF01145:SPFH domain / Band 7 family	-
Nbv5tr6227264.path2	16.5662	18.7759	15.2886	1.2022	2.1335	4.36639	16.8769	2.56736	2.70421	0.00288353	0.0338018	Nbv0.5scaffold846	395683	402351	+	2026	- && Q9LQL2.2 RecName: Full=Protein NRT1/ PTR FAMILY 7.3; Short=AtNPF7.3; AltName: Full=Nitrate transporter 1.5 && - && PF00854:POT family	-
Nbv5tr6403088.path1	57.5457	112.655	50.9618	22.8418	30.9358	36.0227	73.721	29.9334	1.2976	0.00289476	0.0338722	Nbv0.5scaffold2069	66565	74079	-	4164	- && Q9C5U1.1 RecName: Full=Histidine kinase 3; AltName: Full=Arabidopsis histidine kinase 3; Short=AtHK3; AltName: Full=Protein AUTHENTIC HIS-KINASE 3; AltName: Full=Protein ORESARA 12 && - && PF03924:CHASE domain|PF02518:Histidine kinase-, DNA gyrase B-, and HSP90-like ATPase|PF00072:Response regulator receiver domain|PF00512:His Kinase A (phospho-acceptor) domain	HisKA
novel.2709	25.2852	21.3362	18.686	2.4044	8.534	0	21.7692	3.64613	2.56378	0.00294345	0.0343179	Nbv0.5scaffold306	808699	810481	+	575	-	-
Nbv5tr6207857.path1	52.3143	89.6122	50.1125	20.4374	23.4685	33.8395	64.013	25.9151	1.30223	0.00298649	0.0347154	Nbv0.5scaffold3149	121676	128735	+	2283	- && - && - && -	-
Nbv5tr6257070.path2	47.0828	138.259	66.2504	20.4374	26.6688	48.0303	83.864	31.7121	1.40024	0.00299574	0.0347446	Nbv0.5scaffold9071	23856	24495	-	328	- && Q9SVY0.1 RecName: Full=DNA-directed RNA polymerase I subunit 1; AltName: Full=DNA-directed RNA polymerase I subunit RPA1; Short=DNA polymerase I subunit A1; AltName: Full=Nuclear RNA polymerase A1 && - && -	-
Nbv5tr6214972.path2	5.23143	16.2155	1.69873	0	0	0	7.71523	0	5.22874	0.00299615	0.0347446	Nbv0.5scaffold2017	140310	145329	+	2561	- && - && - && PF12552:Protein of unknown function (DUF3741)|PF14309:Domain of unknown function (DUF4378)	-
Nbv5tr6228492.path1	40.1076	44.3794	23.7822	12.022	11.7343	10.916	36.0897	11.5574	1.64316	0.00303718	0.0350738	Nbv0.5scaffold1069	436908	442618	+	2027	- && Q875R9.1 RecName: Full=Glucan 1,3-beta-glucosidase; AltName: Full=Exo-1,3-beta-glucanase; Flags: Precursor && - && PF00150:Cellulase (glycosyl hydrolase family 5)	-
novel.4890	24.4133	20.4828	17.8366	3.60659	5.33375	4.36639	20.9109	4.43558	2.23145	0.00304076	0.0350944	Nbv0.5scaffold6087	59715	60947	+	1104	PF13966:zinc-binding in reverse transcriptase	-
Nbv5tr6249811.path1	70.6242	71.6898	68.7985	40.8747	22.4018	31.6563	70.3708	31.6443	1.15793	0.00310069	0.0357011	Nbv0.5scaffold413	643482	654850	+	643	- && Q96NC0.1 RecName: Full=Zinc finger matrin-type protein 2 >Q9CPW7.1 RecName: Full=Zinc finger matrin-type protein 2 && - && PF12874:Zinc-finger of C2H2 type	-
Nbv5tr6336767.path1	23.5414	9.38795	11.0417	0	1.06675	3.27479	14.657	1.44718	3.31366	0.00311726	0.0358706	Nbv0.5scaffold7898	2646	7142	-	3788	- && F4J394.1 RecName: Full=Kinesin-like protein KIN-7G && - && PF11995:Domain of unknown function (DUF3490)|PF00225:Kinesin motor domain	Kinesin
Nbv5tr6245501.path1	6.97523	11.0948	11.0417	0	0	1.0916	9.70394	0.363866	4.59804	0.00314112	0.0360597	Nbv0.5scaffold5589	37593	42329	-	539	- && - && - && -	-
Nbv5tr6222287.path1	39.2357	43.5259	28.8784	12.022	16.0013	8.73277	37.2133	12.252	1.60109	0.00314655	0.0361008	Nbv0.5scaffold130	1106293	1107141	+	849	- && O48915.1 RecName: Full=Protein NDR1; AltName: Full=Non-race specific disease resistance protein 1; Short=AtNDR1; Flags: Precursor && - && -	-
Nbv5tr6224246.path1	6.10333	3.4138	11.8911	0	0	0	7.13608	0	5.11632	0.003194	0.0365157	Nbv0.5scaffold5894	63209	66686	+	1689	- && Q8VZG2.1 RecName: Full=Protein HYPER-SENSITIVITY-RELATED 4; Short=AtHSR4; AltName: Full=BCS1-like protein && - && PF14363:Domain associated at C-terminal with AAA|PF00004:ATPase family associated with various cellular activities (AAA)	AAA
Nbv5tr6244619.path1	25.2852	44.3794	21.2341	4.80879	7.46725	12.0076	30.2996	8.09454	1.89738	0.0032295	0.0368349	Nbv0.5scaffold1380	141429	145758	-	3137	- && P93604.1 RecName: Full=Rust resistance kinase Lr10; AltName: Full=Probable receptor-like serine/threonine-protein kinase LRK10; Flags: Precursor && - && PF14380:Wall-associated receptor kinase C-terminal|PF13947:Wall-associated receptor kinase galacturonan-binding|PF00069:Protein kinase domain	Pkinase
Nbv5tr6237505.path1	108.988	314.069	142.693	49.2901	67.2053	127.717	188.584	81.4041	1.21036	0.00324318	0.0369692	Nbv0.5scaffold350	410476	421758	-	5270	- && Q8VD65.3 RecName: Full=Phosphoinositide 3-kinase regulatory subunit 4; Short=PI3-kinase regulatory subunit 4 && - && PF00069:Protein kinase domain	Pkinase
Nbv5tr6212079.path1	61.9052	97.2933	56.9074	28.8527	34.136	32.7479	72.0353	31.9122	1.17325	0.00325301	0.0370595	Nbv0.5scaffold2071	263102	266970	-	1370	- && Q84MB3.1 RecName: Full=1-aminocyclopropane-1-carboxylate oxidase homolog 1 && - && PF14226:non-haem dioxygenase in morphine synthesis N-terminal|PF03171:2OG-Fe(II) oxygenase superfamily	2OG-FeII_Oxy
novel.4037	9.59095	16.2155	22.0835	2.4044	3.20025	1.0916	15.9633	2.23208	2.8382	0.00326457	0.0371259	Nbv0.5scaffold4735	74272	76330	+	2059	-	-
Nbv5tr6201864.path1	88.0623	72.5432	75.5934	46.8857	29.869	34.9311	78.733	37.2286	1.0844	0.00330873	0.0375589	Nbv0.5scaffold208	863086	864782	+	1697	- && Q9MA50.1 RecName: Full=Pentatricopeptide repeat-containing protein At1g05750, chloroplastic; AltName: Full=Protein PIGMENT DEFECTIVE 247; Flags: Precursor && - && PF13041:PPR repeat family|PF12854:PPR repeat	-
Nbv5tr6243145.path1	20.0538	11.9483	11.8911	2.4044	2.1335	1.0916	14.6311	1.8765	2.9692	0.00337061	0.0380643	Nbv0.5scaffold648	243408	244308	-	901	- && - && - && -	-
Nbv5tr6229965.path1	49.6985	33.2845	30.5771	16.8308	12.801	7.64118	37.8534	12.4243	1.61263	0.0034026	0.0384033	Nbv0.5scaffold951	124043	125550	+	1183	- && - && - && PF00257:Dehydrin	-
Nbv5tr6207968.path1	39.2357	41.819	18.686	12.022	3.20025	12.0076	33.2469	9.0766	1.88067	0.00343614	0.0386919	Nbv0.5scaffold2896	130113	133020	+	2595	- && P17801.2 RecName: Full=Putative receptor protein kinase ZmPK1; Flags: Precursor && - && PF00069:Protein kinase domain|PF00954:S-locus glycoprotein domain|PF01453:D-mannose binding lectin	Pkinase
Nbv5tr6235995.path1	78.4714	46.0863	68.7985	20.4374	39.4698	17.4655	64.4521	25.7909	1.31699	0.0034487	0.0387884	Nbv0.5scaffold636	210048	219149	+	1403	- && Q9FHM7.1 RecName: Full=Hypersensitive-induced response protein 4; Short=AtHIR4 && - && PF01145:SPFH domain / Band 7 family	-
novel.5633	372.303	129.724	219.136	104.591	25.602	40.3891	240.388	56.8608	2.08221	0.00345416	0.0388273	Nbv0.5scaffold7641	29379	31839	+	2273	-	-
Nbv5tr6246150.path1	28.7728	55.4742	41.6188	9.61758	14.9345	18.5571	41.9553	14.3697	1.54082	0.00346013	0.0388719	Nbv0.5scaffold6215	34518	38900	+	2285	- && Q9FNF8.1 RecName: Full=Phosphatidylinositol 4-kinase gamma 3; Short=AtPI4Kgamma3; Short=PI-4Kgamma3; Short=PI4K gamma 3 && - && PF00240:Ubiquitin family|PF00454:Phosphatidylinositol 3- and 4-kinase	PI3_PI4_kinase
Nbv5tr6273912.path1	62.7771	75.1036	48.4138	14.4264	30.9358	30.5647	62.0981	25.3089	1.28844	0.00347252	0.0389661	Nbv0.5scaffold1682	406723	422667	+	5539	- && Q9ZT82.1 RecName: Full=Callose synthase 12; AltName: Full=1,3-beta-glucan synthase; AltName: Full=Protein GLUCAN SYNTHASE-LIKE 5; AltName: Full=Protein POWDERY MILDEW RESISTANT 4 && - && -	-
Nbv5tr6220656.path1	29.6447	111.802	44.1669	19.2352	10.6675	30.5647	61.8712	20.1558	1.61908	0.00350607	0.0393198	Nbv0.5scaffold716	308993	324279	+	4167	- && Q8L5R3.1 RecName: Full=Tubulin-folding cofactor D; Short=AtTFCD; AltName: Full=Protein CHAMPIGNON; AltName: Full=Protein EMBRYO DEFECTIVE 133; AltName: Full=Protein TITAN 1 && - && PF12612:Tubulin folding cofactor D C terminal	-
Nbv5tr6227227.path1	24.4133	29.8707	40.7695	4.80879	6.4005	15.2824	31.6845	8.83055	1.8367	0.00353521	0.0395553	Nbv0.5scaffold415	302822	305584	-	2657	- && Q9LW32.1 RecName: Full=Pentatricopeptide repeat-containing protein At3g26782, mitochondrial; Flags: Precursor && - && PF14432:DYW family of nucleic acid deaminases|PF13041:PPR repeat family|PF01535:PPR repeat	PPR
Nbv5tr6202041.path1	45.339	51.207	27.1797	12.022	16.0013	15.2824	41.2419	14.4352	1.51116	0.00358131	0.0399234	Nbv0.5scaffold1273	364158	372286	+	2208	- && D7U6G6.1 RecName: Full=Anthocyanidin reductase ((2S)-flavan-3-ol-forming); Short=VvANR && - && PF13041:PPR repeat family|PF01370:NAD dependent epimerase/dehydratase family	Epimerase
Nbv5tr6199209.path1	31.3886	28.1638	31.4265	2.4044	14.9345	6.54958	30.3263	7.96283	1.91334	0.00367826	0.0408266	Nbv0.5scaffold2426	322160	323862	-	1374	- && Q9SV15.2 RecName: Full=Probable WRKY transcription factor 11; AltName: Full=WRKY DNA-binding protein 11 && - && PF03106:WRKY DNA -binding domain|PF10533:Plant zinc cluster domain	WRKY
Nbv5tr6201697.path2	226.695	109.242	187.709	42.0769	106.675	99.3353	174.549	82.6957	1.07414	0.00369156	0.0409509	Nbv0.5scaffold1591	988	1346	-	359	- && - && - && -	-
Nbv5tr6224905.path1	19.1819	9.38795	12.7405	0	2.1335	2.18319	13.7701	1.4389	3.22673	0.0036955	0.0409711	Nbv0.5scaffold1424	275395	276667	-	735	- && O26373.1 RecName: Full=UPF0098 protein MTH_273 && - && PF01161:Phosphatidylethanolamine-binding protein	-
Nbv5tr6226815.path1	38.3638	40.1121	24.6316	2.4044	17.068	8.73277	34.3692	9.40172	1.85494	0.00376427	0.0416622	Nbv0.5scaffold48309	34	404	-	371	- && Q9ZSD4.1 RecName: Full=Syntaxin-121; Short=AtSYP121; AltName: Full=Syntaxin-related protein At-Syr1 && - && PF05739:SNARE domain	SNARE
Nbv5tr6276628.path1	5.23143	22.1897	3.39746	0	1.06675	0	10.2729	0.355583	4.68019	0.00377457	0.0417286	Nbv0.5scaffold4141	27058	29536	+	2256	- && Q1PE04.1 RecName: Full=F-box/LRR-repeat protein 25 && - && -	-
novel.1660	53.1862	34.138	42.4682	14.4264	6.4005	22.9235	43.2641	14.5835	1.57037	0.00379803	0.0419058	Nbv0.5scaffold2118	177824	178489	-	666	-	-
Nbv5tr6219229.path1	8.71904	17.9224	14.4392	0	2.1335	2.18319	13.6936	1.4389	3.21967	0.00381044	0.0419818	Nbv0.5scaffold1380	65275	70116	-	990	- && Q5SN75.1 RecName: Full=Probable protein phosphatase 2C 8; Short=OsPP2C08 && - && PF00481:Protein phosphatase 2C	PP2C
novel.18	28.7728	23.0431	20.3847	6.01099	8.534	3.27479	24.0669	5.93993	2.01635	0.0038592	0.0424002	Nbv0.5scaffold10055	6378	10679	-	1131	PF00582:Universal stress protein family	Usp
Nbv5tr6372148.path1	101.141	124.604	145.241	91.367	52.2708	31.6563	123.662	58.4314	1.08666	0.00394458	0.043166	Nbv0.5scaffold5765	86416	88813	+	1477	- && Q9SSV4.1 RecName: Full=Inositol-3-phosphate synthase; Short=MIP synthase; AltName: Full=Myo-inositol 1-phosphate synthase; Short=IPS; Short=MI-1-P synthase && - && PF07994:Myo-inositol-1-phosphate synthase|PF01658:Myo-inositol-1-phosphate synthase	-
Nbv5tr6283354.path1	62.7771	131.431	50.9618	0	11.7343	14.1908	81.7234	8.64167	3.2346	0.00398542	0.0434904	Nbv0.5scaffold5621	50560	59677	-	2793	- && - && - && PF04784:Protein of unknown function, DUF547|PF00462:Glutaredoxin|PF00610:Domain found in Dishevelled, Egl-10, and Pleckstrin (DEP)	-
Nbv5tr6204976.path2	23.5414	29.8707	31.4265	4.80879	10.6675	8.73277	28.2795	8.06969	1.8003	0.00403753	0.0439355	Nbv0.5scaffold7711	51853	56304	-	1364	- && F2Y4A3.1 RecName: Full=Sphingosine kinase 2 && - && PF00781:Diacylglycerol kinase catalytic domain	-
Nbv5tr6423621.path2	51.4424	39.2587	50.1125	10.8198	25.602	16.374	46.9378	17.5986	1.40776	0.00404258	0.0439659	Nbv0.5scaffold3630	198326	215080	+	879	- && Q8W3M6.1 RecName: Full=Ubiquitin-like domain-containing CTD phosphatase; AltName: Full=Nuclear proteasome inhibitor UBLCP1 && - && PF00240:Ubiquitin family|PF03031:NLI interacting factor-like phosphatase	NIF
Nbv5tr6274821.path2	81.959	145.94	114.664	37.2681	68.272	62.221	114.188	55.9204	1.02655	0.00409063	0.0443891	Nbv0.5scaffold52251	23	676	+	529	- && Q01899.1 RecName: Full=Heat shock 70 kDa protein, mitochondrial; Flags: Precursor && - && PF10712:NAD-specific glutamate dehydrogenase|PF00012:Hsp70 protein	HSP70
Nbv5tr6237820.path1	10.4629	22.1897	16.9873	2.4044	1.06675	4.36639	16.5466	2.61251	2.66501	0.00410445	0.0444859	Nbv0.5scaffold105	1165411	1167600	-	1017	- && Q9ZR08.3 RecName: Full=G-type lectin S-receptor-like serine/threonine-protein kinase At4g03230; Flags: Precursor && - && PF00069:Protein kinase domain|PF11883:Domain of unknown function (DUF3403)|PF07714:Protein tyrosine kinase	Pkinase
Nbv5tr6236147.path1	51.4424	72.5432	73.0453	27.6505	39.4698	15.2824	65.677	27.4676	1.25673	0.00414433	0.0447219	Nbv0.5scaffold10100	5287	7718	+	278	- && Q9FVI1.1 RecName: Full=Actin-depolymerizing factor 2; Short=ADF-2 && - && PF00241:Cofilin/tropomyosin-type actin-binding protein	Cofilin_ADF
Nbv5tr6202925.path1	13.0786	17.9224	28.8784	3.60659	3.20025	5.45798	19.9598	4.08828	2.28664	0.00417465	0.0449991	Nbv0.5scaffold3694	222142	223084	-	943	- && Q94ID6.1 RecName: Full=Ethylene-responsive transcription factor 12; Short=AtERF12; AltName: Full=Ethylene-responsive element-binding factor 12; Short=EREBP-12 && - && PF00847:AP2 domain	AP2
Nbv5tr6261715.path3	6.10333	2.56035	11.8911	0	0	0	6.85159	0	5.05761	0.00418738	0.0450863	Nbv0.5scaffold6967	23308	23470	-	163	- && - && - && -	-
Nbv5tr6233048.path1	7.84714	7.68105	4.24682	0	0	0	6.59167	0	5.00126	0.00421751	0.0453604	Nbv0.5scaffold200	294857	295747	+	891	- && O04681.1 RecName: Full=Pathogenesis-related genes transcriptional activator PTI5; AltName: Full=PTO-interacting protein 5 && - && PF00847:AP2 domain	AP2
novel.5328	35.7481	34.138	23.7822	6.01099	10.6675	12.0076	31.2228	9.56202	1.69972	0.00423347	0.0454566	Nbv0.5scaffold6975	73519	78093	-	658	-	-
Nbv5tr6243554.path2	23.5414	75.1036	48.4138	9.61758	4.267	28.3815	49.0196	14.0887	1.79735	0.0042521	0.0456061	Nbv0.5scaffold3891	200662	201734	+	493	- && Q9SSD2.1 RecName: Full=Pre-mRNA-processing-splicing factor 8A; AltName: Full=PRP8 homolog A; Short=AtPRP8A; AltName: Full=Protein ABNORMAL SUSPENSOR 2; AltName: Full=Protein EMBRYO DEFECTIVE 14; AltName: Full=Protein EMBRYO DEFECTIVE 177; AltName: Full=Protein EMBRYO DEFECTIVE 33; AltName: Full=Protein SUPPRESSOR OF OVEREXPRESSED FCA 81 && - && PF10597:U5-snRNA binding site 2 of PrP8	-
Nbv5tr6227216.path1	45.339	37.5518	36.5227	10.8198	8.534	21.8319	39.8045	13.7286	1.53358	0.00428597	0.0458428	Nbv0.5scaffold2209	160037	160734	+	605	- && - && - && -	-
Nbv5tr6226596.path1	95.0376	67.4225	68.7985	50.4923	28.8023	26.1983	77.0862	35.1643	1.13783	0.00430683	0.0459901	Nbv0.5scaffold6547	3885	11039	+	1187	- && Q9M047.1 RecName: Full=LIM domain-containing protein WLIM2b; AltName: Full=Widely-expressed LIM protein 2B && - && PF00412:LIM domain	LIM
Nbv5tr6217273.path1	5.23143	12.8017	2.54809	0	0	0	6.86042	0	5.05929	0.00431997	0.046105	Nbv0.5scaffold986	312292	315868	+	1802	- && Q9SX83.1 RecName: Full=Protein DETOXIFICATION 33; Short=AtDTX33; AltName: Full=Multidrug and toxic compound extrusion protein 33; Short=MATE protein 33 && - && PF01554:MatE	MatE
novel.4512	11.3348	23.0431	18.686	1.2022	6.4005	0	17.688	2.53423	2.78327	0.00438029	0.0466462	Nbv0.5scaffold5469	21000	22461	-	709	-	-
Nbv5tr6244538.path2	1.74381	15.3621	4.24682	0	0	0	7.11757	0	5.11288	0.00440011	0.0468236	Nbv0.5scaffold3575	15495	16108	+	614	- && Q9SD62.1 RecName: Full=Putative receptor-like protein kinase At3g47110; Flags: Precursor && - && PF00069:Protein kinase domain	Pkinase
Nbv5tr6206602.path1	56.6738	87.9053	67.9491	24.044	40.5365	31.6563	70.8427	32.0789	1.13921	0.00440417	0.0468236	Nbv0.5scaffold2432	103981	106537	+	1385	- && Q84MB3.1 RecName: Full=1-aminocyclopropane-1-carboxylate oxidase homolog 1 && - && PF14226:non-haem dioxygenase in morphine synthesis N-terminal|PF03171:2OG-Fe(II) oxygenase superfamily	2OG-FeII_Oxy
Nbv5tr6204582.path1	51.4424	81.9312	87.4845	21.6396	40.5365	36.0227	73.6193	32.7329	1.16496	0.00447327	0.0474543	Nbv0.5scaffold282	683273	697392	-	2454	- && Q39828.1 RecName: Full=Dynamin-related protein 5A; AltName: Full=Soybean dynamin-like protein 5A; Short=SDL5A && - && PF01031:Dynamin central region|PF00350:Dynamin family|PF02212:Dynamin GTPase effector domain	-
Nbv5tr6207921.path1	25.2852	14.5086	10.1924	4.80879	2.1335	1.0916	16.6621	2.67796	2.65704	0.00456292	0.0483262	Nbv0.5scaffold3037	10138	10911	+	774	- && - && - && -	-
novel.526	35.7481	19.6293	30.5771	14.4264	4.267	4.36639	28.6515	7.68659	1.91542	0.00461484	0.0488494	Nbv0.5scaffold1286	456765	457967	-	888	-	-
Nbv5tr6341398.path2	68.8804	44.3794	67.9491	22.8418	35.2028	18.5571	60.403	25.5339	1.23948	0.00467405	0.0493954	Nbv0.5scaffold4467	1616	4458	-	627	- && Q9C7Q1.1 RecName: Full=Auxin-responsive protein SAUR66; AltName: Full=Protein SMALL AUXIN UP RNA 66 && - && PF02519:Auxin responsive protein	Auxin_inducible
Nbv5tr6219155.path2	61.0333	128.017	98.5262	26.4483	29.869	67.679	95.859	41.3321	1.21126	0.00469818	0.0495965	Nbv0.5scaffold1020	315538	331645	+	2871	- && Q9LFE0.1 RecName: Full=SART-1 family protein DOT2; AltName: Full=Protein DEFECTIVELY ORGANIZED TRIBUTARIES 2; AltName: Full=Protein MERISTEM-DEFECTIVE && - && PF03343:SART-1 family	SART-1
Nbv5tr6389400.path2	28.7728	12.8017	11.8911	0	6.4005	1.0916	17.8219	2.49737	2.80394	0.00471366	0.0496825	Nbv0.5scaffold96	1058794	1059789	+	758	- && - && - && -	-
Nbv5tr6277337.path2	6.97523	15.3621	5.09618	1.2022	0	0	9.1445	0.400733	4.51216	0.00471401	0.0496825	Nbv0.5scaffold3714	94485	128976	+	1261	- && - && - && -	-
Nbv5tr6244601.path1	98.5252	136.552	78.1415	28.8527	62.9383	56.763	104.406	49.518	1.0716	0.00471813	0.049699	Nbv0.5scaffold8143	11864	27554	-	1989	- && Q94IB8.1 RecName: Full=Long chain base biosynthesis protein 1; Short=AtLCB1; AltName: Full=Protein EMBRYO DEFECTIVE 2779; AltName: Full=Protein FUMONISIN B1 RESISTANT 11 && - && -	-
novel.5448	41.8514	26.4569	39.9201	15.6286	12.801	8.73277	36.0762	12.3874	1.54629	0.0047305	0.0497753	Nbv0.5scaffold7233	18065	23017	-	461	-	-

## Sheet: WT_1vsWT_0_deg_up
up-regulated genes at 1 dpi in WT plants
gene_id	WT_1_1	WT_1_2	WT_1_3	WT_0_1	WT_0_2	WT_0_3	WT_1	WT_0	log2FoldChange	pvalue	padj	gene_chr	gene_start	gene_end	gene_strand	gene_length	gene_description	tf_family
Nbv5tr6236053.path1	21748.8	19949.3	20256.1	442.663	408.788	475.8	20651.4	442.417	5.54489	1.13278e-295	7.11188e-292	Nbv0.5scaffold4025	188348	192419	-	1932	- && P49319.2 RecName: Full=Catalase isozyme 1; AltName: Full=Salicylic acid-binding protein; Short=SABP && - && PF00199:Catalase|PF06628:Catalase-related immune-responsive	Catalase
Nbv5tr6207603.path1	6890.34	6254.63	6716.05	52.2397	94.0573	86.1686	6620.34	77.4885	6.40868	4.0341e-220	1.01308e-216	Nbv0.5scaffold735	559700	563555	+	1897	- && Q0WTF4.1 RecName: Full=Cytochrome P450 81F3 && - && PF00067:Cytochrome P450	p450
Nbv5tr6200677.path1	4822.38	4638.34	4409.66	12.3726	34.97	28.7229	4623.46	25.3552	7.48973	1.1722e-193	1.83984e-190	Nbv0.5scaffold704	194286	196146	+	1731	- && Q8VZG2.1 RecName: Full=Protein HYPER-SENSITIVITY-RELATED 4; Short=AtHSR4; AltName: Full=BCS1-like protein && - && PF00004:ATPase family associated with various cellular activities (AAA)|PF14363:Domain associated at C-terminal with AAA	AAA
Nbv5tr6236471.path1	5577.71	5436.68	4858.24	163.593	147.115	208.553	5290.88	173.087	4.93389	1.49935e-165	1.98175e-162	Nbv0.5scaffold2538	49680	56531	-	1762	- && Q9FWS6.1 RecName: Full=Bifunctional nuclease 1; Short=AtBBD1 && - && PF02577:Bifunctional nuclease	-
Nbv5tr6266996.path1	2985.32	2998.66	3163.36	119.601	122.998	102.403	3049.11	115.001	4.72897	4.83333e-157	5.27737e-154	Nbv0.5scaffold6571	86157	87737	+	1038	- && Q9SYT0.1 RecName: Full=Annexin D1; AltName: Full=AnnAt1; AltName: Full=Annexin A1 && - && PF00191:Annexin	-
Nbv5tr6227771.path1	3040.11	2545.17	2910.85	13.7473	19.2938	26.2252	2832.04	19.7554	7.15333	1.36335e-153	1.42658e-150	Nbv0.5scaffold1578	102521	105185	+	2665	- && Q7FAZ0.1 RecName: Full=G-type lectin S-receptor-like serine/threonine-protein kinase LECRK4; Short=OsLecRK4; AltName: Full=OsRLCK136; Flags: Precursor >Q25AG2.1 RecName: Full=G-type lectin S-receptor-like serine/threonine-protein kinase LECRK4; Short=OsLecRK4; AltName: Full=OsRLCK136; Flags: Precursor && - && PF00069:Protein kinase domain|PF00954:S-locus glycoprotein domain|PF01453:D-mannose…	Pkinase
Nbv5tr6203577.path1	2559.52	2874.16	2312.04	43.9913	74.7635	57.4457	2581.9	58.7335	5.45024	1.35119e-139	1.25676e-136	Nbv0.5scaffold3694	31465	32813	-	907	- && P93017.1 RecName: Full=Dormancy-associated protein homolog 1; AltName: Full=Auxin-repressed protein 1; Short=AtARP1; AltName: Full=DRM1 homolog 1; AltName: Full=Dormancy-associated protein 2; Short=AtDRM2 && - && PF05564:Dormancy/auxin associated protein	-
Nbv5tr6261571.path2	2466.37	2164.86	2383.27	45.3661	67.5283	73.6804	2338.17	62.1916	5.22568	6.72724e-138	5.63137e-135	Nbv0.5scaffold321	801759	812510	+	2506	- && P32811.1 RecName: Full=Alpha-glucan phosphorylase, H isozyme; AltName: Full=Starch phosphorylase H && - && -	-
Nbv5tr6203197.path1	2136.06	1986.78	1947.39	12.3726	25.3231	24.9764	2023.41	20.8907	6.58133	8.10303e-135	6.35911e-132	Nbv0.5scaffold7216	6733	8565	+	1684	- && A2XQE8.1 RecName: Full=Senescence-specific cysteine protease SAG39; AltName: Full=Cysteine proteinase SAG39; AltName: Full=Protein SENESCENCE-ASSOCIATED GENE 39; Flags: Precursor && - && PF08246:Cathepsin propeptide inhibitor domain (I29)|PF00112:Papain family cysteine protease	Peptidase_C1
Nbv5tr6241872.path1	4324.57	4574.96	3899.71	4.12419	10.8528	6.2441	4266.41	7.07369	9.21124	3.83944e-125	2.60594e-122	Nbv0.5scaffold2579	4229	6662	+	1491	- && P23546.1 RecName: Full=Glucan endo-1,3-beta-glucosidase, basic vacuolar isoform GGIB50; AltName: Full=(1->3)-beta-glucan endohydrolase; Short=(1->3)-beta-glucanase; AltName: Full=Beta-1,3-endoglucanase, basic; AltName: Full=Glucanase GLA; Flags: Precursor && - && PF00332:Glycosyl hydrolases family 17	Glyco_hydro_17
Nbv5tr6214714.path1	2844.43	3280.87	2266.9	105.854	85.6163	79.9245	2797.4	90.465	4.95374	1.33629e-123	8.60471e-121	Nbv0.5scaffold246	886143	887554	+	1109	- && Q9M2U5.1 RecName: Full=Endochitinase EP3; AltName: Full=Chitinase class IV; Short=AtchitIV; AltName: Full=Protein HOMOLOG OF CARROT EP3-3 CHITINASE; Short=AtEP3; Flags: Precursor && - && PF00187:Chitin recognition protein|PF00182:Chitinase class I	-
Nbv5tr6246546.path1	2074.23	2013.19	1948.09	107.229	73.5576	83.6709	2011.84	88.1525	4.51774	1.01291e-118	6.35929e-116	Nbv0.5scaffold3652	125199	126129	-	745	- && - && - && -	-
Nbv5tr6290208.path1	1286.02	1578.56	1316.83	19.2462	25.3231	21.2299	1393.8	21.9331	5.98388	6.69321e-110	3.43034e-107	Nbv0.5scaffold939	469298	470044	-	747	- && - && - && PF03208:PRA1 family protein	-
novel.6123	14756.7	16411.1	17970.1	1095.66	1504.92	1258.81	16379.3	1286.46	3.66994	9.83003e-106	4.65776e-103	Nbv0.5scaffold920	92102	101755	+	1553	-	-
Nbv5tr6235056.path1	11816.8	12091.2	11208.2	152.595	412.405	333.435	11705.4	299.478	5.28593	1.03752e-99	4.49227e-97	Nbv0.5scaffold372	111012	112733	-	1169	- && P17514.1 RecName: Full=Acidic endochitinase Q; AltName: Full=Pathogenesis-related protein Q; Short=PR-Q; Flags: Precursor && - && PF00182:Chitinase class I	-
Nbv5tr6237611.path1	2477.33	1850.21	2031.32	35.743	77.1752	79.9245	2119.62	64.2809	5.0341	1.22419e-96	5.12384e-94	Nbv0.5scaffold2648	82679	85237	+	2107	- && Q9LV10.1 RecName: Full=Protein NRT1/ PTR FAMILY 2.11; Short=AtNPF2.11; AltName: Full=Nitrate transporter 1.10; AltName: Full=Protein GLUCOSINOLATE TRANSPORTER-2 && - && PF00854:POT family	-
Nbv5tr6199292.path1	1282.89	1082.81	1259.7	38.4924	50.6462	52.4504	1208.47	47.1964	4.67307	1.5305e-96	6.3009e-94	Nbv0.5scaffold4625	113437	116730	+	3101	- && Q9SCZ4.1 RecName: Full=Receptor-like protein kinase FERONIA; AltName: Full=Protein SIRENE; Flags: Precursor && - && PF12819:Carbohydrate-binding protein of the ER|PF07714:Protein tyrosine kinase	Pkinase_Tyr
Nbv5tr6229796.path2	1381.51	1823.04	1264.64	26.1199	49.4404	34.967	1489.73	36.8424	5.32726	5.08866e-96	2.02844e-93	Nbv0.5scaffold4995	764	1292	-	529	- && P14009.1 RecName: Full=14 kDa proline-rich protein DC2.15; Flags: Precursor && - && PF14547:Hydrophobic seed protein	-
Nbv5tr6241933.path1	15030.7	15142.7	13652.2	1968.61	1831.71	1759.59	14608.5	1853.3	2.97877	1.04947e-94	4.11803e-92	Nbv0.5scaffold423	104044	107722	-	1827	- && P43297.1 RecName: Full=Cysteine proteinase RD21A; AltName: Full=Protein RESPONSIVE TO DEHYDRATION 21; Short=RD21; Flags: Precursor && - && PF08246:Cathepsin propeptide inhibitor domain (I29)|PF00112:Papain family cysteine protease|PF00396:Granulin	Peptidase_C1
Nbv5tr6211260.path2	2654.23	3039.41	2821.98	280.445	271.319	231.032	2838.54	260.932	3.44403	1.28995e-93	4.8933e-91	Nbv0.5scaffold474	48600	59392	-	903	- && - && - && -	-
Nbv5tr6235358.path1	1022.24	1051.12	914.799	24.7451	26.529	22.4788	996.052	24.5843	5.33958	2.06195e-93	7.61496e-91	Nbv0.5scaffold3210	25931	29903	+	1921	- && Q9FKH6.1 RecName: Full=Cytochrome b561 and DOMON domain-containing protein At5g35735; AltName: Full=Protein b561A.tha16; Flags: Precursor && - && PF03188:Eukaryotic cytochrome b561|PF04526:Protein of unknown function (DUF568)	Cytochrom_B561
Nbv5tr6201746.path1	2719.98	2611.57	2482.02	2.74946	3.61759	9.99056	2604.52	5.45254	8.88471	2.36843e-93	8.62005e-91	Nbv0.5scaffold3687	220073	222239	-	1204	- && - && - && PF00011:Hsp20/alpha crystallin family	-
Nbv5tr6237607.path1	1215.57	1380.11	957.118	27.4946	21.7055	31.2205	1184.27	26.8069	5.46789	3.29381e-92	1.18168e-89	Nbv0.5scaffold3331	192781	196221	-	600	- && Q9LQU4.1 RecName: Full=Protein PLANT CADMIUM RESISTANCE 2; Short=AtPCR2 && - && PF04749:PLAC8 family	-
novel.5514	959.623	1142.42	1019.89	43.9913	39.7935	42.4599	1040.64	42.0816	4.62991	3.62947e-91	1.26593e-88	Nbv0.5scaffold7380	65037	67861	+	1458	PF00226:DnaJ domain	DnaJ
Nbv5tr6344663.path2	1923.94	1577.81	1936.81	4.12419	10.8528	4.99528	1812.85	6.65741	8.0643	8.1909e-89	2.74264e-86	Nbv0.5scaffold19165	164	1349	-	769	- && Q40577.3 RecName: Full=5-epi-aristolochene synthase; Short=EAS && - && PF01397:Terpene synthase, N-terminal domain|PF03936:Terpene synthase family, metal binding domain	-
Nbv5tr6235532.path1	813.253	925.858	1010.02	28.8693	27.7348	26.2252	916.376	27.6098	5.05418	5.84732e-86	1.90706e-83	Nbv0.5scaffold2778	144345	146708	+	1000	- && Q9LQU4.1 RecName: Full=Protein PLANT CADMIUM RESISTANCE 2; Short=AtPCR2 && - && PF04749:PLAC8 family	-
Nbv5tr6239092.path1	1606.94	1752.87	1824.66	1.37473	8.44104	7.49292	1728.16	5.76956	8.18858	2.3867e-83	7.49215e-81	Nbv0.5scaffold971	506788	508378	-	695	- && - && - && PF04535:Domain of unknown function (DUF588)	-
Nbv5tr6261571.path1	2147.02	1871.33	1934.69	27.4946	61.499	92.4127	1984.35	60.4688	5.02737	1.15912e-81	3.50711e-79	Nbv0.5scaffold2086	358351	372953	-	2767	- && P32811.1 RecName: Full=Alpha-glucan phosphorylase, H isozyme; AltName: Full=Starch phosphorylase H && - && PF00343:Carbohydrate phosphorylase	-
Nbv5tr6406670.path1	1404.21	1106.95	1376.78	85.2332	88.028	96.1591	1295.98	89.8068	3.8503	1.18181e-80	3.53319e-78	Nbv0.5scaffold1899	188483	193192	+	2904	- && Q84WB7.1 RecName: Full=Glycosyltransferase family protein 64 protein C5; Short=GT64 C5 && - && PF09258:Glycosyl transferase family 64 domain	-
Nbv5tr6220509.path1	1507.53	1368.04	1454.37	130.599	85.6163	92.4127	1443.31	102.876	3.8158	1.28158e-79	3.74238e-77	Nbv0.5scaffold107	1580672	1583630	-	2395	- && Q9LZM4.1 RecName: Full=Wall-associated receptor kinase-like 20; Flags: Precursor && - && PF13947:Wall-associated receptor kinase galacturonan-binding|PF07714:Protein tyrosine kinase	Pkinase_Tyr
Nbv5tr6201689.path1	1998.3	2268.24	1751.31	204.835	204.997	189.821	2005.95	199.884	3.32716	1.4248e-76	4.11277e-74	Nbv0.5scaffold427	660555	670492	+	964	- && Q94AU9.1 RecName: Full=Chaperonin-like RBCX protein 1, chloroplastic; Short=AtRBCX1; Flags: Precursor && - && PF02341:RbcX protein	-
Nbv5tr6327933.path1	894.657	817.2	837.214	39.8672	15.6762	24.9764	849.69	26.8399	5.00293	8.46215e-76	2.41489e-73	Nbv0.5scaffold2952	231093	232137	+	938	- && - && - && -	-
novel.3350	1076.25	1072.24	965.582	8.24838	7.23518	4.99528	1038.03	6.82628	7.25591	2.4807e-72	6.92197e-70	Nbv0.5scaffold3827	1189	1489	+	301	PF00561:alpha/beta hydrolase fold	Abhydrolase_1
Nbv5tr6231691.path1	1149.04	971.132	1191.28	92.1069	94.0573	89.915	1103.82	92.0264	3.58424	4.78229e-72	1.31975e-69	Nbv0.5scaffold540	262456	268685	-	2604	- && Q651X6.1 RecName: Full=Cellulose synthase-like protein E6; AltName: Full=OsCslE6 && - && PF03552:Cellulose synthase	-
Nbv5tr6203129.path1	822.646	882.847	813.233	21.9957	42.2052	47.4552	839.575	37.2187	4.48398	1.04122e-71	2.8422e-69	Nbv0.5scaffold814	130805	136388	+	1624	- && Q8VY22.1 RecName: Full=Protein trichome birefringence-like 38 && - && PF13839:GDSL/SGNH-like Acyl-Esterase family found in Pmr5 and Cas1p|PF14416:PMR5 N terminal Domain	-
Nbv5tr6412214.path1	9111.72	11279.3	10728.6	444.038	921.279	646.889	10373.2	670.735	3.94982	1.9063e-71	5.14762e-69	Nbv0.5scaffold2824	252266	252610	-	345	- && - && - && -	-
Nbv5tr6226355.path1	867.261	810.408	805.475	1.37473	16.8821	11.2394	827.715	9.83206	6.3541	5.33855e-71	1.39653e-68	Nbv0.5scaffold6614	8034	9946	+	1811	- && Q147F9.1 RecName: Full=AAA-ATPase At3g50940; Flags: Precursor && - && PF00004:ATPase family associated with various cellular activities (AAA)|PF14363:Domain associated at C-terminal with AAA	AAA
Nbv5tr6396572.path2	1068.42	1054.13	1155.31	78.3596	100.087	103.652	1092.62	94.0328	3.53514	6.71139e-71	1.73756e-68	Nbv0.5scaffold6928	2589	20204	-	1951	- && Q2QXR8.1 RecName: Full=Pyruvate kinase 2, cytosolic; Short=OsPK2 >B8BM17.1 RecName: Full=Pyruvate kinase 2, cytosolic; Short=OsPK2 && - && -	-
novel.3254	1945.86	2846.99	2823.39	241.952	215.849	187.323	2538.75	215.042	3.5626	1.51777e-70	3.85007e-68	Nbv0.5scaffold3691	221281	226078	-	1319	-	-
Nbv5tr6207716.path1	749.852	790.79	836.509	5.49892	19.2938	4.99528	792.383	9.92934	6.28918	8.37061e-69	2.06089e-66	Nbv0.5scaffold7432	7124	8416	-	1014	- && - && - && PF06521:PAR1 protein	-
Nbv5tr6369898.path1	1003.46	1017.16	852.026	8.24838	6.02932	3.74646	957.547	6.00805	7.33126	1.77313e-65	4.28161e-63	Nbv0.5scaffold9168	22882	23346	-	465	- && Q9XIM0.1 RecName: Full=CCG-binding protein 1; Short=AtCBP1; AltName: Full=Protein MATERNAL EFFECT EMBRYO ARREST 14 && - && -	-
Nbv5tr6201780.path1	1746.26	1823.8	1882.5	210.334	215.849	143.614	1817.52	189.932	3.25908	1.92955e-65	4.61494e-63	Nbv0.5scaffold7057	52681	55623	+	1221	- && Q6P7K0.1 RecName: Full=Carboxymethylenebutenolidase homolog && - && PF01738:Dienelactone hydrolase family	-
Nbv5tr6413014.path1	5881.41	6052.41	6007.2	624.127	930.926	691.846	5980.34	748.967	2.99639	5.90163e-65	1.38512e-62	Nbv0.5scaffold2074	287469	289348	+	676	- && P40619.1 RecName: Full=HMG1/2-like protein && - && -	-
Nbv5tr6200527.path1	945.534	954.531	920.442	92.1069	90.4397	64.9386	940.169	82.4951	3.51205	1.85914e-64	4.32301e-62	Nbv0.5scaffold120	1063933	1070700	-	1425	- && Q2JS42.1 RecName: Full=Uridylate kinase; Short=UK; AltName: Full=Uridine monophosphate kinase; Short=UMP kinase; Short=UMPK && - && -	-
Nbv5tr6200896.path1	1709.48	2352	1523.49	123.726	106.116	54.9481	1861.65	94.9299	4.29664	4.69174e-64	1.06147e-61	Nbv0.5scaffold2633	112177	112953	+	777	- && P14009.1 RecName: Full=14 kDa proline-rich protein DC2.15; Flags: Precursor && - && PF14547:Hydrophobic seed protein	-
Nbv5tr6260079.path2	545.561	614.22	591.057	13.7473	9.6469	18.7323	583.613	14.0422	5.38061	6.38736e-63	1.39483e-60	Nbv0.5scaffold4701	86305	91871	-	1361	- && Q75H77.1 RecName: Full=Serine/threonine-protein kinase SAPK10; AltName: Full=Osmotic stress/abscisic acid-activated protein kinase 10 && - && PF00069:Protein kinase domain	Pkinase
Nbv5tr6240840.path1	896.222	974.15	890.818	82.4838	91.6456	101.154	920.397	91.7613	3.32443	1.43877e-62	3.11482e-60	Nbv0.5scaffold199	143870	145082	+	1137	- && P25317.1 RecName: Full=Probable glutathione S-transferase parA; AltName: Full=Auxin-regulated protein parA; AltName: Full=STR246C protein && - && PF00043:Glutathione S-transferase, C-terminal domain|PF02798:Glutathione S-transferase, N-terminal domain	GST_N
Nbv5tr6221258.path1	662.97	579.51	635.493	27.4946	40.9993	37.4646	625.991	35.3195	4.14017	1.47377e-61	3.1365e-59	Nbv0.5scaffold2082	10472	16907	+	2418	- && Q9SSE5.1 RecName: Full=Zinc finger protein CONSTANS-LIKE 9 && - && PF06203:CCT motif	CCT
Nbv5tr6215121.path1	554.953	838.328	644.662	5.49892	18.0879	14.9858	679.314	12.8576	5.69963	3.84712e-61	7.98452e-59	Nbv0.5scaffold4085	206633	207409	-	777	- && - && - && PF15699:NPR1 interacting	-
Nbv5tr6240836.path1	2916.44	2931.51	2847.37	178.715	341.259	289.726	2898.44	269.9	3.42193	1.40823e-60	2.8752e-58	Nbv0.5scaffold653	90046	92707	+	1038	- && Q39096.1 RecName: Full=Protein EARLY RESPONSIVE TO DEHYDRATION 15; AltName: Full=PAM2-containing protein CID1; AltName: Full=Polyadenylate-binding protein-interacting protein 1; Short=PABP-interacting protein 1; Short=Poly(A)-binding protein-interacting protein 1; AltName: Full=Protein CTC-INTERACTING DOMAIN 1; AltName: Full=Protein LIGHT STRESS-REGULATED 1 && - && -	-
Nbv5tr6226596.path1	752.983	867.001	667.232	57.7386	32.5583	29.9717	762.405	40.0895	4.26091	2.45421e-60	4.97038e-58	Nbv0.5scaffold6547	3885	11039	+	1187	- && Q9M047.1 RecName: Full=LIM domain-containing protein WLIM2b; AltName: Full=Widely-expressed LIM protein 2B && - && PF00412:LIM domain	LIM
Nbv5tr6284685.path1	828.125	753.061	773.03	70.1112	73.5576	87.4174	784.739	77.0287	3.34724	4.89491e-58	9.75603e-56	Nbv0.5scaffold2669	127536	133971	-	2287	- && - && - && PF06813:Nodulin-like	-
Nbv5tr6203223.path1	516.6	669.304	546.622	39.8672	27.7348	29.9717	577.509	32.5246	4.15757	1.10633e-55	2.13717e-53	Nbv0.5scaffold1219	46799	53110	+	1061	- && Q9ZS51.1 RecName: Full=Peroxisomal membrane protein PMP22; AltName: Full=22 kDa peroxisomal membrane protein && - && PF04117:Mpv17 / PMP22 family	Mpv17_PMP22
Nbv5tr6369478.path1	676.276	691.941	560.023	6.87365	3.61759	8.74174	642.747	6.41099	6.65681	2.12235e-55	4.0686e-53	Nbv0.5scaffold1957	179865	184394	-	683	- && - && - && PF14368:Probable lipid transfer	-
Nbv5tr6225034.path2	836.735	1232.97	1280.15	63.2376	89.2339	39.9622	1116.62	64.1446	4.11943	2.9933e-55	5.69475e-53	Nbv0.5scaffold6600	70791	72515	-	631	- && - && - && -	-
Nbv5tr6221440.path1	1250.8	1305.41	1291.44	142.972	194.144	184.825	1282.55	173.98	2.87936	1.11015e-54	2.08053e-52	Nbv0.5scaffold827	370661	377083	+	2069	- && P43293.2 RecName: Full=Probable serine/threonine-protein kinase NAK && - && PF07714:Protein tyrosine kinase	Pkinase_Tyr
Nbv5tr6420862.path1	589.393	399.168	562.139	13.7473	12.0586	13.737	516.9	13.181	5.29586	1.13879e-53	2.08747e-51	Nbv0.5scaffold2086	365612	372515	-	1683	- && P32811.1 RecName: Full=Alpha-glucan phosphorylase, H isozyme; AltName: Full=Starch phosphorylase H && - && PF00343:Carbohydrate phosphorylase	-
Nbv5tr6202660.path2	540.081	448.215	475.385	17.8715	28.9407	21.2299	487.894	22.6807	4.41764	2.28484e-53	4.15791e-51	Nbv0.5scaffold391	100764	102258	-	1495	- && K4D9Y4.1 RecName: Full=Acylsugar acyltransferase 3; Short=Sl-ASAT3 && - && PF02458:Transferase family	-
Nbv5tr6207654.path1	486.856	471.606	454.931	5.49892	14.4704	12.4882	471.131	10.8192	5.42235	2.72364e-53	4.92078e-51	Nbv0.5scaffold3701	2038	5674	+	2047	- && F4I9E1.1 RecName: Full=Protein NUCLEAR FUSION DEFECTIVE 4 && - && PF06813:Nodulin-like	-
Nbv5tr6321250.path1	734.98	642.139	1092.54	6.87365	1.20586	7.49292	823.22	5.19081	7.33372	6.07837e-53	1.0826e-50	Nbv0.5scaffold5684	59221	65263	+	3384	- && P48980.1 RecName: Full=Beta-galactosidase; AltName: Full=Acid beta-galactosidase; Short=Lactase; AltName: Full=Exo-(1-->4)-beta-D-galactanase; Flags: Precursor && - && PF01301:Glycosyl hydrolases family 35|PF02140:Galactose binding lectin domain	-
Nbv5tr6207753.path1	2034.31	1588.37	1916.35	279.07	299.054	289.726	1846.34	289.283	2.6737	6.70567e-53	1.18591e-50	Nbv0.5scaffold4259	38184	42151	+	2853	- && Q9SZA7.3 RecName: Full=Probable disease resistance protein At4g33300 && - && PF05659:Arabidopsis broad-spectrum mildew resistance protein RPW8|PF00931:NB-ARC domain	NB-ARC
Nbv5tr6207704.path1	893.091	814.936	794.189	87.9827	79.587	109.896	834.072	92.4886	3.17274	6.99884e-53	1.2291e-50	Nbv0.5scaffold3316	189792	193648	-	2038	- && Q8GY87.2 RecName: Full=Probable ubiquitin-conjugating enzyme E2 26; AltName: Full=E2 ubiquitin-conjugating enzyme 26; AltName: Full=Ubiquitin carrier protein 26 && - && -	-
Nbv5tr6237958.path1	489.204	455.76	445.762	15.122	10.8528	6.2441	463.575	10.7396	5.4463	1.79731e-52	3.13444e-50	Nbv0.5scaffold300	30856	32072	-	1217	- && - && - && PF07649:C1-like domain	C1_3
Nbv5tr6201815.path1	662.97	589.319	540.275	5.49892	9.6469	2.49764	597.521	5.88115	6.65432	4.09892e-52	7.05043e-50	Nbv0.5scaffold3114	235059	238823	-	1907	- && Q9FHB6.1 RecName: Full=Protein DETOXIFICATION 16; Short=AtDTX16; AltName: Full=Multidrug and toxic compound extrusion protein 16; Short=MATE protein 16 && - && -	-
Nbv5tr6201969.path1	497.031	388.604	483.849	13.7473	18.0879	17.4835	456.495	16.4396	4.78892	6.48935e-52	1.10862e-49	Nbv0.5scaffold4214	74968	78082	+	3115	- && - && - && PF08263:Leucine rich repeat N-terminal domain|PF13855:Leucine rich repeat	LRRNT_2
Nbv5tr6221470.path1	468.071	451.233	438.003	12.3726	7.23518	9.99056	452.436	9.8661	5.53213	9.78663e-52	1.64947e-49	Nbv0.5scaffold673	176276	180805	-	2166	- && Q9M6N7.2 RecName: Full=Ammonium transporter 2; Short=AtAMT2 && - && -	-
Nbv5tr6220198.path1	580.001	574.983	624.207	31.6188	54.2638	51.2016	593.064	45.6947	3.68962	1.23789e-51	2.07247e-49	Nbv0.5scaffold2651	96044	100747	+	1985	- && Q10710.1 RecName: Full=Sugar carrier protein A && - && PF00083:Sugar (and other) transporter	Sugar_tr
Nbv5tr6257482.path1	702.889	595.356	610.806	27.4946	57.8814	29.9717	636.35	38.4492	4.03817	2.11176e-51	3.51209e-49	Nbv0.5scaffold5433	40199	45649	-	758	- && Q54RJ1.1 RecName: Full=CLPTM1-like membrane protein cnrB && - && PF05602:Cleft lip and palate transmembrane protein 1 (CLPTM1)	-
Nbv5tr6226947.path1	969.016	711.56	941.601	41.2419	65.1166	86.1686	874.059	64.1757	3.76154	4.47813e-51	7.30254e-49	Nbv0.5scaffold2604	173767	177327	-	2066	- && H2DH21.1 RecName: Full=Cytochrome P450 CYP72A219; AltName: Full=Cytochrome P450 CYP72A129 [Panax ginseng] && - && PF00067:Cytochrome P450	p450
Nbv5tr6245058.path2	538.516	479.907	559.318	6.87365	31.3524	17.4835	525.914	18.5699	4.79843	6.54944e-51	1.06114e-48	Nbv0.5scaffold6699	30584	33481	+	1945	- && Q9SUP6.1 RecName: Full=Probable WRKY transcription factor 53; AltName: Full=WRKY DNA-binding protein 53 && - && PF03106:WRKY DNA -binding domain	WRKY
Nbv5tr6219802.path1	774.117	1048.85	1168.71	86.608	109.734	72.4316	997.228	89.591	3.47507	1.03291e-50	1.66279e-48	Nbv0.5scaffold3957	172092	178265	-	1957	- && - && - && PF00257:Dehydrin	-
Nbv5tr6201888.path1	679.407	794.562	544.506	8.24838	1.20586	6.2441	672.825	5.23278	7.04133	1.22994e-50	1.96736e-48	Nbv0.5scaffold926	357084	357927	-	844	- && P84527.1 RecName: Full=Kiwellin; AltName: Allergen=Act d 5; Contains: RecName: Full=Kissper; Contains: RecName: Full=KiTH-3; Contains: RecName: Full=KiTH-1; Contains: RecName: Full=KiTH-2 && - && -	-
Nbv5tr6222262.path1	524.427	447.46	510.651	4.12419	4.82345	17.4835	494.179	8.81037	5.79666	1.51749e-50	2.41195e-48	Nbv0.5scaffold3388	140033	143110	-	1937	- && P37122.1 RecName: Full=Cytochrome P450 76A2; AltName: Full=CYPLXXVIA2; AltName: Full=Cytochrome P-450EG7 [Solanum melongena] && - && PF00067:Cytochrome P450	p450
Nbv5tr6215374.path1	644.184	643.648	428.129	5.49892	8.44104	6.2441	571.987	6.72802	6.39879	1.63546e-50	2.58311e-48	Nbv0.5scaffold32946	108	921	-	814	- && - && - && -	-
Nbv5tr6203265.path1	462.592	563.664	490.197	12.3726	33.7642	22.4788	505.484	22.8718	4.44846	1.74532e-50	2.73939e-48	Nbv0.5scaffold2451	285630	288168	-	1215	- && - && - && -	-
Nbv5tr6220350.path1	706.02	603.656	621.386	67.3618	42.2052	63.6898	643.687	57.7523	3.48368	1.3065e-49	2.01289e-47	Nbv0.5scaffold4039	89313	91481	-	2169	- && Q8W3M4.1 RecName: Full=Uncharacterized protein At4g06744; Flags: Precursor && - && -	-
Nbv5tr6207635.path1	1393.25	1331.82	1273.1	189.713	241.173	214.797	1332.72	215.227	2.62863	1.43616e-49	2.19916e-47	Nbv0.5scaffold2526	68774	71039	+	1637	- && O22822.1 RecName: Full=UDP-glycosyltransferase 74F2; AltName: Full=AtSGT1; AltName: Full=Salicylic acid glucosyltransferase 1 && - && PF00201:UDP-glucoronosyl and UDP-glucosyl transferase	UDPGT
Nbv5tr6207140.path1	803.078	712.314	665.116	83.8585	81.9987	91.1639	726.836	85.6737	3.08441	1.96167e-49	2.96768e-47	Nbv0.5scaffold2	1778720	1794438	+	3012	- && Q42777.2 RecName: Full=Methylcrotonoyl-CoA carboxylase subunit alpha, mitochondrial; Short=MCCase subunit alpha; AltName: Full=3-methylcrotonyl-CoA carboxylase 1; AltName: Full=3-methylcrotonyl-CoA:carbon dioxide ligase subunit alpha; Flags: Precursor && - && PF00364:Biotin-requiring enzyme|PF00289:Carbamoyl-phosphate synthase L chain, N-terminal domain|PF02785:Biotin carboxylase C-terminal …	CPSase_L_D2
Nbv5tr6412535.path1	561.215	576.492	488.786	31.6188	51.8521	32.4693	542.164	38.6467	3.80288	3.36669e-49	5.0326e-47	Nbv0.5scaffold2875	147394	149121	+	784	- && Q9SDN0.2 RecName: Full=Chaperone protein dnaJ 20, chloroplastic; Short=AtDjC20; Short=AtJ20; Flags: Precursor && - && PF00226:DnaJ domain	DnaJ
Nbv5tr6220488.path1	616.789	845.873	563.55	0	6.02932	7.49292	675.404	4.50741	7.18289	2.49522e-48	3.68603e-46	Nbv0.5scaffold8430	23459	25725	-	1099	- && Q8S8F9.1 RecName: Full=Nicotinamidase 1; Short=AtNIC1; AltName: Full=Nicotine deamidase 1 && - && PF00857:Isochorismatase family	Isochorismatase
Nbv5tr6219864.path1	742.025	737.97	756.808	107.229	98.8808	82.4221	745.601	96.1773	2.95647	4.077e-48	5.98747e-46	Nbv0.5scaffold6217	60655	62334	+	1680	- && Q9FLF4.1 RecName: Full=U-box domain-containing protein 27; AltName: Full=Plant U-box protein 27 && - && -	-
Nbv5tr6412966.path1	1984.21	2375.39	2111.73	360.179	391.905	434.589	2157.11	395.558	2.44655	6.34976e-48	9.21742e-46	Nbv0.5scaffold9792	3836	4673	+	329	- && - && - && PF03763:Remorin, C-terminal region	-
Nbv5tr6265473.path1	930.662	917.557	923.263	155.344	137.468	142.365	923.827	145.059	2.67227	6.8807e-48	9.93076e-46	Nbv0.5scaffold3935	127472	132840	+	1614	- && - && - && -	-
Nbv5tr6248535.path2	1858.98	1726.46	1735.09	277.695	361.759	294.721	1773.51	311.392	2.50842	1.42157e-47	2.03999e-45	Nbv0.5scaffold6378	13180	16827	-	1359	- && Q56WH1.2 RecName: Full=Tubulin alpha-3 chain >B9DHQ0.2 RecName: Full=Tubulin alpha-5 chain && - && PF00091:Tubulin/FtsZ family, GTPase domain|PF03953:Tubulin C-terminal domain	Tubulin
Nbv5tr6207772.path1	429.717	396.904	391.452	4.12419	16.8821	12.4882	406.024	11.1648	5.15626	5.25799e-47	7.4601e-45	Nbv0.5scaffold4463	106153	107306	+	1154	- && Q9LUL8.1 RecName: Full=Putative pectinesterase/pectinesterase inhibitor 26; AltName: Full=AtPMEpcrC; Includes: RecName: Full=Pectinesterase inhibitor 26; AltName: Full=Pectin methylesterase inhibitor 26; Includes: RecName: Full=Pectinesterase 26; Short=PE 26; AltName: Full=Pectin methylesterase 26; Short=AtPME26 && - && PF04043:Plant invertase/pectin methylesterase inhibitor	-
Nbv5tr6234554.path1	430.5	373.512	449.994	5.49892	10.8528	7.49292	418.002	7.9482	5.70021	1.03038e-46	1.44558e-44	Nbv0.5scaffold5615	91031	99999	-	2115	- && Q7XUK4.2 RecName: Full=Endoglucanase 12; AltName: Full=Endo-1,4-beta glucanase 12; AltName: Full=OsGLU3 && - && PF00759:Glycosyl hydrolase family 9	-
novel.5179	387.45	528.954	460.573	9.62311	4.82345	6.2441	458.992	6.89689	6.07607	1.57873e-46	2.20259e-44	Nbv0.5scaffold6660	72681	74135	+	1455	-	-
Nbv5tr6201728.path1	505.641	442.933	518.41	13.7473	33.7642	36.2158	488.995	27.9091	4.11621	1.75497e-46	2.43495e-44	Nbv0.5scaffold4833	155647	160067	-	2499	- && Q9CAL2.1 RecName: Full=Cysteine-rich receptor-like protein kinase 3; Short=Cysteine-rich RLK3; Flags: Precursor && - && PF01657:Salt stress response/antifungal|PF00069:Protein kinase domain	Pkinase
Nbv5tr6219118.path1	540.864	590.829	612.922	41.2419	65.1166	31.2205	581.538	45.8597	3.6594	1.32849e-45	1.8331e-43	Nbv0.5scaffold6636	33303	34895	-	987	- && P17642.1 RecName: Full=Pathogenesis-related protein STH-2 && - && PF00407:Pathogenesis-related protein Bet v I family	-
Nbv5tr6213340.path1	631.66	385.585	536.748	6.87365	14.4704	29.9717	517.998	17.1052	4.90564	7.29051e-45	9.89657e-43	Nbv0.5scaffold3691	180697	188121	-	4952	- && Q5G1S8.2 RecName: Full=Pentatricopeptide repeat-containing protein At3g18110, chloroplastic; AltName: Full=Protein EMBRYO DEFECTIVE 1270; Flags: Precursor && - && PF13041:PPR repeat family|PF01535:PPR repeat|PF12854:PPR repeat	PPR
Nbv5tr6335949.path1	404.67	396.149	392.157	16.4968	3.61759	4.99528	397.659	8.36987	5.61429	3.1717e-44	4.23675e-42	Nbv0.5scaffold635	460828	461814	-	987	- && Q9LIE6.1 RecName: Full=VQ motif-containing protein 22; Short=AtVQ22 && - && PF05678:VQ motif	-
Nbv5tr6221867.path1	642.619	659.494	697.561	96.2311	94.0573	73.6804	666.558	87.9896	2.92263	4.72006e-44	6.27169e-42	Nbv0.5scaffold87	1041674	1044860	+	1971	- && P93111.1 RecName: Full=Glutamyl-tRNA reductase 1, chloroplastic; Short=GluTR; Flags: Precursor && - && PF00745:Glutamyl-tRNAGlu reductase, dimerisation domain|PF05201:Glutamyl-tRNAGlu reductase, N-terminal domain|PF01488:Shikimate / quinate 5-dehydrogenase	-
Nbv5tr6236151.path2	341.269	494.244	433.771	10.9978	6.02932	3.74646	423.095	6.92454	5.95737	1.75385e-43	2.29399e-41	Nbv0.5scaffold9441	5850	8451	-	878	- && Q9FQY8.2 RecName: Full=Caffeic acid 3-O-methyltransferase; Short=CAOMT; Short=COMT; AltName: Full=S-adenosysl-L-methionine:caffeic acid 3-O-methyltransferase && - && -	-
Nbv5tr6201716.path1	364.751	434.632	350.544	17.8715	9.6469	3.74646	383.309	10.4216	5.22654	2.84581e-43	3.68385e-41	Nbv0.5scaffold293	1055	5775	+	1401	- && Q9SYF0.1 RecName: Full=GDSL esterase/lipase 2; AltName: Full=Extracellular lipase 2; Flags: Precursor && - && PF00657:GDSL-like Lipase/Acylhydrolase	Lipase_GDSL
Nbv5tr6229570.path1	475.115	451.233	375.935	2.74946	6.02932	7.49292	434.094	5.4239	6.30132	4.22374e-43	5.43953e-41	Nbv0.5scaffold1499	104530	109763	-	2359	- && O82392.1 RecName: Full=Phosphomethylpyrimidine synthase, chloroplastic; AltName: Full=Hydroxymethylpyrimidine phosphate synthase; Short=HMP-P synthase; Short=HMP-phosphate synthase; Short=HMPP synthase; AltName: Full=Protein PYRIMIDINE REQUIRING; AltName: Full=Thiamine biosynthesis protein ThiC; Short=Protein THIAMINE C; Flags: Precursor && - && PF01964:Radical SAM ThiC family|PF13667:ThiC-a…	-
Nbv5tr6262078.path1	533.82	618.748	574.13	70.1112	78.3811	64.9386	575.566	71.1436	3.01525	5.67778e-43	7.2748e-41	Nbv0.5scaffold3198	2668	10905	-	2109	- && Q6DEL2.1 RecName: Full=Cleft lip and palate transmembrane protein 1 homolog && - && PF05602:Cleft lip and palate transmembrane protein 1 (CLPTM1)	-
Nbv5tr6231961.path1	315.439	396.149	357.597	10.9978	7.23518	9.99056	356.395	9.40786	5.25282	5.98308e-43	7.62706e-41	Nbv0.5scaffold597	366609	367381	-	773	- && - && - && -	-
Nbv5tr6204576.path1	457.112	452.742	399.916	35.743	43.4111	39.9622	436.59	39.7054	3.45543	7.05791e-43	8.95179e-41	Nbv0.5scaffold2509	245777	253218	+	2602	- && Q9LTC0.1 RecName: Full=Probable receptor-like protein kinase At5g47070 && - && PF07714:Protein tyrosine kinase	Pkinase_Tyr
Nbv5tr6207651.path1	1594.41	1446.51	1519.26	259.824	238.761	327.191	1520.06	275.259	2.46517	2.03151e-42	2.53818e-40	Nbv0.5scaffold9710	1023	6666	+	2756	- && O82485.1 RecName: Full=Oligopeptide transporter 7; Short=AtOPT7 && - && PF03169:OPT oligopeptide transporter protein	OPT
Nbv5tr6241891.path2	389.798	319.183	339.259	15.122	8.44104	7.49292	349.413	10.352	5.09548	2.44419e-42	3.03866e-40	Nbv0.5scaffold2609	1	4722	+	2177	- && Q8RXN0.1 RecName: Full=ABC transporter G family member 11; Short=ABC transporter ABCG.11; Short=AtABCG11; AltName: Full=Protein CUTICULAR DEFECT AND ORGAN FUSION 1; AltName: Full=Protein DESPERADO; AltName: Full=Protein PERMEABLE LEAVES 1; AltName: Full=White-brown complex homolog protein 11; Short=AtWBC11 && - && PF00005:ABC transporter|PF01061:ABC-2 type transporter	ABC2_membrane
Nbv5tr6219395.path1	1015.98	956.041	1062.92	114.103	171.233	169.84	1011.65	151.725	2.73375	8.09584e-42	9.96622e-40	Nbv0.5scaffold78	845296	849514	+	1383	- && Q9C9A9.1 RecName: Full=Zinc finger protein CONSTANS-LIKE 7 && - && PF06203:CCT motif	CCT
Nbv5tr6236548.path1	440.675	362.948	406.264	2.74946	3.61759	9.99056	403.296	5.45254	6.19439	2.34618e-41	2.84636e-39	Nbv0.5scaffold5455	92452	95207	-	2177	- && Q9C6K9.1 RecName: Full=LEAF RUST 10 DISEASE-RESISTANCE LOCUS RECEPTOR-LIKE PROTEIN KINASE-like 1.1; AltName: Full=Probable receptor-like serine/threonine-protein kinase LRK10L-1.1; Flags: Precursor && - && PF14380:Wall-associated receptor kinase C-terminal|PF00069:Protein kinase domain	Pkinase
Nbv5tr6248535.path1	1869.93	1829.08	1886.02	408.295	389.494	295.97	1861.68	364.586	2.35294	6.75742e-41	8.00467e-39	Nbv0.5scaffold3033	41731	45342	+	1359	- && Q56WH1.2 RecName: Full=Tubulin alpha-3 chain >B9DHQ0.2 RecName: Full=Tubulin alpha-5 chain && - && PF03953:Tubulin C-terminal domain|PF00091:Tubulin/FtsZ family, GTPase domain	Tubulin
Nbv5tr6215821.path1	482.16	372.758	460.573	15.122	40.9993	19.9811	438.497	25.3675	4.09603	3.53559e-40	4.14903e-38	Nbv0.5scaffold898	157014	163871	+	2221	- && - && - && PF04601:Domain of unknown function (DUF569)	-
Nbv5tr6373110.path2	865.696	949.249	980.394	159.469	122.998	84.9198	931.78	122.462	2.93136	1.29547e-39	1.50617e-37	Nbv0.5scaffold14170	140	2024	+	1162	- && Q07346.1 RecName: Full=Glutamate decarboxylase; Short=GAD && - && PF00282:Pyridoxal-dependent decarboxylase conserved domain	-
Nbv5tr6207741.path1	976.06	953.022	957.823	144.347	190.526	187.323	962.302	174.065	2.46442	3.06142e-39	3.52668e-37	Nbv0.5scaffold3803	163639	169977	+	2510	- && Q044E4.1 RecName: Full=Ribosome maturation factor RimM && - && PF01782:RimM N-terminal domain|PF05239:PRC-barrel domain	RimM
Nbv5tr6409941.path1	754.549	873.792	799.832	147.096	90.4397	107.399	809.391	114.978	2.82029	4.67533e-39	5.33689e-37	Nbv0.5scaffold2333	131307	132032	-	511	- && P46519.1 RecName: Full=Desiccation protectant protein Lea14 homolog && - && PF03168:Late embryogenesis abundant protein	-
Nbv5tr6220279.path1	471.984	362.194	472.564	19.2462	34.97	43.7087	435.581	32.6416	3.72821	1.38818e-38	1.55631e-36	Nbv0.5scaffold2732	298263	304255	-	3207	- && Q6L3Z4.2 RecName: Full=Putative late blight resistance protein homolog R1B-12 && - && PF00931:NB-ARC domain	NB-ARC
Nbv5tr6224991.path1	2788.07	2328.6	2451.69	258.449	473.904	414.608	2522.79	382.321	2.72022	2.2129e-38	2.43739e-36	Nbv0.5scaffold646	549517	559259	+	2188	- && Q9SG80.1 RecName: Full=Alpha-L-arabinofuranosidase 1; Short=AtASD1; AltName: Full=Beta-D-xylosidase; Flags: Precursor && - && PF06964:Alpha-L-arabinofuranosidase C-terminus	-
Nbv5tr6216442.path1	357.706	291.264	319.51	10.9978	2.41173	9.99056	322.827	7.80004	5.39569	2.31508e-38	2.5388e-36	Nbv0.5scaffold6852	37157	38607	+	1451	- && Q9LMR3.1 RecName: Full=Arogenate dehydrogenase 2, chloroplastic; AltName: Full=TyrAAT2; Flags: Precursor && - && PF02153:Prephenate dehydrogenase	-
Nbv5tr6233356.path1	1101.3	1168.07	1191.28	184.214	194.144	257.257	1153.55	211.872	2.44387	2.9595e-38	3.20354e-36	Nbv0.5scaffold356	806789	814251	+	1835	- && Q9XF61.1 RecName: Full=Protein disulfide-isomerase; Short=PDI; Flags: Precursor [Datisca glomerata] && - && PF13848:Thioredoxin-like domain|PF00085:Thioredoxin	-
Nbv5tr6238100.path1	403.887	366.721	406.969	6.87365	2.41173	3.74646	392.526	4.34394	6.52854	4.4762e-38	4.78344e-36	Nbv0.5scaffold5366	11457	12916	-	1222	- && Q9FJ47.1 RecName: Full=Senescence-specific cysteine protease SAG12; AltName: Full=Cysteine proteinase SAG12; AltName: Full=Protein SENESCENCE-ASSOCIATED GENE 12; Flags: Precursor && - && PF08246:Cathepsin propeptide inhibitor domain (I29)|PF00112:Papain family cysteine protease	Peptidase_C1
Nbv5tr6207774.path1	328.745	304.846	294.823	16.4968	3.61759	9.99056	309.472	10.035	4.97733	7.13604e-38	7.59353e-36	Nbv0.5scaffold192	527438	532114	-	2148	- && O22800.2 RecName: Full=Zinc finger protein CONSTANS-LIKE 14 && - && PF06203:CCT motif	CCT
Nbv5tr6237030.path1	324.832	347.857	382.988	37.1177	25.3231	24.9764	351.892	29.1391	3.60269	2.57154e-37	2.71341e-35	Nbv0.5scaffold8237	12342	19127	-	2468	- && Q9ZPI6.1 RecName: Full=Peroxisomal fatty acid beta-oxidation multifunctional protein AIM1; AltName: Full=Protein ABNORMAL INFLORESCENCE MERISTEM 1; Short=AtAIM1; Includes: RecName: Full=Enoyl-CoA hydratase/3-2-trans-enoyl-CoA isomerase/3-hydroxybutyryl-CoA epimerase; Includes: RecName: Full=3-hydroxyacyl-CoA dehydrogenase && - && PF00378:Enoyl-CoA hydratase/isomerase|PF02737:3-hydroxyacyl-Co…	3HCDH_N
Nbv5tr6406243.path2	355.358	344.084	350.544	2.74946	7.23518	3.74646	349.995	4.57703	6.23209	4.66588e-37	4.88226e-35	Nbv0.5scaffold49	93668	94503	+	764	- && Q9C503.1 RecName: Full=Protein NDH-DEPENDENT CYCLIC ELECTRON FLOW 5; Flags: Precursor && - && -	-
Nbv5tr6200866.path1	849.259	1113.75	588.236	32.9935	90.4397	44.9575	850.413	56.1303	3.9128	5.06703e-37	5.28002e-35	Nbv0.5scaffold767	93370	93778	+	409	- && F6H9A9.1 RecName: Full=Thiamine thiazole synthase 1, chloroplastic; AltName: Full=Thiazole biosynthetic enzyme 1; Flags: Precursor && - && PF01946:Thi4 family	-
Nbv5tr6237281.path1	451.633	501.789	402.032	27.4946	24.1173	56.1969	451.818	35.9362	3.64965	2.47754e-36	2.53953e-34	Nbv0.5scaffold340	652625	654806	-	991	- && O24150.2 RecName: Full=Caffeoyl-CoA O-methyltransferase 3; AltName: Full=Trans-caffeoyl-CoA 3-O-methyltransferase 3; Short=CCoAMT-3; Short=CCoAOMT-3 && - && PF01596:O-methyltransferase	-
Nbv5tr6260079.path1	391.363	325.974	294.118	4.12419	4.82345	4.99528	337.152	4.64764	6.17537	1.21132e-35	1.21679e-33	Nbv0.5scaffold443	607985	613697	+	1363	- && Q75H77.1 RecName: Full=Serine/threonine-protein kinase SAPK10; AltName: Full=Osmotic stress/abscisic acid-activated protein kinase 10 && - && PF00069:Protein kinase domain	Pkinase
Nbv5tr6229674.path2	65735.7	107248	84184.8	15001	18614.9	17031.4	85722.8	16882.5	2.34413	1.52186e-35	1.52265e-33	Nbv0.5scaffold580	431504	433236	-	946	- && - && - && PF07172:Glycine rich protein family	-
Nbv5tr6244252.path1	333.442	365.967	333.616	37.1177	15.6762	26.2252	344.341	26.3397	3.72285	1.6166e-35	1.61102e-33	Nbv0.5scaffold3108	105008	109186	-	780	- && Q9LU15.2 RecName: Full=Histidine-containing phosphotransfer protein 4 && - && PF01627:Hpt domain	Hpt
Nbv5tr6269382.path1	2660.49	2316.53	2201.3	552.641	495.61	628.156	2392.77	558.802	2.09834	3.57471e-35	3.53431e-33	Nbv0.5scaffold262	383061	391072	-	2936	- && Q9ASS7.1 RecName: Full=Cationic amino acid transporter 2, vacuolar && - && PF13520:Amino acid permease|PF13906:C-terminus of AA_permease	-
Nbv5tr6251795.path2	266.91	325.974	264.495	10.9978	6.02932	2.49764	285.793	6.50826	5.48342	2.07549e-34	2.04399e-32	Nbv0.5scaffold2866	32027	32807	+	781	- && - && - && -	-
Nbv5tr6299088.path1	495.466	493.489	461.279	63.2376	74.7635	82.4221	483.411	73.4744	2.71515	3.69773e-34	3.61327e-32	Nbv0.5scaffold9235	208	14744	+	2703	- && - && - && PF13855:Leucine rich repeat	-
novel.3891	266.91	251.272	265.905	5.49892	6.02932	13.737	261.362	8.42175	4.94734	5.28842e-34	5.12772e-32	Nbv0.5scaffold4553	161069	163056	+	1558	PF04749:PLAC8 family	-
Nbv5tr6236911.path1	2195.55	2346.71	2367.05	281.82	530.58	339.679	2303.1	384.026	2.58251	1.2107e-33	1.16491e-31	Nbv0.5scaffold77	1198077	1200244	-	1005	- && Q03666.1 RecName: Full=Probable glutathione S-transferase; AltName: Full=Auxin-induced protein PCNT107 && - && PF14497:Glutathione S-transferase, C-terminal domain|PF13417:Glutathione S-transferase, N-terminal domain	-
Nbv5tr6231899.path1	1051.2	993.769	863.311	127.85	155.556	209.802	969.427	164.403	2.5577	1.30309e-33	1.24903e-31	Nbv0.5scaffold3927	206212	209101	+	2162	- && O64851.1 RecName: Full=IQ domain-containing protein IQM4; AltName: Full=IQ motif-containing protein 4 && - && -	-
Nbv5tr6407087.path1	347.531	416.523	456.342	39.8672	38.5876	57.4457	406.798	45.3002	3.16568	1.44504e-33	1.37459e-31	Nbv0.5scaffold117	202805	204599	-	1418	- && - && - && -	-
Nbv5tr6233403.path1	2944.62	3217.49	2548.32	758.851	633.078	535.744	2903.47	642.558	2.17655	1.61731e-33	1.53266e-31	Nbv0.5scaffold1608	331008	332001	-	994	- && - && - && PF05903:PPPDE putative peptidase domain	-
novel.1292	1452.74	1811.72	1646.92	394.547	397.935	409.613	1637.13	400.698	2.03054	1.65502e-33	1.5625e-31	Nbv0.5scaffold18168	627	1592	-	652	PF03171:2OG-Fe(II) oxygenase superfamily	2OG-FeII_Oxy
Nbv5tr6204947.path1	314.656	248.254	247.567	2.74946	15.6762	9.99056	270.159	9.47208	4.80229	5.8777e-33	5.42672e-31	Nbv0.5scaffold135	440709	446917	+	2415	- && O64511.2 RecName: Full=Protein TWIN LOV 1 && - && PF13426:PAS domain	-
Nbv5tr6216540.path1	262.996	278.436	217.944	12.3726	15.6762	12.4882	253.125	13.5123	4.22263	1.2095e-32	1.10854e-30	Nbv0.5scaffold2973	139885	165591	-	927	- && - && - && PF04970:Lecithin retinol acyltransferase	-
novel.3950	2406.1	3080.91	2908.74	691.489	709.047	538.241	2798.58	646.259	2.1147	1.37333e-32	1.25413e-30	Nbv0.5scaffold4625	96966	98572	-	1163	-	-
Nbv5tr6207593.path1	6549.86	6406.3	6391.6	1789.9	2109.05	1758.34	6449.25	1885.76	1.7738	1.63803e-32	1.48505e-30	Nbv0.5scaffold29	1525072	1535699	-	2280	- && O65390.1 RecName: Full=Aspartic proteinase A1; Flags: Precursor && - && PF03489:Saposin-like type B, region 2|PF00026:Eukaryotic aspartyl protease|PF05184:Saposin-like type B, region 1	Asp
Nbv5tr6252410.path1	394.494	264.1	403.443	12.3726	14.4704	34.967	354.012	20.6033	4.09584	2.09535e-32	1.89282e-30	Nbv0.5scaffold4899	2865	25787	-	11559	- && F4HZB2.1 RecName: Full=Protein SPIRRIG; AltName: Full=BEACH domain-containing protein A1; AltName: Full=BEACH-domain homolog A1 && - && PF02138:Beige/BEACH domain|PF14844:PH domain associated with Beige/BEACH	Beach
Nbv5tr6263787.path2	1336.9	1960.37	1725.21	299.691	336.436	383.388	1674.16	339.838	2.2999	3.45594e-32	3.09961e-30	Nbv0.5scaffold580	110002	128933	-	561	- && - && - && PF03058:Sar8.2 family	-
Nbv5tr6230542.path1	3454.96	2788.89	3386.24	395.922	402.758	730.56	3210.03	509.747	2.65426	3.72119e-32	3.32563e-30	Nbv0.5scaffold8477	13836	29359	+	3272	- && O04979.2 RecName: Full=Lon protease homolog 2, peroxisomal && - && PF02190:ATP-dependent protease La (LON) substrate-binding domain|PF05362:Lon protease (S16) C-terminal proteolytic domain|PF00004:ATPase family associated with various cellular activities (AAA)	AAA
Nbv5tr6214009.path1	256.734	239.199	252.504	19.2462	14.4704	17.4835	249.479	17.0667	3.87521	5.40372e-32	4.7783e-30	Nbv0.5scaffold1490	261498	264037	+	2540	- && O80939.1 RecName: Full=L-type lectin-domain containing receptor kinase IV.1; Short=Arabidopsis thaliana lectin-receptor kinase e; Short=AthlecRK-e; Short=LecRK-IV.1; AltName: Full=Lectin Receptor Kinase 1; Flags: Precursor && - && PF00139:Legume lectin domain|PF00069:Protein kinase domain	Pkinase
Nbv5tr6215461.path1	1164.7	1910.57	1515.03	191.087	268.907	288.477	1530.1	249.491	2.61497	5.44605e-32	4.79883e-30	Nbv0.5scaffold220	27173	27669	-	390	- && - && - && -	-
Nbv5tr6207628.path1	399.191	359.93	312.456	24.7451	42.2052	43.7087	357.192	36.8863	3.2668	6.32133e-32	5.51207e-30	Nbv0.5scaffold655	301413	306524	-	1841	- && Q0JKZ0.1 RecName: Full=Cinnamoyl-CoA reductase-like SNL6; AltName: Full=Protein SUPPRESSOR OF NH1-MEDIATED LESION 6 && - && PF01073:3-beta hydroxysteroid dehydrogenase/isomerase family	-
Nbv5tr6383736.path1	561.215	470.852	538.864	86.608	86.8221	98.6568	523.644	90.6956	2.52897	6.62875e-32	5.76013e-30	Nbv0.5scaffold1249	102106	105922	+	809	- && Q9LXT3.1 RecName: Full=Multiprotein-bridging factor 1b && - && PF08523:Multiprotein bridging factor 1	-
Nbv5tr6373112.path2	815.601	845.873	653.126	163.593	107.322	109.896	771.533	126.937	2.60747	8.70584e-32	7.51305e-30	Nbv0.5scaffold4083	944	1775	+	832	- && Q42521.2 RecName: Full=Glutamate decarboxylase 1; Short=GAD 1 && - && -	-
Nbv5tr6205912.path1	223.86	259.572	259.557	12.3726	14.4704	3.74646	247.663	10.1965	4.60429	9.58979e-32	8.24755e-30	Nbv0.5scaffold4293	109947	116227	-	3146	- && O23627.1 RecName: Full=Glycine--tRNA ligase, mitochondrial 1; AltName: Full=Diadenosine tetraphosphate synthetase; Short=AP-4-A synthetase; AltName: Full=Glycyl-tRNA synthetase 1; Short=GlyRS-1; Flags: Precursor && - && PF00587:tRNA synthetase class II core domain (G, H, P, S and T)|PF01698:Floricaula / Leafy protein|PF03129:Anticodon binding domain	HGTP_anticodon
Nbv5tr6207030.path1	571.391	530.463	390.747	56.3639	66.3225	77.4268	497.533	66.7044	2.89597	1.11966e-31	9.56395e-30	Nbv0.5scaffold246	844230	848890	+	2087	- && Q39023.2 RecName: Full=Mitogen-activated protein kinase 3; Short=AtMPK3; Short=MAP kinase 3 && - && PF00069:Protein kinase domain	Pkinase
Nbv5tr6205400.path1	608.961	473.87	548.033	53.6145	67.5283	98.6568	543.622	73.2665	2.88758	1.7073e-31	1.4534e-29	Nbv0.5scaffold2938	277198	284965	+	3216	- && Q9SY14.1 RecName: Full=CSC1-like protein At4g02900 && - && -	-
Nbv5tr6389904.path2	345.182	479.152	293.413	2.74946	1.20586	4.99528	372.582	2.98353	6.9703	6.44063e-31	5.39145e-29	Nbv0.5scaffold3330	172717	173456	+	589	- && P29602.3 RecName: Full=Cucumber peeling cupredoxin; Short=CPC; AltName: Full=Stellacyanin && - && PF02298:Plastocyanin-like domain	Cu_bind_like
Nbv5tr6233347.path1	1483.27	1416.33	1117.93	74.2354	212.232	172.337	1339.18	152.935	3.12584	1.58914e-30	1.30846e-28	Nbv0.5scaffold2096	207522	209750	+	1391	- && Q39096.1 RecName: Full=Protein EARLY RESPONSIVE TO DEHYDRATION 15; AltName: Full=PAM2-containing protein CID1; AltName: Full=Polyadenylate-binding protein-interacting protein 1; Short=PABP-interacting protein 1; Short=Poly(A)-binding protein-interacting protein 1; AltName: Full=Protein CTC-INTERACTING DOMAIN 1; AltName: Full=Protein LIGHT STRESS-REGULATED 1 && - && -	-
Nbv5tr6201906.path1	267.693	264.1	267.316	0	2.41173	9.99056	266.369	4.1341	5.9771	3.88928e-30	3.14057e-28	Nbv0.5scaffold800	395602	397126	+	987	- && Q9SAH7.1 RecName: Full=Probable WRKY transcription factor 40; AltName: Full=WRKY DNA-binding protein 40 && - && PF03106:WRKY DNA -binding domain	WRKY
Nbv5tr6207786.path1	241.863	224.862	232.755	8.24838	12.0586	1.24882	233.16	7.18528	5.01624	4.00035e-30	3.2199e-28	Nbv0.5scaffold3307	235055	238433	-	1417	- && Q9ZVP8.2 RecName: Full=NAC domain-containing protein 35; Short=ANAC035; AltName: Full=Protein LONG VEGETATIVE PHASE 1; Short=AtLOV1 && - && PF02365:No apical meristem (NAM) protein	NAM
Nbv5tr6241200.path1	229.339	377.285	366.061	26.1199	20.4997	32.4693	324.228	26.363	3.62253	4.58886e-30	3.68179e-28	Nbv0.5scaffold663	229596	229948	-	353	- && - && - && -	-
Nbv5tr6207718.path1	570.608	802.108	558.613	96.2311	119.38	77.4268	643.776	97.6794	2.71915	5.27651e-30	4.22003e-28	Nbv0.5scaffold6637	5309	6150	+	842	- && Q9FN29.1 RecName: Full=Homeobox-leucine zipper protein ATHB-52; AltName: Full=HD-ZIP protein ATHB-52; AltName: Full=Homeodomain transcription factor ATHB-52 && - && PF00046:Homeobox domain	Homeobox
Nbv5tr6237973.path1	347.531	263.345	342.785	21.9957	40.9993	21.2299	317.887	28.075	3.49226	5.35022e-30	4.2654e-28	Nbv0.5scaffold8003	7541	10994	-	3454	- && - && - && PF13855:Leucine rich repeat|PF08263:Leucine rich repeat N-terminal domain	LRRNT_2
Nbv5tr6215096.path1	349.879	245.99	280.012	5.49892	9.6469	27.474	291.96	14.2066	4.34744	7.01359e-30	5.57381e-28	Nbv0.5scaffold31	1384497	1433929	-	5393	- && Q5N870.1 RecName: Full=Endoribonuclease Dicer homolog 3a; AltName: Full=Dicer-like protein 3a; Short=OsDCL3a && - && PF00270:DEAD/DEAH box helicase|PF02170:PAZ domain|PF00636:Ribonuclease III domain|PF00271:Helicase conserved C-terminal domain|PF03368:Dicer dimerisation domain	Ribonuclease_3
Nbv5tr6206955.path1	707.585	720.615	621.386	83.8585	125.41	144.863	683.195	118.044	2.529	9.82997e-30	7.78738e-28	Nbv0.5scaffold1662	118905	127317	-	1510	- && Q9SAH9.1 RecName: Full=Cinnamoyl-CoA reductase 2; Short=AtCCR2 && - && PF01370:NAD dependent epimerase/dehydratase family	Epimerase
Nbv5tr6207629.path1	438.327	467.834	473.975	76.9849	94.0573	78.6757	460.045	83.2393	2.46446	2.67019e-29	2.10208e-27	Nbv0.5scaffold4437	54976	64107	+	1926	- && Q67Y83.2 RecName: Full=Serine carboxypeptidase-like 51; Flags: Precursor && - && PF00450:Serine carboxypeptidase	Peptidase_S10
Nbv5tr6203787.path1	1005.8	917.557	849.204	207.584	148.321	221.041	924.189	192.315	2.26612	3.11909e-29	2.44018e-27	Nbv0.5scaffold1429	2553	4137	-	1194	- && O24151.1 RecName: Full=Caffeoyl-CoA O-methyltransferase 4; AltName: Full=Trans-caffeoyl-CoA 3-O-methyltransferase 4; Short=CCoAMT-4; Short=CCoAOMT-4 && - && PF01596:O-methyltransferase	-
Nbv5tr6245312.path1	468.853	349.366	389.336	35.743	59.0873	59.9434	402.519	51.5912	2.957	3.2679e-29	2.54077e-27	Nbv0.5scaffold77	758932	769771	-	3460	- && C0LGE0.1 RecName: Full=Probable LRR receptor-like serine/threonine-protein kinase At1g07650; Flags: Precursor && - && PF13855:Leucine rich repeat|PF11721:Di-glucose binding within endoplasmic reticulum|PF07714:Protein tyrosine kinase	Pkinase_Tyr
Nbv5tr6202384.path1	404.67	341.066	315.278	0	3.61759	3.74646	353.671	2.45468	7.12178	3.47491e-29	2.69337e-27	Nbv0.5scaffold1913	303233	306657	+	3425	- && Q9LIK7.1 RecName: Full=Putative calcium-transporting ATPase 13, plasma membrane-type; AltName: Full=Ca(2+)-ATPase isoform 13 && - && PF00122:E1-E2 ATPase|PF00702:haloacid dehalogenase-like hydrolase|PF00689:Cation transporting ATPase, C-terminus|PF00690:Cation transporter/ATPase, N-terminus	Cation_ATPase_C
novel.4508	355.358	298.055	353.365	4.12419	1.20586	2.49764	335.593	2.60923	7.04035	9.98435e-29	7.64442e-27	Nbv0.5scaffold5462	106430	109527	+	1807	PF00067:Cytochrome P450	p450
Nbv5tr6273032.path1	529.123	387.849	427.423	46.7408	62.7049	79.9245	448.132	63.1234	2.82318	1.69129e-28	1.28319e-26	Nbv0.5scaffold9104	11440	14358	+	1839	- && Q9LRR5.1 RecName: Full=Putative disease resistance protein At3g14460 && - && -	-
Nbv5tr6219673.path1	329.528	257.308	306.109	13.7473	22.9114	38.7134	297.648	25.124	3.5565	1.76194e-28	1.33276e-26	Nbv0.5scaffold6528	211	11054	+	2425	- && - && - && -	-
Nbv5tr6222994.path1	190.203	207.507	213.006	10.9978	8.44104	4.99528	203.572	8.14472	4.6555	3.17277e-28	2.37844e-26	Nbv0.5scaffold446	377796	379257	+	1143	- && Q9XFI1.1 RecName: Full=Thioredoxin-like 1-2, chloroplastic; AltName: Full=Atypical cysteine/histidine-rich thioredoxin 5; Short=AtACHT5; AltName: Full=Lilium-type thioredoxin 1-2; Flags: Precursor && - && PF00085:Thioredoxin	-
novel.6300	554.171	583.283	457.752	114.103	92.8515	82.4221	531.735	96.4587	2.46537	3.78017e-28	2.82534e-26	Nbv0.5scaffold991	346121	347723	-	701	PF08137:DVL family	-
Nbv5tr6325903.path2	1307.15	1031.5	1187.76	287.318	296.642	320.947	1175.47	301.636	1.96197	3.89904e-28	2.90553e-26	Nbv0.5scaffold5654	112347	116459	-	3324	- && Q9C5S1.1 RecName: Full=Protein-tyrosine-phosphatase MKP1; AltName: Full=Mitogen-activated protein kinase phosphatase 1; Short=AtMKP1 && - && PF00782:Dual specificity phosphatase, catalytic domain|PF00626:Gelsolin repeat	DSPc
Nbv5tr6412876.path1	692.713	778.717	578.362	61.8628	103.704	133.624	683.264	99.7303	2.77165	4.11379e-28	3.0565e-26	Nbv0.5scaffold2913	182694	183416	-	723	- && P20144.1 RecName: Full=Wound-induced protein 1 && - && -	-
Nbv5tr6218508.path1	1361.94	1469.9	1573.57	368.428	395.523	447.078	1468.47	403.676	1.8626	4.22322e-28	3.12855e-26	Nbv0.5scaffold1533	452172	455908	-	1514	- && F4HT21.1 RecName: Full=Immune-associated nucleotide-binding protein 9; Short=AtIAN9; AltName: Full=AIG1-like protein && - && -	-
Nbv5tr6212430.path1	1437.87	1063.94	1196.22	120.976	110.939	258.506	1232.68	163.474	2.91363	1.27103e-27	9.33315e-26	Nbv0.5scaffold1111	72328	96933	+	4730	- && Q46888.1 RecName: Full=Uncharacterized oxidoreductase YgbJ && - && PF17042:Putative nucleotide-binding of sugar-metabolising enzyme|PF01116:Fructose-bisphosphate aldolase class-II|PF03446:NAD binding domain of 6-phosphogluconate dehydrogenase|PF14833:NAD-binding of NADP-dependent 3-hydroxyisobutyrate dehydrogenase|PF07005:Putative sugar-binding N-terminal domain	F_bP_aldolase
Nbv5tr6294530.path1	749.07	815.69	890.113	78.3596	159.174	158.6	818.291	132.045	2.62703	1.37124e-27	1.00396e-25	Nbv0.5scaffold2698	154072	154890	-	819	- && - && - && PF00257:Dehydrin	-
novel.5284	407.018	306.356	344.901	46.7408	49.4404	57.4457	352.758	51.209	2.78253	1.48393e-27	1.08331e-25	Nbv0.5scaffold6867	11216	14389	+	2001	-	-
Nbv5tr6221445.path1	535.385	529.708	473.269	87.9827	109.734	111.145	512.788	102.954	2.31364	1.79418e-27	1.30601e-25	Nbv0.5scaffold4604	108604	117017	+	2003	- && Q67XV2.1 RecName: Full=SAC3 family protein C && - && PF03399:SAC3/GANP/Nin1/mts3/eIF-3 p25 family	SAC3_GANP
Nbv5tr6220825.path1	338.138	184.115	267.316	1.37473	2.41173	7.49292	263.19	3.75979	6.11013	2.11503e-27	1.53511e-25	Nbv0.5scaffold951	708097	712245	+	3702	- && P10978.1 RecName: Full=Retrovirus-related Pol polyprotein from transposon TNT 1-94; Includes: RecName: Full=Protease; Includes: RecName: Full=Reverse transcriptase; Includes: RecName: Full=Endonuclease && - && -	-
Nbv5tr6239141.path1	234.035	213.543	192.552	16.4968	14.4704	17.4835	213.377	16.1502	3.72519	2.61331e-27	1.8913e-25	Nbv0.5scaffold3	1902180	1903054	+	875	- && Q8LGS1.2 RecName: Full=Protein MARD1; AltName: Full=Mediator of ABA-regulated dormancy1; AltName: Full=Senescence-associated protein SAG102 && - && -	-
Nbv5tr6241922.path1	2587.69	3052.99	3327.7	831.711	887.515	663.123	2989.46	794.117	1.91255	2.81858e-27	2.034e-25	Nbv0.5scaffold1779	240089	243264	+	799	- && C6SZP8.1 RecName: Full=CASP-like protein 1E2; Short=GmCASPL1E2 && - && PF04535:Domain of unknown function (DUF588)	-
Nbv5tr6231279.path1	234.035	216.562	272.959	23.3704	26.529	18.7323	241.185	22.8772	3.39751	3.28313e-27	2.36244e-25	Nbv0.5scaffold120	916297	928168	-	1808	- && - && - && PF00097:Zinc finger, C3HC4 type (RING finger)	zf-C3HC4
Nbv5tr6204944.path1	885.264	922.085	857.668	230.955	243.584	247.266	888.339	240.602	1.88396	3.52694e-27	2.51625e-25	Nbv0.5scaffold203	881373	886009	-	1701	- && Q9LVJ0.1 RecName: Full=UV-B-induced protein At3g17800, chloroplastic; Flags: Precursor && - && PF05542:Protein of unknown function (DUF760)	-
Nbv5tr6311079.path2	666.1	563.664	663	45.3661	69.9401	123.633	630.922	79.6464	2.98116	3.62433e-27	2.57841e-25	Nbv0.5scaffold15	1572693	1588234	+	3106	- && Q9SCV3.1 RecName: Full=Beta-galactosidase 9; Short=Lactase 9; Flags: Precursor && - && PF01301:Glycosyl hydrolases family 35|PF02140:Galactose binding lectin domain	-
Nbv5tr6214707.path1	207.423	174.306	196.784	10.9978	7.23518	7.49292	192.837	8.57531	4.50274	5.06502e-27	3.57297e-25	Nbv0.5scaffold2536	286725	288248	-	1524	- && - && - && -	-
Nbv5tr6238099.path1	500.162	453.497	435.887	4.12419	1.20586	0	463.182	1.77668	8.08983	5.32942e-27	3.74895e-25	Nbv0.5scaffold807	98313	100346	-	2034	- && - && - && PF06813:Nodulin-like|PF07690:Major Facilitator Superfamily	MFS_1
Nbv5tr6378447.path1	694.279	671.568	708.14	104.479	173.644	141.117	691.329	139.747	2.3027	5.67632e-27	3.98183e-25	Nbv0.5scaffold9430	16490	18592	+	2103	- && Q9C7A2.1 RecName: Full=Ankyrin repeat-containing protein ITN1; AltName: Full=Protein INCREASED TOLERANCE TO NACL && - && PF13962:Domain of unknown function	-
Nbv5tr6213874.path2	381.188	427.841	347.722	49.4903	75.9694	52.4504	385.584	59.3034	2.69593	1.02395e-26	7.12309e-25	Nbv0.5scaffold6611	67837	74171	+	1272	- && O64700.1 RecName: Full=Urease accessory protein G; Short=AtUREG && - && PF02492:CobW/HypB/UreG, nucleotide-binding domain	-
Nbv5tr6219945.path1	1239.06	1285.03	1086.9	306.565	356.935	337.181	1203.66	333.561	1.85048	1.33748e-26	9.2275e-25	Nbv0.5scaffold3234	164997	166316	-	1320	- && - && - && PF05903:PPPDE putative peptidase domain	-
Nbv5tr6319498.path2	217.598	193.17	208.774	4.12419	18.0879	8.74174	206.514	10.318	4.29546	1.46679e-26	1.00919e-24	Nbv0.5scaffold642	23903	27859	-	2393	- && Q03684.1 RecName: Full=Luminal-binding protein 4; Short=BiP 4; AltName: Full=78 kDa glucose-regulated protein homolog 4; Short=GRP-78-4; Flags: Precursor && - && PF00012:Hsp70 protein|PF10712:NAD-specific glutamate dehydrogenase	HSP70
Nbv5tr6227744.path1	431.282	365.212	344.901	21.9957	55.4697	54.9481	380.465	44.1378	3.09683	1.63336e-26	1.11767e-24	Nbv0.5scaffold7015	8896	11816	+	1975	- && Q50EK3.1 RecName: Full=Cytochrome P450 704C1; AltName: Full=Cytochrome P450 CYPD [Pinus taeda] && - && PF00067:Cytochrome P450	p450
Nbv5tr6213007.path1	224.643	160.723	215.122	8.24838	13.2645	9.99056	200.163	10.5011	4.24264	1.8513e-26	1.25315e-24	Nbv0.5scaffold2107	6366	11344	-	2427	- && O80763.1 RecName: Full=Probable nucleoredoxin 1; Short=AtNrx1 && - && PF13905:Thioredoxin-like	-
Nbv5tr6216022.path1	369.447	313.147	323.742	1.37473	0	4.99528	335.445	2.12334	7.30485	2.01571e-26	1.36077e-24	Nbv0.5scaffold92	266120	267442	+	1109	- && Q8S9J6.1 RecName: Full=Aspartyl protease family protein At5g10770; Flags: Precursor && - && PF00026:Eukaryotic aspartyl protease	Asp
novel.2745	760.81	903.975	750.46	191.087	109.734	91.1639	805.082	130.662	2.62819	2.26151e-26	1.52261e-24	Nbv0.5scaffold31	333287	334916	-	931	-	-
Nbv5tr6230460.path1	266.91	212.034	238.398	2.74946	15.6762	23.7276	239.114	14.0511	4.06586	4.58018e-26	3.06726e-24	Nbv0.5scaffold679	526001	610957	-	13230	- && Q555C6.1 RecName: Full=Putative vacuolar protein sorting-associated protein 13B && - && PF12624:N-terminal region of Chorein or VPS13|PF00169:PH domain|PF06101:Plant protein of unknown function (DUF946)|PF16910:Repeating coiled region of VPS13|PF16908:Vacuolar sorting-associated protein 13, N-terminal|PF06650:SHR-binding domain of vacuolar-sorting associated protein 13	PH
Nbv5tr6215727.path1	353.792	373.512	389.336	65.987	68.7342	39.9622	372.214	58.2278	2.67771	7.41231e-26	4.93754e-24	Nbv0.5scaffold1775	263121	265512	-	2392	- && Q9M9E0.1 RecName: Full=L-type lectin-domain containing receptor kinase S.1; Short=LecRK-S.1; Flags: Precursor && - && -	-
Nbv5tr6341002.path2	239.514	172.042	206.659	12.3726	10.8528	18.7323	206.072	13.9859	3.87997	8.26351e-26	5.48999e-24	Nbv0.5scaffold6	1528353	1532537	-	2550	- && Q8LLE5.1 RecName: Full=Filament-like plant protein; Short=LeFPP && - && PF05911:Filament-like plant protein, long coiled-coil	-
Nbv5tr6406599.path1	241.08	217.316	205.248	21.9957	22.9114	22.4788	221.215	22.4619	3.29884	8.59569e-26	5.69561e-24	Nbv0.5scaffold7303	26175	30518	+	1836	- && Q9SDZ9.1 RecName: Full=Purple acid phosphatase 2; AltName: Full=Manganese(II) purple acid phosphatase 2; Flags: Precursor && - && PF14008:Iron/zinc purple acid phosphatase-like protein C|PF16656:Purple acid Phosphatase, N-terminal domain|PF00149:Calcineurin-like phosphoesterase	Metallophos
Nbv5tr6370401.path1	233.253	202.979	169.277	6.87365	13.2645	16.2347	201.836	12.1243	4.04258	8.93258e-26	5.90326e-24	Nbv0.5scaffold96	1056001	1057483	+	783	- && Q9LUA9.1 RecName: Full=Zinc finger protein CONSTANS-LIKE 10 && - && -	-
Nbv5tr6221760.path1	532.254	529.708	646.072	105.854	135.057	126.131	569.345	122.347	2.21631	9.65822e-26	6.36606e-24	Nbv0.5scaffold1539	426069	430107	-	2092	- && O23492.1 RecName: Full=Inositol transporter 4; AltName: Full=Myo-inositol-proton symporter INT4; AltName: Full=Protein INOSITOL TRANSPORTER 4 && - && PF00083:Sugar (and other) transporter	Sugar_tr
Nbv5tr6235207.path1	169.852	224.107	269.432	2.74946	2.41173	6.2441	221.13	3.80176	5.85741	1.01619e-25	6.66308e-24	Nbv0.5scaffold15	1020194	1022176	-	1146	- && Q9MAA2.1 RecName: Full=Phosphoglycerate mutase-like protein AT74; Short=At-74 && - && PF00300:Histidine phosphatase superfamily (branch 1)	-
novel.2134	340.486	197.697	248.978	1.37473	0	7.49292	262.387	2.95588	6.46563	1.51414e-25	9.90227e-24	Nbv0.5scaffold25332	1	1215	-	1215	PF13855:Leucine rich repeat	-
Nbv5tr6271642.path2	693.496	584.037	624.207	160.843	153.145	154.854	633.914	156.281	2.02049	2.14153e-25	1.39689e-23	Nbv0.5scaffold57	1296778	1307577	-	3700	- && Q8GVE8.1 RecName: Full=Phosphoenolpyruvate carboxylase 4; Short=AtPPC4; Short=PEPC 4; Short=PEPCase 4 && - && PF00311:Phosphoenolpyruvate carboxylase	-
novel.511	1022.24	1075.26	846.383	283.194	225.496	208.553	981.296	239.081	2.03875	2.28724e-25	1.48807e-23	Nbv0.5scaffold1273	210882	212969	-	795	PF02977:Carboxypeptidase A inhibitor	-
Nbv5tr6221321.path1	258.3	221.844	213.712	4.12419	1.20586	3.74646	231.285	3.0255	6.28043	2.30493e-25	1.4957e-23	Nbv0.5scaffold373	458179	464542	-	2146	- && Q84MA5.1 RecName: Full=Cationic amino acid transporter 1; AltName: Full=Amino acid transporter 1 && - && PF13906:C-terminus of AA_permease|PF13520:Amino acid permease	-
novel.265	353.01	496.507	574.13	87.9827	61.499	44.9575	474.549	64.8131	2.87798	2.44339e-25	1.58146e-23	Nbv0.5scaffold11231	1	1046	+	941	-	-
Nbv5tr6207765.path1	785.858	704.014	663	105.854	176.056	86.1686	717.624	122.693	2.54512	2.64434e-25	1.70713e-23	Nbv0.5scaffold1501	95825	105267	-	1417	- && B2X050.1 RecName: Full=(+)-neomenthol dehydrogenase; AltName: Full=Menthone:neomenthol reductase 1; Short=CaMNR1 && - && PF00106:short chain dehydrogenase	adh_short
Nbv5tr6217400.path1	258.3	264.1	241.219	0	2.41173	4.99528	254.54	2.469	6.64716	3.18399e-25	2.05025e-23	Nbv0.5scaffold2019	255349	256458	+	1110	- && - && - && PF14009:Domain of unknown function (DUF4228)	-
novel.3341	318.57	292.019	289.181	1.37473	4.82345	0	299.923	2.06606	7.14599	3.21454e-25	2.06462e-23	Nbv0.5scaffold3815	42902	43769	-	868	-	-
Nbv5tr6205932.path1	183.158	168.269	201.721	9.62311	3.61759	12.4882	184.383	8.5763	4.43777	3.22943e-25	2.06889e-23	Nbv0.5scaffold4833	126790	133067	-	2788	- && Q9CAL3.1 RecName: Full=Cysteine-rich receptor-like protein kinase 2; Short=Cysteine-rich RLK2; Flags: Precursor && - && PF07714:Protein tyrosine kinase|PF01657:Salt stress response/antifungal	Pkinase_Tyr
novel.2464	172.983	177.324	184.794	5.49892	8.44104	12.4882	178.367	8.80939	4.32779	3.59937e-25	2.30002e-23	Nbv0.5scaffold2832	134778	137119	-	1578	PF04640:PLATZ transcription factor	-
Nbv5tr6237160.path1	220.729	178.079	159.402	9.62311	8.44104	2.49764	186.07	6.85393	4.77329	5.01502e-25	3.17235e-23	Nbv0.5scaffold7331	19432	23005	-	2664	- && P0DI17.1 RecName: Full=Probable disease resistance protein RF9 >P0DI18.1 RecName: Full=Probable disease resistance protein RDL6 && - && PF00931:NB-ARC domain	NB-ARC
Nbv5tr6206215.path2	394.494	405.204	447.172	96.2311	66.3225	61.1922	415.624	74.5819	2.4839	5.21733e-25	3.29203e-23	Nbv0.5scaffold32871	39	994	+	956	- && P22200.1 RecName: Full=Pyruvate kinase, cytosolic isozyme; Short=PK && - && PF00224:Pyruvate kinase, barrel domain|PF02887:Pyruvate kinase, alpha/beta domain	PK
Nbv5tr6207061.path1	185.506	166.005	203.837	13.7473	12.0586	4.99528	185.116	10.2671	4.18131	6.05864e-25	3.80377e-23	Nbv0.5scaffold951	4101	8274	+	3000	- && Q38834.2 RecName: Full=Disease resistance RPP13-like protein 4; AltName: Full=Disease resistance protein ZAR1; AltName: Full=Protein HOPZ-ACTIVATED RESISTANCE 1 && - && PF00931:NB-ARC domain	NB-ARC
Nbv5tr6222012.path1	191.768	169.024	204.543	4.12419	1.20586	8.74174	188.445	4.6906	5.33449	8.74035e-25	5.44656e-23	Nbv0.5scaffold696	603382	606062	-	2681	- && Q7FAZ3.1 RecName: Full=G-type lectin S-receptor-like serine/threonine-protein kinase LECRK1; Short=OsLecRK1; AltName: Full=OsRLCK134; Flags: Precursor && - && PF01453:D-mannose binding lectin|PF07714:Protein tyrosine kinase|PF00954:S-locus glycoprotein domain	Pkinase_Tyr
Nbv5tr6239189.path1	13513.8	14868.1	12868.5	5186.85	4402.61	4146.08	13750.1	4578.51	1.5866	1.1489e-24	7.14169e-23	Nbv0.5scaffold535	250032	253371	-	1305	- && - && - && -	-
Nbv5tr6356113.path1	381.971	392.377	416.844	57.7386	86.8221	78.6757	397.064	74.4121	2.41116	1.37458e-24	8.52344e-23	Nbv0.5scaffold3312	236709	239118	-	1562	- && Q9FKW4.1 RecName: Full=Calcium-dependent protein kinase 28 && - && PF13499:EF-hand domain pair|PF00069:Protein kinase domain	Pkinase
novel.489	219.946	199.961	233.461	26.1199	15.6762	24.9764	217.789	22.2575	3.29807	1.40144e-24	8.66859e-23	Nbv0.5scaffold1254	186701	190451	-	3639	PF00069:Protein kinase domain|PF12799:Leucine Rich repeats (2 copies)	Pkinase
Nbv5tr6241863.path1	1055.9	997.542	981.099	162.218	282.172	149.858	1011.51	198.083	2.34987	1.40653e-24	8.67864e-23	Nbv0.5scaffold2907	226449	227695	+	1247	- && - && - && PF07649:C1-like domain	C1_3
Nbv5tr6227425.path1	234.035	171.287	219.354	8.24838	21.7055	16.2347	208.226	15.3962	3.74054	1.69641e-24	1.04416e-22	Nbv0.5scaffold4024	56576	62362	-	3696	- && Q6L3Z4.2 RecName: Full=Putative late blight resistance protein homolog R1B-12 && - && PF00931:NB-ARC domain	NB-ARC
Nbv5tr6314825.path1	205.857	190.906	174.919	5.49892	2.41173	3.74646	190.561	3.8857	5.63776	1.79538e-24	1.10238e-22	Nbv0.5scaffold2536	282042	286314	+	1281	- && - && - && -	-
Nbv5tr6212807.path1	429.717	287.491	345.606	31.6188	28.9407	63.6898	354.272	41.4164	3.09414	3.73783e-24	2.27283e-22	Nbv0.5scaffold3402	818	8948	-	3484	- && Q8GUH1.2 RecName: Full=U-box domain-containing protein 33; AltName: Full=Plant U-box protein 33; Includes: RecName: Full=E3 ubiquitin ligase; Includes: RecName: Full=Serine/threonine-protein kinase && - && PF04564:U-box domain|PF00069:Protein kinase domain	Pkinase
Nbv5tr6213060.path2	321.701	210.525	259.557	9.62311	28.9407	31.2205	263.928	23.2614	3.48889	6.43504e-24	3.90346e-22	Nbv0.5scaffold1683	163181	174276	+	5189	- && Q9C5U2.1 RecName: Full=Histidine kinase 2; AltName: Full=Arabidopsis histidine kinase 2; Short=AtHK2; AltName: Full=Protein AUTHENTIC HIS-KINASE 2 && - && PF00072:Response regulator receiver domain|PF00512:His Kinase A (phospho-acceptor) domain|PF03924:CHASE domain	Response_reg
Nbv5tr6217472.path1	152.632	168.269	177.035	4.12419	7.23518	8.74174	165.979	6.70037	4.61637	7.11986e-24	4.30846e-22	Nbv0.5scaffold2175	302175	303689	+	1515	- && P0C035.1 RecName: Full=RING-H2 finger protein ATL60; AltName: Full=RING-type E3 ubiquitin transferase ATL60 && - && PF13639:Ring finger domain	-
Nbv5tr6358406.path1	184.724	181.851	206.659	5.49892	1.20586	3.74646	191.078	3.48375	5.81086	9.22507e-24	5.55562e-22	Nbv0.5scaffold7620	26046	29225	-	1515	- && P48981.1 RecName: Full=Beta-galactosidase; AltName: Full=Acid beta-galactosidase; Short=Lactase; AltName: Full=Exo-(1-->4)-beta-D-galactanase; Flags: Precursor && - && PF01301:Glycosyl hydrolases family 35	-
Nbv5tr6218995.path1	345.182	256.554	385.81	31.6188	24.1173	57.4457	329.182	37.7273	3.12481	1.27732e-23	7.60128e-22	Nbv0.5scaffold177	174775	202731	+	4083	- && Q6Q1P4.2 RecName: Full=Structural maintenance of chromosomes protein 1; Short=SMC protein 1; Short=SMC-1; AltName: Full=Chromosome segregation protein SMC-1; AltName: Full=Cohesin complex subunit SMC-1; AltName: Full=Protein TITAN8 && - && PF06470:SMC proteins Flexible Hinge Domain|PF02463:RecF/RecN/SMC N terminal domain	SMC_N
Nbv5tr6251379.path1	688.017	518.39	594.584	46.7408	67.5283	129.877	600.33	81.3821	2.87889	1.29406e-23	7.68268e-22	Nbv0.5scaffold2619	189438	194780	-	4424	- && O82491.1 RecName: Full=FACT complex subunit SPT16; AltName: Full=Facilitates chromatin transcription complex subunit SPT16 && - && PF00557:Metallopeptidase family M24|PF14826:FACT complex subunit SPT16 N-terminal lobe domain|PF08644:FACT complex subunit (SPT16/CDC68)|PF08512:Histone chaperone Rttp106-like	Peptidase_M24
Nbv5tr6275761.path1	688.017	571.21	666.527	87.9827	104.91	168.591	641.918	120.494	2.41103	1.33816e-23	7.90713e-22	Nbv0.5scaffold5570	101722	123459	-	5006	- && Q9C811.2 RecName: Full=Nuclear pore complex protein NUP160; Short=AtNUP160; AltName: Full=Nucleoporin 160; AltName: Full=Protein SUPPRESSOR OF AUXIN RESISTANCE 1 && - && PF11715:Nucleoporin Nup120/160	-
Nbv5tr6214494.path1	437.544	335.029	404.853	72.8607	71.1459	84.9198	392.476	76.3088	2.36228	1.39635e-23	8.21233e-22	Nbv0.5scaffold4512	18277	20861	-	1563	- && Q8K157.1 RecName: Full=Aldose 1-epimerase; AltName: Full=Galactose mutarotase && - && PF01263:Aldose 1-epimerase	Aldose_epim
Nbv5tr6199671.path1	216.815	220.335	241.924	23.3704	16.8821	34.967	226.358	25.0731	3.17583	2.21763e-23	1.29214e-21	Nbv0.5scaffold679	96797	100622	+	2101	- && - && - && PF02493:MORN repeat	MORN
Nbv5tr6207701.path1	408.583	313.147	304.698	63.2376	26.529	46.2063	342.143	45.3243	2.92545	2.78583e-23	1.61946e-21	Nbv0.5scaffold164	991774	996528	+	1644	- && Q9C7Z9.2 RecName: Full=Serine carboxypeptidase-like 18; Flags: Precursor && - && PF00450:Serine carboxypeptidase	Peptidase_S10
Nbv5tr6224502.path1	889.178	1278.24	1106.65	0	0	2.49764	1091.36	0.832547	10.3297	3.11868e-23	1.80876e-21	Nbv0.5scaffold4051	207738	208327	-	590	- && - && - && -	-
novel.5551	239.514	194.679	213.006	10.9978	19.2938	29.9717	215.733	20.0878	3.41371	3.2769e-23	1.89614e-21	Nbv0.5scaffold7436	1	997	+	997	-	-
Nbv5tr6204183.path1	455.547	351.63	378.756	68.7365	90.4397	67.4363	395.311	75.5375	2.38494	4.03758e-23	2.32559e-21	Nbv0.5scaffold1161	163773	173082	-	2137	- && Q8RWL6.1 RecName: Full=Serine/threonine-protein kinase STY17; AltName: Full=Serine/threonine/tyrosine-protein kinase 17 && - && PF07714:Protein tyrosine kinase|PF12796:Ankyrin repeats (3 copies)	Pkinase_Tyr
Nbv5tr6328421.path1	333.442	285.228	258.852	56.3639	40.9993	34.967	292.507	44.1101	2.73491	4.09225e-23	2.34632e-21	Nbv0.5scaffold785	280285	285734	+	1579	- && Q7XKV2.2 RecName: Full=Beta-glucosidase 13; Short=Os4bglu13; Flags: Precursor && - && PF00232:Glycosyl hydrolase family 1	Glyco_hydro_1
Nbv5tr6203696.path1	342.834	335.029	378.051	49.4903	78.3811	64.9386	351.972	64.27	2.44807	4.95658e-23	2.82255e-21	Nbv0.5scaffold2581	30940	39317	+	1794	- && - && - && -	-
Nbv5tr6243786.path1	2573.61	3685.32	3064.61	655.746	991.219	753.038	3107.85	800.001	1.95718	5.20666e-23	2.94493e-21	Nbv0.5scaffold272	897374	898537	+	523	- && O65740.1 RecName: Full=Defensin J1-2; Flags: Precursor && - && -	-
Nbv5tr6233179.path1	11687.7	11317.8	11417.7	4386.76	4447.22	4636.87	11474.4	4490.28	1.35352	5.20667e-23	2.94493e-21	Nbv0.5scaffold3007	17365	22768	-	1746	- && Q9FSF0.1 RecName: Full=Malate dehydrogenase; Short=NtRed-2 && - && -	-
novel.5057	157.328	236.18	180.562	4.12419	0	6.2441	191.357	3.4561	5.81356	6.96153e-23	3.91984e-21	Nbv0.5scaffold6420	74699	76144	+	722	PF00304:Gamma-thionin family	-
Nbv5tr6232244.path1	284.13	197.697	253.21	17.8715	33.7642	32.4693	245.012	28.035	3.11773	8.16579e-23	4.5774e-21	Nbv0.5scaffold648	403395	409021	+	2975	- && Q9ZR08.3 RecName: Full=G-type lectin S-receptor-like serine/threonine-protein kinase At4g03230; Flags: Precursor && - && PF01453:D-mannose binding lectin|PF07714:Protein tyrosine kinase|PF08276:PAN-like domain|PF00954:S-locus glycoprotein domain	Pkinase_Tyr
Nbv5tr6234828.path1	252.038	261.081	208.774	21.9957	38.5876	14.9858	240.631	25.1897	3.24838	9.08674e-23	5.07101e-21	Nbv0.5scaffold850	354069	358747	-	1693	- && Q9LSW7.1 RecName: Full=1-aminocyclopropane-1-carboxylate oxidase homolog 9 && - && PF14226:non-haem dioxygenase in morphine synthesis N-terminal|PF03171:2OG-Fe(II) oxygenase superfamily	2OG-FeII_Oxy
Nbv5tr6404408.path2	792.902	885.111	832.277	236.453	233.937	269.745	836.763	246.712	1.7618	9.27732e-23	5.16588e-21	Nbv0.5scaffold668	400806	405432	-	866	- && - && - && PF10601:LITAF-like zinc ribbon domain	-
Nbv5tr6207552.path1	262.996	305.601	263.789	21.9957	50.6462	37.4646	277.462	36.7022	2.90753	1.17356e-22	6.49861e-21	Nbv0.5scaffold87	163304	206476	-	8188	- && Q9FR53.1 RecName: Full=Serine/threonine-protein kinase TOR; AltName: Full=Protein TARGET OF RAPAMYCIN; Short=AtTOR && - && PF02260:FATC domain|PF02259:FAT domain|PF00454:Phosphatidylinositol 3- and 4-kinase|PF08771:Rapamycin binding domain|PF13646:HEAT repeats|PF11865:Domain of unknown function (DUF3385)	PI3_PI4_kinase
Nbv5tr6246561.path1	1256.28	923.594	1038.23	233.704	258.055	328.44	1072.7	273.399	1.97117	1.17656e-22	6.49861e-21	Nbv0.5scaffold7542	14095	19408	+	4058	- && Q9FL59.1 RecName: Full=FT-interacting protein 1 && - && PF00168:C2 domain|PF08372:Plant phosphoribosyltransferase C-terminal	C2
Nbv5tr6228855.path1	218.381	251.272	242.63	5.49892	1.20586	0	237.427	2.23493	6.80137	1.18519e-22	6.52714e-21	Nbv0.5scaffold1934	175896	177840	+	1152	- && - && - && -	-
Nbv5tr6267653.path1	382.753	360.685	446.467	38.4924	67.5283	84.9198	396.635	63.6468	2.63354	1.42586e-22	7.83536e-21	Nbv0.5scaffold2158	11670	21400	+	3018	- && Q9SJD4.1 RecName: Full=Long chain acyl-CoA synthetase 8 && - && PF00501:AMP-binding enzyme	AMP-binding
Nbv5tr6206378.path1	282.564	195.434	241.219	19.2462	37.3818	16.2347	239.739	24.2875	3.29393	1.898e-22	1.04071e-20	Nbv0.5scaffold6791	60880	67242	-	3667	- && Q9SYX2.1 RecName: Full=Protein SUPPRESSOR OF PHYA-105 1 && - && -	-
Nbv5tr6359887.path2	606.613	511.599	564.255	125.1	102.498	157.351	560.822	128.317	2.12833	2.04755e-22	1.12026e-20	Nbv0.5scaffold954	530035	533078	-	861	- && O49809.2 RecName: Full=Glyoxysomal fatty acid beta-oxidation multifunctional protein MFP-a; Includes: RecName: Full=Enoyl-CoA hydratase/3-2-trans-enoyl-CoA isomerase/3-hydroxybutyryl-CoA epimerase; Includes: RecName: Full=3-hydroxyacyl-CoA dehydrogenase && - && PF00378:Enoyl-CoA hydratase/isomerase	ECH
novel.1299	300.567	347.102	357.597	71.4859	33.7642	29.9717	335.089	45.0739	2.90595	2.50691e-22	1.36268e-20	Nbv0.5scaffold1822	215576	217411	+	1836	-	-
Nbv5tr6237505.path1	702.889	523.672	630.555	56.3639	75.9694	146.112	619.039	92.8151	2.73422	2.70499e-22	1.46087e-20	Nbv0.5scaffold350	410476	421758	-	5270	- && Q8VD65.3 RecName: Full=Phosphoinositide 3-kinase regulatory subunit 4; Short=PI3-kinase regulatory subunit 4 && - && PF00069:Protein kinase domain	Pkinase
Nbv5tr6412853.path1	264.562	225.617	294.118	26.1199	44.6169	39.9622	261.432	36.8997	2.81737	2.96291e-22	1.59673e-20	Nbv0.5scaffold2529	296572	304036	+	646	- && Q8GVE8.1 RecName: Full=Phosphoenolpyruvate carboxylase 4; Short=AtPPC4; Short=PEPC 4; Short=PEPCase 4 && - && PF00311:Phosphoenolpyruvate carboxylase	-
Nbv5tr6215269.path1	151.849	172.042	169.982	0	12.0586	6.2441	164.624	6.10091	4.70803	2.98814e-22	1.60688e-20	Nbv0.5scaffold6965	64153	69522	+	2237	- && H2DH21.1 RecName: Full=Cytochrome P450 CYP72A219; AltName: Full=Cytochrome P450 CYP72A129 [Panax ginseng] && - && -	-
Nbv5tr6262635.path2	198.813	184.87	166.455	0	4.82345	3.74646	183.379	2.85664	5.95429	3.41516e-22	1.82479e-20	Nbv0.5scaffold24970	13	1229	+	1034	- && P14133.1 RecName: Full=L-ascorbate oxidase; Short=ASO; Short=Ascorbase; Flags: Precursor && - && PF00394:Multicopper oxidase	-
Nbv5tr6207319.path1	667.666	576.492	591.763	118.227	143.498	179.83	611.973	147.185	2.05363	4.17109e-22	2.22396e-20	Nbv0.5scaffold1175	146444	153942	-	4275	- && B4DZS4.1 RecName: Full=T-complex protein 11 X-linked protein 1 && - && PF05794:T-complex protein 11	-
Nbv5tr6236678.path1	871.175	1049.61	899.987	301.066	265.29	221.041	940.256	262.466	1.84208	4.90766e-22	2.61115e-20	Nbv0.5scaffold353	318801	320998	+	800	- && Q6Z1D5.1 RecName: Full=Autophagy-related protein 8C; AltName: Full=Autophagy-related ubiquitin-like modifier ATG8C; Flags: Precursor >A2YS06.2 RecName: Full=Autophagy-related protein 8C; AltName: Full=Autophagy-related ubiquitin-like modifier ATG8C; Flags: Precursor && - && PF02991:Autophagy protein Atg8 ubiquitin like	-
Nbv5tr6205248.path1	387.45	323.711	325.152	52.2397	74.7635	71.1827	345.438	66.062	2.38192	5.38847e-22	2.8609e-20	Nbv0.5scaffold2567	37849	41353	+	2057	- && A6QBG7.1 RecName: Full=Chaperone protein DnaJ && - && PF00226:DnaJ domain	DnaJ
Nbv5tr6267851.path1	248.907	279.946	258.852	21.9957	50.6462	31.2205	262.568	34.6208	2.91217	6.19398e-22	3.28163e-20	Nbv0.5scaffold523	390348	398908	-	2185	- && Q8VZC3.1 RecName: Full=Delta-1-pyrroline-5-carboxylate dehydrogenase 12A1, mitochondrial; Short=AtP5CDH; Short=P5C dehydrogenase; AltName: Full=Aldehyde dehydrogenase family 12 member A1; AltName: Full=L-glutamate gamma-semialdehyde dehydrogenase; Flags: Precursor && - && PF00171:Aldehyde dehydrogenase family	Aldedh
Nbv5tr6220656.path1	262.996	193.925	229.229	21.9957	12.0586	34.967	228.716	23.0071	3.31624	6.26938e-22	3.31459e-20	Nbv0.5scaffold716	308993	324279	+	4167	- && Q8L5R3.1 RecName: Full=Tubulin-folding cofactor D; Short=AtTFCD; AltName: Full=Protein CHAMPIGNON; AltName: Full=Protein EMBRYO DEFECTIVE 133; AltName: Full=Protein TITAN 1 && - && PF12612:Tubulin folding cofactor D C terminal	-
Nbv5tr6244539.path2	238.732	252.026	258.852	43.9913	43.4111	31.2205	249.87	39.541	2.66155	6.53463e-22	3.44034e-20	Nbv0.5scaffold5157	156221	156729	-	509	- && - && - && -	-
Nbv5tr6229160.path1	288.043	278.436	252.504	0	3.61759	1.24882	272.995	1.62214	7.33307	7.11203e-22	3.7365e-20	Nbv0.5scaffold5237	2012	2681	+	670	- && - && - && -	-
Nbv5tr6242120.path1	158.111	153.178	151.644	6.87365	3.61759	2.49764	154.311	4.32963	5.18024	8.962e-22	4.68881e-20	Nbv0.5scaffold4397	86290	88557	-	1213	- && Q9QYI7.1 RecName: Full=DnaJ homolog subfamily B member 8; AltName: Full=mDj6 && - && PF00226:DnaJ domain	DnaJ
Nbv5tr6220741.path1	1303.24	1339.36	1095.36	412.419	372.612	298.468	1245.99	361.166	1.78726	1.12004e-21	5.84774e-20	Nbv0.5scaffold2889	279764	281081	+	952	- && Q9FUT0.1 RecName: Full=Glutathione S-transferase U9; Short=AtGSTU9; AltName: Full=GST class-tau member 9; AltName: Full=Glutathione S-transferase 14 && - && -	-
Nbv5tr6213101.path1	197.247	172.797	189.026	15.122	16.8821	26.2252	186.356	19.4098	3.25862	1.19477e-21	6.21205e-20	Nbv0.5scaffold4382	142090	158852	+	3365	- && Q9LKW9.1 RecName: Full=Sodium/hydrogen exchanger 7; AltName: Full=Na(+)/H(+) exchanger 7; Short=NHE-7; AltName: Full=Protein SALT OVERLY SENSITIVE 1 && - && PF00999:Sodium/hydrogen exchanger family	Na_H_Exchanger
Nbv5tr6236342.path2	216.033	113.94	165.045	4.12419	6.02932	8.74174	165.006	6.29841	4.70008	1.53873e-21	7.95104e-20	Nbv0.5scaffold3507	348959	362941	-	3428	- && Q9SYI0.2 RecName: Full=Protein translocase subunit SECA1, chloroplastic; Short=AtcpSecA; AltName: Full=Protein ALBINO OR GLASSY YELLOW 1; Flags: Precursor && - && PF07516:SecA Wing and Scaffold domain|PF07517:SecA DEAD-like domain|PF01043:SecA preprotein cross-linking domain	-
Nbv5tr6236188.path1	630.095	516.126	543.801	142.972	120.586	161.098	563.341	141.552	1.99326	1.69966e-21	8.7646e-20	Nbv0.5scaffold2033	357977	362734	+	2921	- && P73625.1 RecName: Full=Endonuclease MutS2 && - && PF01713:Smr domain|PF00488:MutS domain V	Smr
Nbv5tr6207595.path1	4135.93	5580.8	4809.57	1696.42	1221.54	1080.23	4842.1	1332.73	1.86175	1.88198e-21	9.68485e-20	Nbv0.5scaffold986	472091	474492	-	1052	- && Q9SVL6.1 RecName: Full=Cold-regulated 413 plasma membrane protein 2; Short=AtCOR413-PM2 && - && PF05562:Cold acclimation protein WCOR413	-
Nbv5tr6236530.path1	583.131	599.883	544.506	131.974	156.762	172.337	575.84	153.691	1.90376	1.91898e-21	9.85507e-20	Nbv0.5scaffold3202	220597	222394	-	1798	- && Q9FVS9.1 RecName: Full=Alkane hydroxylase MAH1; AltName: Full=Cytochrome P450 96A15; AltName: Full=Protein MID-CHAIN ALKANE HYDROXYLASE 1 && - && PF00067:Cytochrome P450	p450
Nbv5tr6284121.path2	233.253	209.771	186.204	16.4968	32.5583	24.9764	209.742	24.6772	3.07636	2.09579e-21	1.07193e-19	Nbv0.5scaffold712	463897	470636	-	2746	- && Q37145.3 RecName: Full=Calcium-transporting ATPase 1, chloroplastic; AltName: Full=Ca(2+)-ATPase isoform 1; AltName: Full=Plastid envelope ATPase 1; Flags: Precursor && - && PF12710:haloacid dehalogenase-like hydrolase|PF00122:E1-E2 ATPase|PF00689:Cation transporting ATPase, C-terminus	Cation_ATPase_C
Nbv5tr6260921.path2	563.563	482.17	555.792	42.6166	71.1459	126.131	533.842	79.9644	2.73425	2.41304e-21	1.23168e-19	Nbv0.5scaffold6260	69390	76364	-	4055	- && Q7T6Y2.2 RecName: Full=Putative serine/threonine-protein kinase/receptor R831; Flags: Precursor && - && PF07714:Protein tyrosine kinase|PF00564:PB1 domain	Pkinase_Tyr
novel.2368	226.991	319.183	244.746	4.12419	0	1.24882	263.64	1.791	7.27487	2.51417e-21	1.2807e-19	Nbv0.5scaffold2754	303452	304119	-	579	-	-
Nbv5tr6221512.path1	208.205	233.162	182.678	2.74946	2.41173	1.24882	208.015	2.13667	6.61482	3.12124e-21	1.57714e-19	Nbv0.5scaffold4587	95640	99294	+	1447	- && P07979.3 RecName: Full=Lichenase; AltName: Full=Endo-beta-1,3-1,4 glucanase; Flags: Precursor && - && -	-
Nbv5tr6207731.path1	619.137	557.627	549.444	0	0	0	575.403	0	11.2611	4.48499e-21	2.24814e-19	Nbv0.5scaffold23	1111759	1113568	+	1028	- && - && - && -	-
Nbv5tr6244619.path1	183.941	125.259	162.223	5.49892	8.44104	13.737	157.141	9.22566	4.07859	4.53121e-21	2.26678e-19	Nbv0.5scaffold1380	141429	145758	-	3137	- && P93604.1 RecName: Full=Rust resistance kinase Lr10; AltName: Full=Probable receptor-like serine/threonine-protein kinase LRK10; Flags: Precursor && - && PF14380:Wall-associated receptor kinase C-terminal|PF13947:Wall-associated receptor kinase galacturonan-binding|PF00069:Protein kinase domain	Pkinase
Nbv5tr6274317.path2	438.327	335.784	350.544	21.9957	42.2052	76.178	374.885	46.793	2.99461	4.76404e-21	2.37379e-19	Nbv0.5scaffold2717	58844	94478	-	12238	- && Q9Y4A5.3 RecName: Full=Transformation/transcription domain-associated protein; AltName: Full=350/400 kDa PCAF-associated factor; Short=PAF350/400; AltName: Full=STAF40; AltName: Full=Tra1 homolog && - && PF02260:FATC domain|PF02259:FAT domain|PF00454:Phosphatidylinositol 3- and 4-kinase	PI3_PI4_kinase
Nbv5tr6223719.path1	120.54	169.778	167.866	5.49892	7.23518	1.24882	152.728	4.66097	5.03358	5.49505e-21	2.72184e-19	Nbv0.5scaffold680	462275	462938	-	664	- && - && - && -	-
Nbv5tr6207641.path1	984.67	1063.19	1003.67	351.931	306.289	348.421	1017.18	335.547	1.60062	6.22246e-21	3.07473e-19	Nbv0.5scaffold4163	117546	128347	-	1288	- && O67802.1 RecName: Full=Putative carboxymethylenebutenolidase; AltName: Full=Dienelactone hydrolase; Short=DLH && - && PF01738:Dienelactone hydrolase family	-
Nbv5tr6295453.path1	529.906	681.377	710.256	188.338	153.145	153.605	640.513	165.029	1.95852	7.49383e-21	3.69005e-19	Nbv0.5scaffold588	270967	271069	-	103	- && - && - && -	-
Nbv5tr6249403.path1	108.016	210.525	179.151	8.24838	2.41173	2.49764	165.897	4.38591	5.28002	9.12015e-21	4.47333e-19	Nbv0.5scaffold5306	37669	37903	-	235	- && - && - && -	-
Nbv5tr6213739.path1	161.242	144.123	134.716	8.24838	9.6469	1.24882	146.694	6.38137	4.5259	9.47469e-21	4.63817e-19	Nbv0.5scaffold5172	109316	117505	+	2477	- && Q9FNL7.1 RecName: Full=Protein NRT1/ PTR FAMILY 5.2; Short=AtNPF5.2; AltName: Full=Peptide transporter PTR3-A; Short=AtPTR3 && - && -	-
novel.520	383.536	657.231	579.067	126.475	103.704	89.915	539.945	106.698	2.3417	9.86875e-21	4.82167e-19	Nbv0.5scaffold1282	401367	407387	+	554	-	-
Nbv5tr6199505.path1	1529.45	1543.1	1402.88	408.295	476.316	556.974	1491.81	480.528	1.63352	1.06163e-20	5.15683e-19	Nbv0.5scaffold256	237759	248833	+	1414	- && Q9SZ83.1 RecName: Full=Uncharacterized oxidoreductase At4g09670 && - && PF01408:Oxidoreductase family, NAD-binding Rossmann fold	GFO_IDH_MocA
Nbv5tr6272108.path1	509.555	315.41	470.448	31.6188	83.2045	68.6851	431.804	61.1695	2.81163	1.22138e-20	5.90994e-19	Nbv0.5scaffold7	1536937	1540738	-	3434	- && Q9CAC4.1 RecName: Full=Myosin-binding protein 2 && - && PF04576:Zein-binding	-
Nbv5tr6203809.path1	237.166	185.624	215.828	31.6188	24.1173	33.7181	212.873	29.8181	2.83858	1.2739e-20	6.15218e-19	Nbv0.5scaffold4020	19205	71023	+	5318	- && F4I9Q5.1 RecName: Full=DExH-box ATP-dependent RNA helicase DExH7, chloroplastic; Flags: Precursor && - && PF00271:Helicase conserved C-terminal domain|PF04408:Helicase associated domain (HA2)|PF00270:DEAD/DEAH box helicase|PF07717:Oligonucleotide/oligosaccharide-binding (OB)-fold	DUF1605
Nbv5tr6254989.path1	200.378	166.005	191.847	20.6209	26.529	21.2299	186.077	22.7933	3.02528	1.44501e-20	6.96519e-19	Nbv0.5scaffold3721	95027	106031	+	4818	- && F4HX15.1 RecName: Full=Phospholipase A I; Short=AtPLA1 && - && PF01734:Patatin-like phospholipase|PF00514:Armadillo/beta-catenin-like repeat	Arm
Nbv5tr6335181.path2	164.373	119.222	156.581	2.74946	8.44104	9.99056	146.725	7.06035	4.35474	1.45118e-20	6.98153e-19	Nbv0.5scaffold9486	16382	18125	+	1744	- && Q9LX66.1 RecName: Full=Receptor-like protein kinase HERK 1; AltName: Full=Protein HERCULES RECEPTOR KINASE 1; Flags: Precursor && - && PF12819:Carbohydrate-binding protein of the ER	-
Nbv5tr6236396.path1	2305.13	1718.16	1960.79	674.992	686.136	625.659	1994.69	662.262	1.59066	1.55189e-20	7.45176e-19	Nbv0.5scaffold4384	176256	181567	+	3574	- && - && - && PF14223:gag-polypeptide of LTR copia-type	-
Nbv5tr6229710.path1	249.69	183.361	200.311	15.122	21.7055	34.967	211.12	23.9315	3.13315	1.71776e-20	8.23245e-19	Nbv0.5scaffold114	93203	128035	-	4936	- && Q94FB9.1 RecName: Full=ABC transporter D family member 1; Short=ABC transporter ABCD.1; Short=AtABCD1; AltName: Full=Peroxisomal ABC transporter 1; Short=AtPXA1; AltName: Full=Protein ACETATE NON-UTILIZING 2; AltName: Full=Protein COMATOSE; AltName: Full=Protein PEROXISOME DEFECTIVE 3; Short=Ped3p && - && PF00005:ABC transporter|PF06472:ABC transporter transmembrane region 2	ABC_tran
Nbv5tr6424537.path1	724.805	733.442	756.808	199.336	252.025	224.788	738.352	225.383	1.71044	2.27995e-20	1.08853e-18	Nbv0.5scaffold1377	421634	425569	-	1048	- && Q9SKI2.2 RecName: Full=Vacuolar protein sorting-associated protein 2 homolog 1; Short=AtVPS2-1; AltName: Full=Charged multivesicular body protein 2 homolog 1; AltName: Full=ESCRT-III complex subunit VPS2 homolog 1; AltName: Full=SNF7-like protein && - && PF03357:Snf7	ESCRT-III
Nbv5tr6224401.path1	267.693	370.494	335.732	1.37473	1.20586	1.24882	324.639	1.27647	7.995	3.33565e-20	1.58652e-18	Nbv0.5scaffold1084	459020	459662	+	643	- && Q9LSQ6.1 RecName: Full=Calcium-binding protein PBP1; AltName: Full=KIC-related protein 2; AltName: Full=PINOID-binding protein 1 && - && PF13833:EF-hand domain pair	-
Nbv5tr6417538.path1	199.595	150.914	234.166	13.7473	15.6762	28.7229	194.892	19.3821	3.32491	3.56937e-20	1.69447e-18	Nbv0.5scaffold872	489758	503562	+	2169	- && Q9LKW9.1 RecName: Full=Sodium/hydrogen exchanger 7; AltName: Full=Na(+)/H(+) exchanger 7; Short=NHE-7; AltName: Full=Protein SALT OVERLY SENSITIVE 1 && - && -	-
Nbv5tr6304380.path1	528.341	457.27	478.912	105.854	106.116	148.61	488.174	120.193	2.02095	3.8186e-20	1.80937e-18	Nbv0.5scaffold2940	206866	216135	+	2863	- && - && - && -	-
Nbv5tr6205957.path1	205.074	206.752	181.267	17.8715	31.3524	28.7229	197.698	25.9823	2.91833	4.33214e-20	2.04883e-18	Nbv0.5scaffold2477	193078	213655	-	2769	- && Q9Z2I0.1 RecName: Full=LETM1 and EF-hand domain-containing protein 1, mitochondrial; AltName: Full=Leucine zipper-EF-hand-containing transmembrane protein 1; Flags: Precursor && - && PF07766:LETM1-like protein	-
Nbv5tr6232122.path1	864.913	804.372	674.285	1.37473	14.4704	2.49764	781.19	6.11424	6.97423	4.38279e-20	2.06889e-18	Nbv0.5scaffold4086	19781	27225	+	2523	- && Q94KB7.2 RecName: Full=MLO-like protein 6; Short=AtMlo6 && - && PF03094:Mlo family	-
Nbv5tr6203447.path1	501.728	402.186	557.202	93.4816	124.204	124.882	487.039	114.189	2.09019	5.15322e-20	2.42346e-18	Nbv0.5scaffold2106	11460	20858	+	2072	- && Q8CFD5.2 RecName: Full=DNA excision repair protein ERCC-8; AltName: Full=Cockayne syndrome WD repeat protein CSA homolog && - && PF00400:WD domain, G-beta repeat	WD40
Nbv5tr6229710.path2	195.682	162.987	239.809	10.9978	13.2645	31.2205	199.492	18.4943	3.42439	5.24715e-20	2.45843e-18	Nbv0.5scaffold225	652134	674218	+	4971	- && Q94FB9.1 RecName: Full=ABC transporter D family member 1; Short=ABC transporter ABCD.1; Short=AtABCD1; AltName: Full=Peroxisomal ABC transporter 1; Short=AtPXA1; AltName: Full=Protein ACETATE NON-UTILIZING 2; AltName: Full=Protein COMATOSE; AltName: Full=Protein PEROXISOME DEFECTIVE 3; Short=Ped3p && - && PF06472:ABC transporter transmembrane region 2|PF00005:ABC transporter	ABC_tran
Nbv5tr6413891.path1	202.726	162.233	184.794	28.8693	19.2938	16.2347	183.251	21.4659	3.10312	5.26276e-20	2.46115e-18	Nbv0.5scaffold6283	106664	109850	+	742	- && Q99090.2 RecName: Full=Light-inducible protein CPRF2; AltName: Full=Common plant regulatory factor 2; Short=CPRF-2 && - && -	-
Nbv5tr6202276.path1	322.483	207.507	259.557	32.9935	13.2645	43.7087	263.183	29.9889	3.13904	7.5413e-20	3.50064e-18	Nbv0.5scaffold139	869258	924616	+	7666	- && F4HW04.1 RecName: Full=DNA polymerase epsilon catalytic subunit A; AltName: Full=DNA polymerase 2 a; Short=AtPOL2a; AltName: Full=DNA polymerase II subunit a; AltName: Full=Protein ABA OVERLY SENSITIVE a; AltName: Full=Protein EARLY IN SHORT DAYS 7; AltName: Full=Protein EMBRYO DEFECTIVE 142; AltName: Full=Protein EMBRYO DEFECTIVE 2284; AltName: Full=Protein EMBRYO DEFECTIVE 529; AltName: Fu…	-
Nbv5tr6200893.path1	330.311	323.711	313.162	78.3596	31.3524	37.4646	322.394	49.0589	2.72781	7.83063e-20	3.62824e-18	Nbv0.5scaffold3445	126231	127052	-	822	- && Q03878.1 RecName: Full=Glycine-rich RNA-binding protein && - && PF00076:RNA recognition motif. (a.k.a. RRM, RBD, or RNP domain)	RRM_1
novel.4693	358.489	278.436	327.268	26.1199	36.1759	72.4316	321.398	44.9091	2.83367	8.55996e-20	3.95159e-18	Nbv0.5scaffold5770	3089	7083	+	3147	PF14826:FACT complex subunit SPT16 N-terminal lobe domain|PF00557:Metallopeptidase family M24|PF08512:Histone chaperone Rttp106-like	Peptidase_M24
Nbv5tr6291170.path1	141.674	125.259	146.706	5.49892	2.41173	11.2394	137.88	6.38334	4.43631	8.6924e-20	4.00536e-18	Nbv0.5scaffold1387	458853	461812	+	1408	- && - && - && PF14244:gag-polypeptide of LTR copia-type|PF13976:GAG-pre-integrase domain	-
Nbv5tr6250967.path1	150.284	166.005	184.794	20.6209	19.2938	8.74174	167.028	16.2188	3.3701	9.00524e-20	4.14192e-18	Nbv0.5scaffold2529	304216	305872	+	1006	- && Q8GVE8.1 RecName: Full=Phosphoenolpyruvate carboxylase 4; Short=AtPPC4; Short=PEPC 4; Short=PEPCase 4 && - && PF00311:Phosphoenolpyruvate carboxylase	-
Nbv5tr6202518.path1	483.725	385.585	478.206	105.854	83.2045	124.882	449.172	104.647	2.10287	9.83564e-20	4.49913e-18	Nbv0.5scaffold1048	51961	57412	-	3130	- && Q9FJW6.2 RecName: Full=Pentatricopeptide repeat-containing protein At5g67570, chloroplastic; AltName: Full=Protein DELAYED GREENING 1; AltName: Full=Protein EMBRYO DEFECTIVE 1408; Flags: Precursor && - && -	-
Nbv5tr6201766.path1	2748.15	2038.09	2216.82	771.223	642.725	836.709	2334.36	750.219	1.63783	1.37066e-19	6.24707e-18	Nbv0.5scaffold2688	231411	240753	+	3064	- && O24370.1 RecName: Full=Linoleate 13S-lipoxygenase 2-1, chloroplastic; AltName: Full=Lipoxygenase 2-1; Flags: Precursor && - && -	-
Nbv5tr6228287.path1	236.383	248.254	174.919	0	4.82345	0	219.852	1.60782	7.02239	1.44791e-19	6.57529e-18	Nbv0.5scaffold100	1035141	1035847	-	707	- && O80877.1 RecName: Full=Protein ELF4-LIKE 1 && - && PF07011:Protein of unknown function (DUF1313)	-
Nbv5tr6219867.path1	1095.03	900.957	883.765	163.593	203.791	312.205	959.919	226.53	2.08152	1.52033e-19	6.87929e-18	Nbv0.5scaffold7757	19241	26151	+	2447	- && F4JLP5.2 RecName: Full=Dihydrolipoyl dehydrogenase 2, chloroplastic; Short=ptLPD2; AltName: Full=Dihydrolipoamide dehydrogenase 2; AltName: Full=Protein LIPOAMIDE DEHYDROGENASE 2; AltName: Full=Pyruvate dehydrogenase complex E3 subunit 2; Short=E3-2; Short=PDC-E3 2; Flags: Precursor && - && PF07992:Pyridine nucleotide-disulphide oxidoreductase|PF02852:Pyridine nucleotide-disulphide oxidoredu…	Pyr_redox_2
Nbv5tr6240871.path1	1342.38	1504.61	1312.6	368.428	519.727	444.58	1386.53	444.245	1.64078	1.56826e-19	7.08341e-18	Nbv0.5scaffold339	51128	54822	-	2544	- && Q9KG32.1 RecName: Full=Uncharacterized isomerase BH0283 && - && PF02567:Phenazine biosynthesis-like protein|PF14541:Xylanase inhibitor C-terminal	-
Nbv5tr6311079.path1	356.141	295.792	260.263	19.2462	57.8814	48.704	304.065	41.9439	2.84643	1.61744e-19	7.2924e-18	Nbv0.5scaffold8744	5816	25904	+	3111	- && Q9SCV3.1 RecName: Full=Beta-galactosidase 9; Short=Lactase 9; Flags: Precursor && - && PF01301:Glycosyl hydrolases family 35|PF02140:Galactose binding lectin domain	-
novel.105	151.849	104.885	149.528	4.12419	7.23518	7.49292	135.421	6.2841	4.41618	1.79743e-19	8.08938e-18	Nbv0.5scaffold1043	155956	163948	+	2713	PF02770:Acyl-CoA dehydrogenase, middle domain|PF00441:Acyl-CoA dehydrogenase, C-terminal domain|PF01756:Acyl-CoA oxidase	-
Nbv5tr6211407.path1	195.682	175.06	189.026	28.8693	26.529	26.2252	186.589	27.2078	2.77941	2.38252e-19	1.06843e-17	Nbv0.5scaffold195	220006	223054	+	1559	- && - && - && PF13960:Domain of unknown function (DUF4218)	-
Nbv5tr6237556.path1	124.454	168.269	162.223	1.37473	0	7.49292	151.649	2.95588	5.67542	2.90855e-19	1.29738e-17	Nbv0.5scaffold2606	217452	219600	+	898	- && Q9ZVP8.2 RecName: Full=NAC domain-containing protein 35; Short=ANAC035; AltName: Full=Protein LONG VEGETATIVE PHASE 1; Short=AtLOV1 && - && PF02365:No apical meristem (NAM) protein	NAM
Nbv5tr6214201.path1	352.227	365.212	339.259	50.865	79.587	91.1639	352.233	73.8719	2.24823	3.03803e-19	1.35273e-17	Nbv0.5scaffold2110	253630	260964	-	2152	- && Q23892.2 RecName: Full=Lysosomal beta glucosidase; Flags: Precursor && - && PF00933:Glycosyl hydrolase family 3 N terminal domain|PF01915:Glycosyl hydrolase family 3 C-terminal domain	Glyco_hydro_3
Nbv5tr6213259.path1	677.059	648.176	635.493	136.098	180.879	217.295	653.576	178.091	1.87334	3.45727e-19	1.53126e-17	Nbv0.5scaffold4827	1587	3706	-	2120	- && Q9FFE9.1 RecName: Full=Probable acyl-activating enzyme 6; AltName: Full=AMP-binding protein 6; Short=AtAMPBP6 && - && PF00501:AMP-binding enzyme|PF13193:AMP-binding enzyme C-terminal domain	AMP-binding
novel.2122	150.284	174.306	128.368	13.7473	14.4704	14.9858	150.986	14.4012	3.38846	3.47223e-19	1.53518e-17	Nbv0.5scaffold2521	103672	106778	+	834	-	-
Nbv5tr6215706.path1	216.033	193.17	221.47	37.1177	28.9407	37.4646	210.224	34.5077	2.60998	3.65494e-19	1.61312e-17	Nbv0.5scaffold2610	100419	108085	+	2408	- && Q9LMX4.1 RecName: Full=Probable inactive purple acid phosphatase 1; Flags: Precursor && - && PF14008:Iron/zinc purple acid phosphatase-like protein C|PF16656:Purple acid Phosphatase, N-terminal domain|PF00149:Calcineurin-like phosphoesterase	Metallophos
Nbv5tr6207089.path1	447.72	332.765	342.785	64.6123	88.028	91.1639	374.423	81.268	2.20019	4.29036e-19	1.88693e-17	Nbv0.5scaffold1183	78618	87068	+	4092	- && - && - && PF00628:PHD-finger	PHD
Nbv5tr6235129.path1	217.598	267.118	243.335	41.2419	42.2052	51.2016	242.684	44.8829	2.4338	4.41681e-19	1.93915e-17	Nbv0.5scaffold910	310682	313882	+	1275	- && Q0JHU5.1 RecName: Full=Elicitor-responsive protein 1; Short=OsERG1; AltName: Full=17 kDa phloem protein; AltName: Full=Fungal elicitor immediate early-responsive gene 1 protein; Short=FIERG1; AltName: Full=RPP17 >A2WWV5.2 RecName: Full=Elicitor-responsive protein 1; AltName: Full=17 kDa phloem protein; AltName: Full=Fungal elicitor immediate early-responsive gene 1 protein; Short=FIERG1; Alt…	C2
Nbv5tr6403088.path1	254.386	175.815	265.905	26.1199	34.97	41.2111	232.035	34.1003	2.7618	4.59696e-19	2.01472e-17	Nbv0.5scaffold2069	66565	74079	-	4164	- && Q9C5U1.1 RecName: Full=Histidine kinase 3; AltName: Full=Arabidopsis histidine kinase 3; Short=AtHK3; AltName: Full=Protein AUTHENTIC HIS-KINASE 3; AltName: Full=Protein ORESARA 12 && - && PF03924:CHASE domain|PF02518:Histidine kinase-, DNA gyrase B-, and HSP90-like ATPase|PF00072:Response regulator receiver domain|PF00512:His Kinase A (phospho-acceptor) domain	HisKA
novel.2195	2259.73	3640.05	3892.66	756.101	1033.42	819.226	3264.15	869.584	1.90799	4.61207e-19	2.01782e-17	Nbv0.5scaffold2590	14085	18243	+	657	-	-
Nbv5tr6259944.path1	206.64	200.716	197.489	26.1199	36.1759	34.967	201.615	32.4209	2.63124	6.33693e-19	2.76283e-17	Nbv0.5scaffold754	452486	465591	-	1762	- && Q9Z2I0.1 RecName: Full=LETM1 and EF-hand domain-containing protein 1, mitochondrial; AltName: Full=Leucine zipper-EF-hand-containing transmembrane protein 1; Flags: Precursor && - && -	-
Nbv5tr6313122.path1	158.111	122.995	129.779	13.7473	2.41173	4.99528	136.961	7.05143	4.31878	7.10745e-19	3.0934e-17	Nbv0.5scaffold5408	114141	114884	-	744	- && Q8GWH5.1 RecName: Full=Reticulon-like protein B22; Short=AtRTNLB22 && - && -	-
Nbv5tr6233196.path2	770.203	682.132	639.019	112.728	115.763	221.041	697.118	149.844	2.21644	7.27706e-19	3.16174e-17	Nbv0.5scaffold2773	277583	298154	-	2130	- && P54236.1 RecName: Full=Glucose-6-phosphate isomerase, cytosolic 1; Short=GPI; AltName: Full=Phosphoglucose isomerase; Short=PGI; AltName: Full=Phosphohexose isomerase; Short=PHI [Clarkia franciscana] && - && PF00342:Phosphoglucose isomerase	-
Nbv5tr6384234.path1	800.729	1042.82	852.731	167.717	293.025	233.529	898.759	231.424	1.95486	8.05302e-19	3.49284e-17	Nbv0.5scaffold650	422540	425156	+	836	- && Q9LEV3.1 RecName: Full=CBS domain-containing protein CBSX3, mitochondrial; Flags: Precursor && - && PF00571:CBS domain	CBS
Nbv5tr6226767.path1	664.535	734.951	706.73	181.464	252.025	181.079	702.072	204.856	1.77526	9.01829e-19	3.88467e-17	Nbv0.5scaffold137	853794	856715	-	1608	- && Q93YW5.1 RecName: Full=Probable protein phosphatase 2C 58; Short=AtPP2C58 && - && PF00481:Protein phosphatase 2C	PP2C
Nbv5tr6249403.path2	90.7963	175.06	179.856	6.87365	7.23518	0	148.571	4.70294	4.991	1.09378e-18	4.6954e-17	Nbv0.5scaffold991	477371	477551	+	181	- && - && - && -	-
Nbv5tr6203093.path1	352.227	272.4	419.665	28.8693	59.0873	74.9292	348.097	54.2953	2.67376	1.13764e-18	4.85877e-17	Nbv0.5scaffold1214	336045	350865	-	4740	- && O65607.2 RecName: Full=DNA mismatch repair protein MSH3; Short=AtMSH3; AltName: Full=MutS protein homolog 3 && - && PF01624:MutS domain I|PF05190:MutS family domain IV|PF05188:MutS domain II|PF05192:MutS domain III|PF00488:MutS domain V	-
novel.2609	249.69	245.99	280.717	0	3.61759	0	258.799	1.20586	7.67134	1.28405e-18	5.46547e-17	Nbv0.5scaffold2970	254931	262206	-	1690	PF02365:No apical meristem (NAM) protein	NAM
novel.4579	229.339	258.063	239.103	54.9892	43.4111	29.9717	242.168	42.7906	2.50608	1.48559e-18	6.29133e-17	Nbv0.5scaffold5583	21054	21965	+	912	-	-
Nbv5tr6205321.path1	673.145	651.949	639.019	156.719	220.673	209.802	654.704	195.731	1.73952	1.89227e-18	8.00011e-17	Nbv0.5scaffold3376	51500	59930	+	1679	- && Q9SSB5.1 RecName: Full=26S protease regulatory subunit 7 homolog A; AltName: Full=26S proteasome AAA-ATPase subunit RPT1a; AltName: Full=26S proteasome subunit 7 homolog A; AltName: Full=Regulatory particle triple-A ATPase subunit 1a && - && PF00004:ATPase family associated with various cellular activities (AAA)	AAA
Nbv5tr6300561.path1	144.804	165.251	137.537	13.7473	14.4704	19.9811	149.198	16.0663	3.21204	2.31619e-18	9.76573e-17	Nbv0.5scaffold3655	219198	227929	-	1493	- && Q9S9N9.1 RecName: Full=Cinnamoyl-CoA reductase 1; Short=AtCCR1; AltName: Full=Protein IRREGULAR XYLEM 4 && - && PF01370:NAD dependent epimerase/dehydratase family	Epimerase
Nbv5tr6235107.path1	158.111	141.105	115.672	12.3726	12.0586	2.49764	138.296	8.97628	3.95256	2.31767e-18	9.76573e-17	Nbv0.5scaffold384	297873	303564	-	752	- && Q8LAH7.2 RecName: Full=12-oxophytodienoate reductase 1; AltName: Full=12-oxophytodienoate-10,11-reductase 1; Short=AtOPR1; Short=OPDA-reductase 1; AltName: Full=FS-AT-I; Contains: RecName: Full=12-oxophytodienoate reductase 1, N-terminally processed && - && PF00724:NADH:flavin oxidoreductase / NADH oxidase family	Oxidored_FMN
Nbv5tr6229063.path1	230.122	247.499	260.968	0	0	3.74646	246.196	1.24882	7.59713	2.82149e-18	1.18094e-16	Nbv0.5scaffold429	743107	745619	-	1069	- && Q93WU9.1 RecName: Full=Probable WRKY transcription factor 51; AltName: Full=WRKY DNA-binding protein 51 && - && PF03106:WRKY DNA -binding domain	WRKY
Nbv5tr6225845.path1	279.433	248.254	312.456	67.3618	25.3231	34.967	280.048	42.5506	2.73076	2.90543e-18	1.21405e-16	Nbv0.5scaffold1795	55690	64951	-	3009	- && Q9FGY1.1 RecName: Full=Beta-D-xylosidase 1; Short=AtBXL1; AltName: Full=Alpha-L-arabinofuranosidase; Flags: Precursor && - && PF01915:Glycosyl hydrolase family 3 C-terminal domain|PF14310:Fibronectin type III-like domain|PF00933:Glycosyl hydrolase family 3 N terminal domain	Glyco_hydro_3_C
Nbv5tr6212713.path1	816.384	832.291	756.102	303.815	223.085	226.036	801.592	250.979	1.67729	3.19982e-18	1.33483e-16	Nbv0.5scaffold944	36003	37070	-	730	- && - && - && PF04570:zinc-finger of the FCS-type, C2-C2	-
Nbv5tr6421887.path2	455.547	396.904	499.366	104.479	100.087	141.117	450.606	115.228	1.96696	3.55522e-18	1.48064e-16	Nbv0.5scaffold4769	40138	46808	-	2206	- && Q43845.1 RecName: Full=Probable sucrose-phosphate synthase; AltName: Full=UDP-glucose-fructose-phosphate glucosyltransferase && - && -	-
Nbv5tr6217785.path1	196.464	253.536	268.727	4.12419	0	0	239.576	1.37473	7.55158	5.70811e-18	2.36548e-16	Nbv0.5scaffold1041	308774	309735	+	962	- && - && - && PF00168:C2 domain	C2
Nbv5tr6234931.path1	115.061	172.797	115.672	1.37473	4.82345	2.49764	134.51	2.89861	5.5064	6.44459e-18	2.66628e-16	Nbv0.5scaffold2070	22462	23430	+	969	- && P24924.2 RecName: Full=Trypsin inhibitor; Contains: RecName: Full=Trypsin inhibitor chain A; Contains: RecName: Full=Trypsin inhibitor chain B; Flags: Precursor && - && PF00197:Trypsin and protease inhibitor	-
Nbv5tr6246150.path1	156.545	140.35	146.001	10.9978	16.8821	21.2299	147.632	16.37	3.16377	8.48383e-18	3.4927e-16	Nbv0.5scaffold6215	34518	38900	+	2285	- && Q9FNF8.1 RecName: Full=Phosphatidylinositol 4-kinase gamma 3; Short=AtPI4Kgamma3; Short=PI-4Kgamma3; Short=PI4K gamma 3 && - && PF00240:Ubiquitin family|PF00454:Phosphatidylinositol 3- and 4-kinase	PI3_PI4_kinase
Nbv5tr6386138.path2	125.236	130.541	129.073	2.74946	6.02932	0	128.283	2.92626	5.43622	8.7672e-18	3.59756e-16	Nbv0.5scaffold112	368770	373688	+	1307	- && Q12010.1 RecName: Full=Probable vacuolar amino acid transporter YPQ1; AltName: Full=PQ-loop repeat-containing protein 1 && - && PF04193:PQ loop repeat	-
Nbv5tr6377574.path1	217.598	168.269	126.957	26.1199	14.4704	13.737	170.942	18.1091	3.25029	9.96416e-18	4.06878e-16	Nbv0.5scaffold1954	129985	132949	-	2218	- && O04567.1 RecName: Full=Probable inactive receptor kinase At1g27190; Flags: Precursor && - && PF08263:Leucine rich repeat N-terminal domain	LRRNT_2
Nbv5tr6203924.path1	228.556	192.415	177.74	20.6209	37.3818	33.7181	199.571	30.5736	2.6975	1.04717e-17	4.26909e-16	Nbv0.5scaffold2948	233042	237019	+	1904	- && O48786.1 RecName: Full=Cytochrome P450 734A1; AltName: Full=Protein PHYB ACTIVATION-TAGGED SUPPRESSOR 1 && - && PF00067:Cytochrome P450	p450
novel.402	209.771	224.107	220.06	46.7408	37.3818	43.7087	217.979	42.6104	2.35788	1.18917e-17	4.83231e-16	Nbv0.5scaffold1204	289238	291220	+	1983	-	-
Nbv5tr6320331.path1	1431.61	1263.91	1433.91	332.685	449.787	525.753	1376.48	436.075	1.65713	1.217e-17	4.92944e-16	Nbv0.5scaffold1309	424031	431665	-	2279	- && P80093.1 RecName: Full=15-cis-phytoene desaturase, chloroplastic/chromoplastic; AltName: Full=Phytoene dehydrogenase; Flags: Precursor && - && PF01593:Flavin containing amine oxidoreductase	Amino_oxidase
Nbv5tr6235995.path1	169.069	224.107	284.949	23.3704	44.6169	19.9811	226.042	29.3228	2.93971	1.3274e-17	5.36795e-16	Nbv0.5scaffold636	210048	219149	+	1403	- && Q9FHM7.1 RecName: Full=Hypersensitive-induced response protein 4; Short=AtHIR4 && - && PF01145:SPFH domain / Band 7 family	-
Nbv5tr6227200.path1	535.385	619.502	471.859	0	0	1.24882	542.249	0.416273	10.2136	1.47354e-17	5.94938e-16	Nbv0.5scaffold3825	38750	40583	+	933	- && Q8LD26.1 RecName: Full=Dormancy-associated protein homolog 3; AltName: Full=DRM1 homolog 3 && - && PF05564:Dormancy/auxin associated protein	-
Nbv5tr6212914.path1	212.902	179.588	233.461	12.3726	16.8821	42.4599	208.65	23.9048	3.11828	1.67469e-17	6.72902e-16	Nbv0.5scaffold6161	59322	66209	-	3590	- && O82504.1 RecName: Full=RNA-dependent RNA polymerase 2; Short=AtRDRP2; AltName: Full=Protein SILENCING MOVEMENT DEFICIENT 1; AltName: Full=RNA-directed RNA polymerase 2 && - && PF05183:RNA dependent RNA polymerase	-
Nbv5tr6212059.path1	435.979	344.839	396.389	108.604	47.0287	79.9245	392.402	78.5189	2.32772	1.77187e-17	7.09681e-16	Nbv0.5scaffold18	907050	916558	+	2228	- && Q944A7.1 RecName: Full=Probable serine/threonine-protein kinase At4g35230 && - && -	-
Nbv5tr6214400.path1	144.022	150.159	134.716	9.62311	18.0879	18.7323	142.966	15.4811	3.19516	1.78757e-17	7.14827e-16	Nbv0.5scaffold1379	245733	248898	+	1378	- && P34913.2 RecName: Full=Bifunctional epoxide hydrolase 2; Includes: RecName: Full=Cytosolic epoxide hydrolase 2; Short=CEH; AltName: Full=Epoxide hydratase; AltName: Full=Soluble epoxide hydrolase; Short=SEH; Includes: RecName: Full=Lipid-phosphate phosphatase && - && PF00561:alpha/beta hydrolase fold	Abhydrolase_1
Nbv5tr6262255.path1	606.613	522.163	557.202	133.349	159.174	196.065	561.993	162.862	1.785	1.83698e-17	7.3342e-16	Nbv0.5scaffold27	760843	762115	+	1273	- && O80653.1 RecName: Full=SNW/SKI-interacting protein; Short=AtSKIP; AltName: Full=Protein EARLY FLOWERING AND INSENSITIVE TO PHOTOPERIOD 1; AltName: Full=SNW domain-containing protein && - && PF02731:SKIP/SNW domain	-
Nbv5tr6228475.path1	199.595	208.261	236.987	1.37473	2.41173	0	214.948	1.26215	7.40102	2.61846e-17	1.03718e-15	Nbv0.5scaffold3975	704	1868	-	410	- && - && - && -	-
Nbv5tr6214506.path1	140.108	102.622	103.682	2.74946	4.82345	6.2441	115.471	4.60567	4.63254	2.91758e-17	1.15022e-15	Nbv0.5scaffold2594	174244	181599	+	2032	- && Q9FKL6.1 RecName: Full=Calmodulin-binding protein 60 B && - && PF07887:Calmodulin binding protein-like	-
novel.2505	121.323	116.958	105.093	2.74946	6.02932	2.49764	114.458	3.7588	4.90969	3.19684e-17	1.25441e-15	Nbv0.5scaffold2874	173641	178394	+	3263	PF00847:AP2 domain	AP2
Nbv5tr6226815.path2	174.548	173.551	165.75	23.3704	26.529	31.2205	171.283	27.04	2.66009	3.3479e-17	1.31164e-15	Nbv0.5scaffold995	453962	456846	-	884	- && Q9ZSD4.1 RecName: Full=Syntaxin-121; Short=AtSYP121; AltName: Full=Syntaxin-related protein At-Syr1 && - && PF00804:Syntaxin	-
novel.1391	313.091	300.319	359.713	86.608	84.4104	79.9245	324.374	83.6476	1.95606	3.39289e-17	1.32719e-15	Nbv0.5scaffold1900	370008	373824	+	2411	-	-
Nbv5tr6245058.path1	147.153	116.204	104.387	8.24838	12.0586	7.49292	122.581	9.26664	3.71818	4.87518e-17	1.89141e-15	Nbv0.5scaffold312	829405	838207	-	2117	- && Q8H0Y8.2 RecName: Full=Probable WRKY transcription factor 41; AltName: Full=WRKY DNA-binding protein 41 && - && PF03106:WRKY DNA -binding domain	WRKY
Nbv5tr6211960.path1	337.355	270.136	287.065	41.2419	66.3225	77.4268	298.185	61.6637	2.26795	4.98173e-17	1.92471e-15	Nbv0.5scaffold2038	24031	31800	+	5616	- && Q9S9U0.1 RecName: Full=Callose synthase 11; AltName: Full=1,3-beta-glucan synthase; AltName: Full=Protein GLUCAN SYNTHASE-LIKE 1 && - && -	-
Nbv5tr6218728.path1	297.436	230.144	218.649	19.2462	10.8528	51.2016	248.743	27.1002	3.19672	5.14232e-17	1.9837e-15	Nbv0.5scaffold130	952801	1006869	+	6204	- && Q9SFU6.2 RecName: Full=Callose synthase 9; AltName: Full=1,3-beta-glucan synthase; AltName: Full=Protein GLUCAN SYNTHASE-LIKE 10 && - && PF14288:1,3-beta-glucan synthase subunit FKS1, domain-1|PF02364:1,3-beta-glucan synthase component	-
novel.3145	503.293	518.39	532.516	182.839	161.586	157.351	518.066	167.259	1.63237	5.45163e-17	2.09338e-15	Nbv0.5scaffold3552	169265	174349	-	856	PF00285:Citrate synthase, C-terminal domain	Citrate_synt
Nbv5tr6207762.path1	425.021	396.904	433.771	65.987	118.175	118.638	418.565	100.933	2.04716	5.6517e-17	2.16359e-15	Nbv0.5scaffold685	308783	314011	-	2141	- && Q5RBU7.1 RecName: Full=Lysosomal Pro-X carboxypeptidase; AltName: Full=Proline carboxypeptidase; AltName: Full=Prolylcarboxypeptidase; Short=PRCP; Flags: Precursor && - && -	-
Nbv5tr6213174.path1	112.713	106.394	112.146	2.74946	3.61759	4.99528	110.418	3.78744	4.85608	6.38721e-17	2.43772e-15	Nbv0.5scaffold560	295862	309442	+	1927	- && Q9SZ46.1 RecName: Full=Cytochrome P450 82C4 && - && PF00067:Cytochrome P450	p450
Nbv5tr6201901.path1	158.111	144.123	142.474	8.24838	24.1173	16.2347	148.236	16.2001	3.17668	6.66413e-17	2.53955e-15	Nbv0.5scaffold2597	15317	17241	+	1925	- && Q9ZQ96.1 RecName: Full=UDP-glycosyltransferase 73C3 && - && PF00201:UDP-glucoronosyl and UDP-glucosyl transferase	UDPGT
Nbv5tr6207797.path1	898.57	726.651	792.779	9.62311	1.20586	0	806	3.60966	7.84257	6.74514e-17	2.56652e-15	Nbv0.5scaffold6501	31784	34606	-	1984	- && D2XNR1.1 RecName: Full=Flotillin-like protein 4 && - && PF01145:SPFH domain / Band 7 family	-
Nbv5tr6267754.path1	247.342	227.88	216.533	37.1177	50.6462	53.6993	230.585	47.1544	2.28505	7.34792e-17	2.78744e-15	Nbv0.5scaffold6047	18007	25408	-	2960	- && Q5ZMA3.2 RecName: Full=RNA-binding protein 24; AltName: Full=RNA-binding motif protein 24 && - && PF00076:RNA recognition motif. (a.k.a. RRM, RBD, or RNP domain)	RRM_1
Nbv5tr6236694.path1	114.278	115.449	118.494	1.37473	7.23518	11.2394	116.074	6.61643	4.10636	7.81416e-17	2.95537e-15	Nbv0.5scaffold3483	196316	218385	-	3367	- && C0LGD7.2 RecName: Full=Probable LRR receptor-like serine/threonine-protein kinase At1g06840; Flags: Precursor && - && PF08263:Leucine rich repeat N-terminal domain|PF07714:Protein tyrosine kinase	Pkinase_Tyr
novel.4516	252.821	189.397	329.384	0	0	0	257.201	0	10.0999	7.9677e-17	3.00892e-15	Nbv0.5scaffold54746	226	646	+	317	-	-
Nbv5tr6424492.path2	176.896	155.441	153.054	28.8693	19.2938	23.7276	161.797	23.9636	2.76156	8.38717e-17	3.1531e-15	Nbv0.5scaffold120	9164	11390	-	891	- && Q8VZ79.1 RecName: Full=Protein INVOLVED IN DE NOVO 2; AltName: Full=Protein RNA-DIRECTED DNA METHYLATION 12 && - && PF03468:XS domain|PF03470:XS zinc finger domain	-
Nbv5tr6211848.path1	175.331	132.05	152.349	1.37473	15.6762	19.9811	153.243	12.344	3.60892	9.01928e-17	3.38567e-15	Nbv0.5scaffold21	313087	317519	+	3619	- && O81832.4 RecName: Full=G-type lectin S-receptor-like serine/threonine-protein kinase At4g27290; Flags: Precursor && - && PF01453:D-mannose binding lectin|PF00954:S-locus glycoprotein domain|PF07714:Protein tyrosine kinase|PF08276:PAN-like domain	Pkinase_Tyr
novel.4717	670.014	720.615	697.561	272.196	186.909	203.558	696.063	220.888	1.65843	1.09195e-16	4.06855e-15	Nbv0.5scaffold580	178107	182753	-	1181	PF05648:Peroxisomal biogenesis factor 11 (PEX11)	-
novel.2513	390.581	350.121	302.582	92.1069	100.087	72.4316	347.761	88.2084	1.97867	1.39764e-16	5.17683e-15	Nbv0.5scaffold288	291826	293058	+	1009	-	-
Nbv5tr6218037.path1	136.977	169.778	143.18	4.12419	1.20586	0	149.978	1.77668	6.46069	1.43389e-16	5.30326e-15	Nbv0.5scaffold294	858300	859232	+	933	- && Q8GW38.1 RecName: Full=RING-H2 finger protein ATL47; AltName: Full=RING-type E3 ubiquitin transferase ATL47 && - && PF13639:Ring finger domain	-
novel.3273	2005.35	2349.73	2257.73	940.315	860.986	716.823	2204.27	839.375	1.39333	1.51589e-16	5.59008e-15	Nbv0.5scaffold372	511348	512974	+	960	PF00505:HMG (high mobility group) box	HMG_box
Nbv5tr6228611.path1	224.643	235.426	201.721	49.4903	40.9993	48.704	220.597	46.3979	2.25114	1.61137e-16	5.92481e-15	Nbv0.5scaffold2343	243984	245677	-	871	- && - && - && PF09713:Plant protein 1589 of unknown function (A_thal_3526)	-
novel.6248	225.425	168.269	344.901	0	0	0	246.199	0	10.037	1.75044e-16	6.42673e-15	Nbv0.5scaffold96330	1	388	+	287	PF01397:Terpene synthase, N-terminal domain	-
Nbv5tr6203120.path1	108.799	105.64	100.861	5.49892	3.61759	4.99528	105.1	4.70393	4.49076	1.75872e-16	6.4477e-15	Nbv0.5scaffold1278	185691	188784	-	2373	- && Q9S9M5.1 RecName: Full=Wall-associated receptor kinase-like 1; Flags: Precursor && - && -	-
Nbv5tr6239818.path1	298.219	242.217	270.843	10.9978	25.3231	59.9434	270.426	32.0881	3.06603	1.76895e-16	6.47576e-15	Nbv0.5scaffold1399	413794	417633	+	2871	- && - && - && -	-
Nbv5tr6271613.path3	165.155	120.731	178.446	23.3704	20.4997	9.99056	154.777	17.9535	3.11414	1.93135e-16	7.03949e-15	Nbv0.5scaffold1182	18572	19650	-	1079	- && P98204.1 RecName: Full=Phospholipid-transporting ATPase 1; Short=AtALA1; AltName: Full=Aminophospholipid flippase 1 && - && -	-
Nbv5tr6216419.path1	86.8827	152.423	132.6	4.12419	9.6469	11.2394	123.969	8.33682	3.87822	2.09881e-16	7.63877e-15	Nbv0.5scaffold924	515899	518637	-	2308	- && Q07423.1 RecName: Full=Hexose carrier protein HEX6 && - && PF00083:Sugar (and other) transporter	Sugar_tr
Nbv5tr6204764.path1	208.988	131.295	162.929	23.3704	16.8821	27.474	167.737	22.5755	2.89587	2.24506e-16	8.14742e-15	Nbv0.5scaffold4121	105006	110442	+	1882	- && Q8LEB2.2 RecName: Full=Alcohol dehydrogenase-like 6 && - && -	-
Nbv5tr6236841.path1	140.891	132.05	132.6	9.62311	4.82345	21.2299	135.18	11.8922	3.50747	2.34779e-16	8.50793e-15	Nbv0.5scaffold118	148260	153974	-	2067	- && Q9C6S5.1 RecName: Full=Probable polyamine transporter At1g31830 && - && PF13520:Amino acid permease	-
Nbv5tr6199886.path1	86.8827	143.368	160.107	15.122	3.61759	3.74646	130.119	7.49536	4.15469	2.64452e-16	9.56943e-15	Nbv0.5scaffold270	35772	36899	-	951	- && O80494.2 RecName: Full=F-box protein PP2-B15; AltName: Full=Protein PHLOEM PROTEIN 2-LIKE B15; Short=AtPP2-B15 && - && PF14299:Phloem protein 2	-
Nbv5tr6225946.path1	299.784	220.335	264.495	12.3726	16.8821	57.4457	261.538	28.9001	3.17108	2.77482e-16	1.00265e-14	Nbv0.5scaffold427	468553	474437	-	3848	- && Q9SSE9.1 RecName: Full=Lysine-specific demethylase JMJ25; AltName: Full=Jumonji domain-containing protein 25; AltName: Full=Lysine-specific histone demethylase JMJ25; AltName: Full=Protein INCREASE IN BONSAI METHYLATION 1; AltName: Full=Protein JUMONJI 25 && - && PF10497:Zinc-finger domain of monoamine-oxidase A repressor R1|PF02373:JmjC domain, hydroxylase	JmjC
Nbv5tr6201797.path1	338.138	293.528	328.679	0	0	2.49764	320.115	0.832547	8.56024	2.96838e-16	1.07105e-14	Nbv0.5scaffold3895	2471	4717	-	2033	- && Q94J16.1 RecName: Full=Heat stress transcription factor A-4b; AltName: Full=Heat stress transcription factor 4; Short=OsHsf-04; AltName: Full=Heat stress transcription factor 9; Short=rHsf9 && - && PF00447:HSF-type DNA-binding	HSF_DNA-bind
Nbv5tr6262706.path1	1084.08	1090.35	987.447	413.794	356.935	429.594	1053.96	400.108	1.39775	3.65597e-16	1.31536e-14	Nbv0.5scaffold1080	587273	590038	+	928	- && Q9ASS7.1 RecName: Full=Cationic amino acid transporter 2, vacuolar && - && PF13906:C-terminus of AA_permease	-
Nbv5tr6258868.path2	133.846	91.303	117.083	0	4.82345	3.74646	114.077	2.85664	5.27218	3.69367e-16	1.32702e-14	Nbv0.5scaffold1542	310534	316011	-	3587	- && Q9SX33.1 RecName: Full=Putative phospholipid-transporting ATPase 9; Short=AtALA9; AltName: Full=Aminophospholipid flippase 9 && - && PF16212:Phospholipid-translocating P-type ATPase C-terminal|PF12710:haloacid dehalogenase-like hydrolase|PF16209:Phospholipid-translocating ATPase N-terminal|PF00122:E1-E2 ATPase|PF13246:Cation transport ATPase (P-type)	E1-E2_ATPase
Nbv5tr6241815.path1	1595.2	2273.52	1630.7	581.511	600.52	335.933	1833.14	505.988	1.85739	4.18462e-16	1.49912e-14	Nbv0.5scaffold1092	53915	57704	+	727	- && O82089.1 RecName: Full=Copper transport protein CCH; AltName: Full=Copper chaperone CCH && - && PF00403:Heavy-metal-associated domain	HMA
Nbv5tr6222328.path1	300.567	239.199	316.688	81.109	49.4404	58.6945	285.485	63.0813	2.18393	4.24616e-16	1.519e-14	Nbv0.5scaffold1090	297183	299933	-	1716	- && - && - && PF01814:Hemerythrin HHE cation binding domain	-
Nbv5tr6280610.path1	183.941	193.17	263.084	0	0	0	213.398	0	9.83074	4.91062e-16	1.74675e-14	Nbv0.5scaffold542	544398	547604	+	2416	- && Q08891.2 RecName: Full=Fatty acyl-CoA reductase 2; AltName: Full=Fatty acid reductase 2; AltName: Full=Male sterility protein 2 && - && PF07993:Male sterility protein|PF03015:Male sterility protein	NAD_binding_4
Nbv5tr6232443.path1	237.949	156.196	243.335	0	0	0	212.493	0	9.82416	5.79964e-16	2.05715e-14	Nbv0.5scaffold858	201383	208205	+	2448	- && Q9LW83.2 RecName: Full=G-type lectin S-receptor-like serine/threonine-protein kinase CES101; AltName: Full=Protein CALLUS EXPRESSION OF RBCS 101; Flags: Precursor && - && PF00704:Glycosyl hydrolases family 18|PF07714:Protein tyrosine kinase	Pkinase_Tyr
Nbv5tr6214200.path1	230.122	169.778	163.634	9.62311	21.7055	37.4646	187.845	22.9311	3.02242	6.19318e-16	2.19056e-14	Nbv0.5scaffold2780	74376	91995	+	3279	- && Q9Y5Q9.1 RecName: Full=General transcription factor 3C polypeptide 3; AltName: Full=Transcription factor IIIC 102 kDa subunit; Short=TFIIIC 102 kDa subunit; Short=TFIIIC102; AltName: Full=Transcription factor IIIC subunit gamma; Short=TF3C-gamma && - && PF13414:TPR repeat	-
Nbv5tr6207580.path1	190.985	147.896	157.992	6.87365	8.44104	31.2205	165.624	15.5117	3.40745	6.49617e-16	2.29127e-14	Nbv0.5scaffold5113	59383	91451	-	12708	- && Q8BKX6.3 RecName: Full=Serine/threonine-protein kinase SMG1; Short=SMG-1 && - && PF00454:Phosphatidylinositol 3- and 4-kinase|PF15785:Serine/threonine-protein kinase smg-1|PF02260:FATC domain	PI3_PI4_kinase
Nbv5tr6201874.path1	803.86	670.058	864.721	162.218	260.466	262.252	779.547	228.312	1.76931	6.83613e-16	2.40779e-14	Nbv0.5scaffold7490	33880	41124	+	2492	- && Q8W4I6.1 RecName: Full=GTP-binding protein BRASSINAZOLE INSENSITIVE PALE GREEN 2, chloroplastic; Short=Protein BRZ-INSENSITIVE-PALE GREEN 2; Flags: Precursor && - && PF01926:50S ribosome-binding GTPase	-
Nbv5tr6224093.path1	264.562	356.157	282.128	1.37473	1.20586	0	300.949	0.860198	8.47009	7.28048e-16	2.55e-14	Nbv0.5scaffold6960	36415	37042	-	628	- && - && - && -	-
Nbv5tr6231631.path1	316.222	310.883	335.732	23.3704	47.0287	86.1686	320.945	52.1892	2.61381	7.54742e-16	2.63981e-14	Nbv0.5scaffold135	473667	479653	-	2424	- && - && - && PF16561:Glycogen recognition site of AMP-activated protein kinase	-
Nbv5tr6233516.path2	543.212	427.841	464.1	133.349	142.292	164.844	478.385	146.828	1.70294	7.83173e-16	2.73164e-14	Nbv0.5scaffold4144	137194	144911	+	3600	- && Q9SWR3.1 RecName: Full=Methionine S-methyltransferase; AltName: Full=AdoMet:Met S-methyltransferase && - && PF00155:Aminotransferase class I and II|PF12847:Methyltransferase domain	Aminotran_1_2
novel.6228	293.523	292.773	328.679	92.1069	74.7635	79.9245	304.992	82.265	1.89303	7.97601e-16	2.77811e-14	Nbv0.5scaffold954	525982	527407	-	702	-	-
Nbv5tr6426062.path2	201.944	163.742	168.571	20.6209	36.1759	32.4693	178.086	29.7554	2.57289	8.9826e-16	3.12006e-14	Nbv0.5scaffold524	156943	161893	-	1614	- && Q9M3A3.1 RecName: Full=Protein ABIL2; AltName: Full=Abl interactor-like protein 2; Short=AtABIL2 && - && -	-
novel.3171	523.644	532.727	630.555	129.225	142.292	209.802	562.309	160.439	1.80809	1.07075e-15	3.70893e-14	Nbv0.5scaffold3583	39	13184	-	635	PF00227:Proteasome subunit	Proteasome
Nbv5tr6230796.path1	78.2727	115.449	149.528	6.87365	8.44104	1.24882	114.417	5.52117	4.37568	1.08159e-15	3.73616e-14	Nbv0.5scaffold813	469041	471346	-	1461	- && Q8VY07.1 RecName: Full=Clathrin interactor EPSIN 1; AltName: Full=EPSIN-related 1 && - && PF01417:ENTH domain	-
Nbv5tr6203990.path1	136.977	79.9844	106.503	1.37473	3.61759	7.49292	107.822	4.16175	4.67348	1.28877e-15	4.43962e-14	Nbv0.5scaffold2359	337075	341895	-	1549	- && Q9FME8.1 RecName: Full=Oligopeptide transporter 4; Short=AtOPT4 && - && PF03169:OPT oligopeptide transporter protein	OPT
Nbv5tr6396038.path2	270.041	226.371	268.021	42.6166	39.7935	73.6804	254.811	52.0302	2.29047	1.37036e-15	4.71422e-14	Nbv0.5scaffold835	203827	229282	+	2458	- && Q8GUG7.2 RecName: Full=DEAD-box ATP-dependent RNA helicase 50 && - && -	-
Nbv5tr6257546.path1	316.222	270.136	296.939	38.4924	45.8228	88.6662	294.432	57.6605	2.34854	1.51225e-15	5.19524e-14	Nbv0.5scaffold387	31783	34996	+	765	- && O65202.1 RecName: Full=Peroxisomal acyl-coenzyme A oxidase 1; Short=AOX 1; AltName: Full=Long-chain acyl-CoA oxidase; Short=AtCX1 && - && PF14749:Acyl-coenzyme A oxidase N-terminal|PF02770:Acyl-CoA dehydrogenase, middle domain	-
Nbv5tr6215294.path1	418.759	366.721	435.182	107.229	120.586	138.619	406.887	122.145	1.73465	1.52647e-15	5.23693e-14	Nbv0.5scaffold1416	423389	426888	-	1897	- && Q8L493.1 RecName: Full=D-amino-acid transaminase, chloroplastic; AltName: Full=Aminodeoxychorismate lyase; Short=AtADCL; AltName: Full=Branched-chain-amino-acid aminotransferase-like protein 3; Flags: Precursor && - && PF01063:Amino-transferase class IV	-
Nbv5tr6251165.path1	237.949	212.034	193.257	28.8693	39.7935	54.9481	214.414	41.2036	2.37392	1.65017e-15	5.6382e-14	Nbv0.5scaffold830	480567	483881	+	2079	- && B4DZS4.1 RecName: Full=T-complex protein 11 X-linked protein 1 && - && PF05794:T-complex protein 11	-
Nbv5tr6237161.path1	424.238	369.739	475.385	81.109	71.1459	142.365	423.121	98.2068	2.10649	1.7673e-15	6.022e-14	Nbv0.5scaffold688	204385	208745	+	3914	- && F4K5K6.1 RecName: Full=Protein PLASTID MOVEMENT IMPAIRED 1-RELATED 1 && - && PF01476:LysM domain|PF10358:N-terminal C2 in EEIG1 and EHBP1 proteins	LysM
Nbv5tr6223929.path1	88.4481	154.687	132.6	15.122	8.44104	11.2394	125.245	11.6008	3.44396	1.88788e-15	6.41546e-14	Nbv0.5scaffold2251	794	1200	-	285	- && - && - && -	-
Nbv5tr6260772.path2	149.501	98.0941	151.644	1.37473	10.8528	17.4835	133.08	9.90366	3.72466	1.89991e-15	6.44761e-14	Nbv0.5scaffold74	890634	892323	+	1690	- && Q9LMI0.1 RecName: Full=Probable alpha,alpha-trehalose-phosphate synthase [UDP-forming] 7; AltName: Full=Trehalose-6-phosphate synthase 7; Short=AtTPS7 && - && PF00982:Glycosyltransferase family 20	-
Nbv5tr6236103.path1	261.431	196.188	188.32	8.24838	19.2938	46.2063	215.313	24.5828	3.12006	2.0879e-15	7.06652e-14	Nbv0.5scaffold216	776071	801060	+	4175	- && F4HRT5.1 RecName: Full=Protein CROWDED NUCLEI 1; AltName: Full=Protein KAKU2; AltName: Full=Protein LITTLE NUCLEI 1 && - && -	-
Nbv5tr6344976.path1	518.165	581.019	481.733	151.22	197.762	158.6	526.972	169.194	1.63719	2.11856e-15	7.15098e-14	Nbv0.5scaffold6459	4640	8812	+	2374	- && - && - && PF12697:Alpha/beta hydrolase family	-
Nbv5tr6230095.path1	151.066	130.541	167.866	6.87365	27.7348	16.2347	149.824	16.9477	3.12519	2.36944e-15	7.9657e-14	Nbv0.5scaffold2073	144766	154065	+	3463	- && Q9SH30.2 RecName: Full=Probable copper-transporting ATPase HMA5; AltName: Full=Probable copper-transporting ATPase 3; AltName: Full=Protein HEAVY METAL ATPASE 5 && - && -	-
Nbv5tr6218026.path1	145.587	170.533	167.866	2.74946	0	1.24882	161.329	1.33276	6.98259	2.42298e-15	8.11309e-14	Nbv0.5scaffold657	464308	465296	+	989	- && Q940Q4.2 RecName: Full=RING-H2 finger protein ATL13; AltName: Full=RING-type E3 ubiquitin transferase ATL13 && - && PF13639:Ring finger domain	-
Nbv5tr6220912.path1	311.525	257.308	309.635	30.2441	80.7928	58.6945	292.823	56.5771	2.3631	2.61524e-15	8.73358e-14	Nbv0.5scaffold6094	86848	95350	+	4608	- && Q9FNA4.1 RecName: Full=Elongator complex protein 1; Short=AtELP1; AltName: Full=Elongator component 1; AltName: Full=Protein ABA-OVERLY SENSITIVE 1; AltName: Full=Protein ELONGATA 2 && - && PF04762:IKI3 family	-
Nbv5tr6240761.path1	88.4481	100.358	110.03	8.24838	2.41173	2.49764	99.6119	4.38591	4.54338	2.84521e-15	9.47636e-14	Nbv0.5scaffold2543	213306	215191	-	698	- && - && - && -	-
novel.4942	351.444	257.308	392.863	0	1.20586	0	333.872	0.401954	9.51433	2.93451e-15	9.76083e-14	Nbv0.5scaffold61763	15	583	+	417	PF03936:Terpene synthase family, metal binding domain	-
Nbv5tr6207861.path1	175.331	206.752	148.117	0	0	0	176.733	0	9.55786	3.52616e-15	1.16824e-13	Nbv0.5scaffold2070	50870	51801	+	932	- && P13087.3 RecName: Full=Miraculin; Short=MIR; Flags: Precursor && - && PF00197:Trypsin and protease inhibitor	-
Nbv5tr6213971.path1	425.021	443.687	402.032	138.848	138.674	142.365	423.58	139.962	1.59742	3.56037e-15	1.17647e-13	Nbv0.5scaffold7057	45036	50061	+	1445	- && - && - && PF02190:ATP-dependent protease La (LON) substrate-binding domain	-
Nbv5tr6277215.path1	131.498	83.7573	125.547	6.87365	7.23518	13.737	113.601	9.28195	3.60833	4.52958e-15	1.48695e-13	Nbv0.5scaffold783	543129	575561	-	3373	- && F4JAA5.1 RecName: Full=DExH-box ATP-dependent RNA helicase DExH11; AltName: Full=AtHELPS; AltName: Full=Protein SKI2 homolog; Short=AtSKI2 && - && PF00270:DEAD/DEAH box helicase|PF13234:rRNA-processing arch domain|PF00271:Helicase conserved C-terminal domain	DEAD
Nbv5tr6226623.path1	258.3	201.47	201.721	19.2462	21.7055	56.1969	220.497	32.3829	2.7623	4.63307e-15	1.51893e-13	Nbv0.5scaffold467	72015	81016	+	3558	- && - && - && PF00498:FHA domain	FHA
Nbv5tr6207775.path1	425.021	467.834	458.457	170.466	113.351	127.38	450.437	137.066	1.71999	5.03227e-15	1.64551e-13	Nbv0.5scaffold6669	76739	80782	-	1882	- && Q9M0Y3.1 RecName: Full=Equilibrative nucleotide transporter 3; Short=AtENT3; AltName: Full=Nucleoside transporter ENT3; AltName: Full=Protein FLUOROURIDINE RESISTANT 1 && - && PF01733:Nucleoside transporter	-
Nbv5tr6207553.path1	133.846	102.622	105.798	5.49892	8.44104	16.2347	114.089	10.0582	3.49218	5.76461e-15	1.87522e-13	Nbv0.5scaffold1380	243618	255167	-	7207	- && Q9LV03.2 RecName: Full=Glutamate synthase 1 [NADH], chloroplastic; AltName: Full=NADH-dependent glutamate synthase 1; Short=NADH-GOGAT 1; Flags: Precursor && - && PF04898:Glutamate synthase central domain|PF00310:Glutamine amidotransferases class-II|PF01645:Conserved region in glutamate synthase|PF01493:GXGXG motif|PF14691:Dihydroprymidine dehydrogenase domain II, 4Fe-4S cluster|PF07992:Pyri…	GATase_2
Nbv5tr6398235.path1	383.536	234.671	363.945	19.2462	39.7935	81.1733	327.384	46.7377	2.80188	5.82439e-15	1.89221e-13	Nbv0.5scaffold5391	122501	131418	+	3848	- && O48686.3 RecName: Full=Paired amphipathic helix protein Sin3-like 3; AltName: Full=Histone deacetylase complex subunit Sin3; Short=AtSin3; AltName: Full=Transcriptional corepressor Sin3 && - && -	-
novel.1298	180.81	160.723	155.17	0	0	0	165.568	0	9.46377	6.23255e-15	2.01439e-13	Nbv0.5scaffold18211	1	1520	-	1145	PF00282:Pyridoxal-dependent decarboxylase conserved domain	-
Nbv5tr6236288.path1	652.011	611.956	555.792	178.715	243.584	189.821	606.586	204.04	1.56991	6.63692e-15	2.13958e-13	Nbv0.5scaffold329	306582	308266	+	1685	- && - && - && PF13855:Leucine rich repeat|PF08263:Leucine rich repeat N-terminal domain	LRRNT_2
novel.1046	237.166	295.037	219.354	0	0	2.49764	250.519	0.832547	8.20655	6.8546e-15	2.20409e-13	Nbv0.5scaffold1614	420244	422636	+	2393	-	-
Nbv5tr6243205.path1	144.804	172.042	176.33	0	0	0	164.392	0	9.45406	6.89677e-15	2.21482e-13	Nbv0.5scaffold610	177014	183631	+	786	- && Q6UD73.1 RecName: Full=LysM domain receptor-like kinase 3; Short=LysM-containing receptor-like kinase 3; Short=MtLYK3; AltName: Full=LysM receptor kinase K1B; AltName: Full=Protein HAIR CURLING; Flags: Precursor && - && -	-
Nbv5tr6230977.path1	134.629	83.0027	101.566	5.49892	6.02932	11.2394	106.399	7.5892	3.8029	7.08298e-15	2.27171e-13	Nbv0.5scaffold3459	82573	115899	+	8759	- && Q6IMT1.1 RecName: Full=Protein SABRE; AltName: Full=Protein HYPERSENSITIVE TO PI STARVATION 4; Flags: Precursor && - && PF10347:RNA pol II promoter Fmp27 protein domain|PF10351:Golgi-body localisation protein domain	-
novel.3413	101.754	117.713	88.1649	10.9978	7.23518	2.49764	102.544	6.91022	3.90915	7.51025e-15	2.40567e-13	Nbv0.5scaffold392	447332	450345	-	2079	PF01425:Amidase	Amidase
Nbv5tr6366268.path1	248.124	252.781	202.427	39.8672	66.3225	47.4552	234.444	51.2149	2.18869	7.80053e-15	2.49548e-13	Nbv0.5scaffold3887	193711	196364	-	1112	- && Q54YW1.1 RecName: Full=ELMO domain-containing protein A && - && PF04727:ELMO/CED-12 family	-
Nbv5tr6216448.path1	224.643	254.29	242.63	2.74946	0	0	240.521	0.916486	8.14404	9.02898e-15	2.88479e-13	Nbv0.5scaffold4171	101971	103038	-	1068	- && Q8LGD5.2 RecName: Full=Protein MKS1; AltName: Full=Protein MAP kinase 4 substrate 1; AltName: Full=VQ motif-containing protein 21; Short=AtVQ21 && - && PF05678:VQ motif	-
Nbv5tr6200140.path1	3963.73	2932.26	3946.97	489.404	836.869	1308.76	3614.32	878.345	2.04029	9.13691e-15	2.91557e-13	Nbv0.5scaffold255	705908	741764	+	5149	- && Q42093.2 RecName: Full=ABC transporter C family member 2; Short=ABC transporter ABCC.2; Short=AtABCC2; AltName: Full=ATP-energized glutathione S-conjugate pump 2; AltName: Full=Glutathione S-conjugate-transporting ATPase 2; AltName: Full=Multidrug resistance-associated protein 2 && - && PF00664:ABC transporter transmembrane region|PF00005:ABC transporter	ABC_membrane
Nbv5tr6200897.path1	646.532	712.314	592.468	262.573	217.055	189.821	650.438	223.15	1.5449	9.70067e-15	3.09153e-13	Nbv0.5scaffold4943	83630	86772	-	527	- && Q9FVI1.1 RecName: Full=Actin-depolymerizing factor 2; Short=ADF-2 && - && PF00241:Cofilin/tropomyosin-type actin-binding protein	Cofilin_ADF
Nbv5tr6207581.path1	223.077	206.752	226.407	15.122	15.6762	54.9481	218.746	28.5821	2.93094	1.00912e-14	3.21191e-13	Nbv0.5scaffold2459	48441	71713	-	16032	- && Q9SRU2.2 RecName: Full=Auxin transport protein BIG; AltName: Full=Protein ATTENUATED SHADE AVOIDANCE 1; AltName: Full=Protein CORYMBOSA1; AltName: Full=Protein DARK OVER-EXPRESSION OF CAB 1; AltName: Full=Protein LOW PHOSPHATE-RESISTANT ROOT 1; AltName: Full=Protein TRANSPORT INHIBITOR RESPONSE 3; AltName: Full=Protein UMBRELLA 1 && - && PF00569:Zinc finger, ZZ type|PF13764:E3 ubiquitin-prot…	ZZ
Nbv5tr6202501.path1	2113.36	2206.36	2224.58	1020.05	941.779	797.996	2181.43	919.941	1.24603	1.03077e-14	3.27668e-13	Nbv0.5scaffold4197	172604	176290	+	1640	- && Q8S8Q6.1 RecName: Full=Tetraspanin-8 && - && PF00335:Tetraspanin family	Tetraspannin
Nbv5tr6233503.path1	113.495	119.222	103.682	4.12419	15.6762	11.2394	112.133	10.3466	3.41572	1.13616e-14	3.60714e-13	Nbv0.5scaffold192	407260	409349	-	1896	- && Q9FY93.1 RecName: Full=NAC domain-containing protein 83; Short=ANAC083; AltName: Full=Protein VND-INTERACTING 2 && - && PF02365:No apical meristem (NAM) protein	NAM
Nbv5tr6201849.path1	641.053	650.44	584.004	200.711	179.674	257.257	625.166	212.547	1.55633	1.16299e-14	3.68764e-13	Nbv0.5scaffold80	58066	61507	-	1823	- && O49562.1 RecName: Full=Pyruvate, phosphate dikinase regulatory protein 1, chloroplastic; AltName: Full=Bifunctional dikinase regulatory protein 1; Short=AtRP1; Short=BFRP1; AltName: Full=Pyruvate, Pi dikinase regulatory protein 1; Short=PPDK RP1; Short=PPDK regulatory protein 1; Flags: Precursor && - && PF03618:Kinase/pyrophosphorylase	DUF299
Nbv5tr6219155.path2	291.174	231.653	267.316	30.2441	33.7642	77.4268	263.381	47.145	2.47816	1.18586e-14	3.75541e-13	Nbv0.5scaffold1020	315538	331645	+	2871	- && Q9LFE0.1 RecName: Full=SART-1 family protein DOT2; AltName: Full=Protein DEFECTIVELY ORGANIZED TRIBUTARIES 2; AltName: Full=Protein MERISTEM-DEFECTIVE && - && PF03343:SART-1 family	SART-1
Nbv5tr6368048.path1	118.974	126.768	96.6287	16.4968	9.6469	11.2394	114.124	12.461	3.20581	1.28594e-14	4.06721e-13	Nbv0.5scaffold566	202835	203662	-	828	- && - && - && -	-
novel.6110	115.061	154.687	167.161	21.9957	24.1173	21.2299	145.636	22.4476	2.69735	1.29013e-14	4.07452e-13	Nbv0.5scaffold915	243738	248764	-	558	-	-
Nbv5tr6272699.path1	212.119	186.379	191.847	13.7473	28.9407	48.704	196.782	30.464	2.68168	1.35513e-14	4.26458e-13	Nbv0.5scaffold6890	68157	72742	+	3254	- && Q6L406.2 PUTATIVE PSEUDOGENE: RecName: Full=Putative late blight resistance protein homolog R1B-19 && - && PF00931:NB-ARC domain	NB-ARC
Nbv5tr6219908.path2	729.501	711.56	692.623	255.7	239.967	303.463	711.228	266.377	1.41674	1.41982e-14	4.46258e-13	Nbv0.5scaffold8418	19390	24396	+	3121	- && Q9SI52.2 RecName: Full=Phosphatidylinositol 4-kinase gamma 7; Short=AtPI4Kgamma7; Short=PI-4Kgamma7; Short=PI4K gamma 7; AltName: Full=Ubiquitin-like domain kinase gamma 7; Short=UbDK gamma 7 && - && PF00454:Phosphatidylinositol 3- and 4-kinase	PI3_PI4_kinase
Nbv5tr6201883.path1	127.584	154.687	181.267	0	0	0	154.513	0	9.36492	1.48739e-14	4.66329e-13	Nbv0.5scaffold1516	203566	204216	+	651	- && - && - && -	-
novel.1390	85.3172	131.295	117.083	12.3726	9.6469	11.2394	111.232	11.0863	3.33179	1.55142e-14	4.85796e-13	Nbv0.5scaffold1900	308802	312137	+	1270	-	-
Nbv5tr6236595.path1	122.888	114.695	191.142	9.62311	24.1173	16.2347	142.908	16.6583	3.08819	1.59704e-14	4.99459e-13	Nbv0.5scaffold3076	65257	70027	+	1444	- && Q9FHM7.1 RecName: Full=Hypersensitive-induced response protein 4; Short=AtHIR4 && - && PF01145:SPFH domain / Band 7 family	-
Nbv5tr6371546.path1	110.364	92.8121	125.547	4.12419	15.6762	3.74646	109.574	7.84896	3.77922	1.75297e-14	5.4686e-13	Nbv0.5scaffold6787	7396	9707	-	1629	- && Q9SBA7.2 RecName: Full=Sugar transport protein 8; AltName: Full=Hexose transporter 8 && - && PF00083:Sugar (and other) transporter	Sugar_tr
Nbv5tr6258782.path1	547.126	513.108	576.246	178.715	218.261	187.323	545.493	194.766	1.48463	2.36472e-14	7.31344e-13	Nbv0.5scaffold192	23095	32952	+	2069	- && Q9FE20.1 RecName: Full=Serine/threonine-protein kinase PBS1; AltName: Full=AvrPphB susceptible protein 1 && - && PF00069:Protein kinase domain	Pkinase
Nbv5tr6326540.path1	118.974	82.2482	105.798	6.87365	12.0586	6.2441	102.34	8.39213	3.59787	2.49129e-14	7.68598e-13	Nbv0.5scaffold962	390248	394594	-	2040	- && - && - && PF03350:Uncharacterized protein family, UPF0114	-
Nbv5tr6283950.path1	168.286	146.387	153.054	23.3704	16.8821	36.2158	155.909	25.4894	2.61343	2.80003e-14	8.60675e-13	Nbv0.5scaffold1325	183912	186885	-	1509	- && Q9M0Y3.1 RecName: Full=Equilibrative nucleotide transporter 3; Short=AtENT3; AltName: Full=Nucleoside transporter ENT3; AltName: Full=Protein FLUOROURIDINE RESISTANT 1 && - && PF01733:Nucleoside transporter	-
novel.487	888.395	850.401	834.393	346.432	330.406	372.148	857.729	349.662	1.29457	3.06984e-14	9.41304e-13	Nbv0.5scaffold1252	314725	319885	-	1002	PF07019:Rab5-interacting protein (Rab5ip)	Rab5ip
Nbv5tr6199256.path1	145.587	129.032	115.672	20.6209	21.7055	7.49292	130.097	16.6065	2.97245	5.38953e-14	1.64456e-12	Nbv0.5scaffold6877	70745	76176	-	1964	- && Q8L7Z9.1 RecName: Full=Dicarboxylate transporter 2, chloroplastic; AltName: Full=Glutamate/malate translocator; Flags: Precursor && - && PF00939:Sodium:sulfate symporter transmembrane region	Na_sulph_symp
Nbv5tr6237065.path1	106.451	98.8487	85.3436	4.12419	9.6469	9.99056	96.8811	7.92055	3.59519	5.40516e-14	1.64733e-12	Nbv0.5scaffold3030	148104	151281	-	3178	- && P92520.1 RecName: Full=Uncharacterized mitochondrial protein AtMg00820; AltName: Full=ORF170 && - && PF07727:Reverse transcriptase (RNA-dependent DNA polymerase)|PF00665:Integrase core domain	RVT_2
Nbv5tr6335033.path1	171.417	163.742	197.489	5.49892	30.1466	33.7181	177.549	23.1212	2.92481	5.67511e-14	1.7275e-12	Nbv0.5scaffold5647	119325	128427	+	1384	- && - && - && PF05664:Plant family of unknown function (DUF810)	-
Nbv5tr6391289.path4	283.347	181.097	180.562	0	0	2.49764	215.002	0.832547	7.98577	5.73324e-14	1.74098e-12	Nbv0.5scaffold97164	181	356	+	100	- && Q84LG0.1 RecName: Full=Probable 5-epi-aristolochene synthase 4 && - && PF03936:Terpene synthase family, metal binding domain	-
Nbv5tr6230761.path1	951.013	956.795	777.262	350.556	338.848	370.9	895.023	353.434	1.34032	6.7445e-14	2.02601e-12	Nbv0.5scaffold4822	74982	81283	-	1712	- && Q9C6I6.1 RecName: Full=Electron transfer flavoprotein subunit alpha, mitochondrial; Short=Alpha-ETF; Flags: Precursor && - && PF01012:Electron transfer flavoprotein domain|PF00766:Electron transfer flavoprotein FAD-binding domain	-
Nbv5tr6312222.path1	147.153	134.314	167.866	32.9935	14.4704	24.9764	149.777	24.1468	2.64433	6.83044e-14	2.04938e-12	Nbv0.5scaffold3572	63503	64535	-	1023	- && - && - && PF04520:Senescence regulator	-
Nbv5tr6424537.path2	869.609	907.748	856.963	380.8	372.612	318.449	878.107	357.287	1.29766	7.24322e-14	2.17063e-12	Nbv0.5scaffold2455	41912	46361	-	1048	- && Q9SKI2.2 RecName: Full=Vacuolar protein sorting-associated protein 2 homolog 1; Short=AtVPS2-1; AltName: Full=Charged multivesicular body protein 2 homolog 1; AltName: Full=ESCRT-III complex subunit VPS2 homolog 1; AltName: Full=SNF7-like protein && - && PF03357:Snf7	ESCRT-III
Nbv5tr6277944.path2	268.475	292.773	229.229	53.6145	63.9107	83.6709	263.492	67.0654	1.97102	7.4927e-14	2.24272e-12	Nbv0.5scaffold1773	406601	407107	-	300	- && Q9LDV4.1 RecName: Full=Alanine aminotransferase 2, mitochondrial; Short=AtAlaAT2; Short=AtAlaATm; AltName: Full=Alanine-2-oxoglutarate aminotransferase 3; Flags: Precursor && - && -	-
novel.3998	194.899	196.943	208.774	1.37473	1.20586	0	200.205	0.860198	7.8821	7.79931e-14	2.33171e-12	Nbv0.5scaffold4687	16082	18182	+	1007	PF03242:Late embryogenesis abundant protein	-
novel.18	88.4481	90.5484	94.5128	6.87365	9.6469	3.74646	91.1698	6.75567	3.75004	8.415e-14	2.5009e-12	Nbv0.5scaffold10055	6378	10679	-	1131	PF00582:Universal stress protein family	Usp
Nbv5tr6202950.path1	152.632	154.687	141.064	19.2462	28.9407	32.4693	149.461	26.8854	2.46789	8.59574e-14	2.55159e-12	Nbv0.5scaffold4860	151329	171814	-	2062	- && - && - && PF14929:TAF RNA Polymerase I subunit A	-
Nbv5tr6231172.path1	181.593	200.716	176.33	32.9935	39.7935	49.9528	186.213	40.9133	2.1827	9.15046e-14	2.70985e-12	Nbv0.5scaffold2638	195736	205825	+	2838	- && - && - && -	-
Nbv5tr6222844.path1	131.498	143.368	112.146	0	0	3.74646	129.004	1.24882	6.6648	9.3569e-14	2.76447e-12	Nbv0.5scaffold415	88343	90171	+	1277	- && O22798.1 RecName: Full=NAC domain-containing protein 41; Short=ANAC041 && - && -	-
novel.3064	623.833	833.8	762.45	283.194	277.348	274.74	740.028	278.428	1.41058	1.03538e-13	3.0554e-12	Nbv0.5scaffold344	720095	721204	+	638	-	-
Nbv5tr6230744.path1	410.149	402.186	397.095	98.9805	157.968	116.14	403.143	124.363	1.69325	1.12701e-13	3.318e-12	Nbv0.5scaffold2685	303089	312615	-	3211	- && Q9SPK5.1 RecName: Full=Formate--tetrahydrofolate ligase; AltName: Full=10-formyletrahydrofolate synthetase; Short=FHS; Short=FTHFS; AltName: Full=Formyltetrahydrofolate synthetase && - && PF01268:Formate--tetrahydrofolate ligase	-
Nbv5tr6203133.path1	212.902	229.389	254.62	52.2397	71.1459	54.9481	232.304	59.4446	1.96355	1.16426e-13	3.42366e-12	Nbv0.5scaffold2534	86117	89622	+	1933	- && P50287.2 RecName: Full=Isoaspartyl peptidase/L-asparaginase 1; AltName: Full=L-asparagine amidohydrolase 1; Contains: RecName: Full=Isoaspartyl peptidase/L-asparaginase 1 subunit alpha; Contains: RecName: Full=Isoaspartyl peptidase/L-asparaginase 1 subunit beta; Flags: Precursor && - && PF01112:Asparaginase	Asparaginase_2
Nbv5tr6273912.path1	194.116	149.405	153.054	16.4968	34.97	34.967	165.525	28.8112	2.51197	1.31761e-13	3.86106e-12	Nbv0.5scaffold1682	406723	422667	+	5539	- && Q9ZT82.1 RecName: Full=Callose synthase 12; AltName: Full=1,3-beta-glucan synthase; AltName: Full=Protein GLUCAN SYNTHASE-LIKE 5; AltName: Full=Protein POWDERY MILDEW RESISTANT 4 && - && -	-
Nbv5tr6388332.path2	194.116	258.063	156.581	49.4903	14.4704	29.9717	202.92	31.3108	2.70876	1.35382e-13	3.96252e-12	Nbv0.5scaffold1191	160391	263072	-	960	- && Q9SZG3.1 RecName: Full=VQ motif-containing protein 29; Short=AtVQ29 && - && -	-
Nbv5tr6350877.path2	142.456	105.64	125.547	0	0	0	124.548	0	9.05314	1.36466e-13	3.9896e-12	Nbv0.5scaffold5182	39811	40541	-	289	- && P93017.1 RecName: Full=Dormancy-associated protein homolog 1; AltName: Full=Auxin-repressed protein 1; Short=AtARP1; AltName: Full=DRM1 homolog 1; AltName: Full=Dormancy-associated protein 2; Short=AtDRM2 && - && PF05564:Dormancy/auxin associated protein	-
Nbv5tr6224880.path1	188.637	153.178	141.064	19.2462	31.3524	36.2158	160.96	28.9381	2.46771	1.44241e-13	4.21201e-12	Nbv0.5scaffold3081	263709	276747	-	5465	- && Q9LVN1.3 RecName: Full=Formin-like protein 13; Short=AtFH13 && - && PF10409:C2 domain of PTEN tumour-suppressor protein|PF02181:Formin Homology 2 Domain	FH2
Nbv5tr6229460.path1	67.3145	133.559	90.2809	6.87365	7.23518	6.2441	97.0514	6.78431	3.83837	1.4478e-13	4.22282e-12	Nbv0.5scaffold2177	77419	87562	+	1222	- && O48965.1 RecName: Full=Isopentenyl-diphosphate Delta-isomerase II; AltName: Full=Isopentenyl pyrophosphate isomerase II; Short=IPP isomerase II && - && PF00293:NUDIX domain	NUDIX
Nbv5tr6262318.path2	315.439	262.59	294.823	38.4924	81.9987	83.6709	290.951	68.054	2.08926	1.53827e-13	4.4815e-12	Nbv0.5scaffold7982	20505	20824	-	320	- && Q10PV9.1 RecName: Full=DEAD-box ATP-dependent RNA helicase 47B && - && PF00270:DEAD/DEAH box helicase	DEAD
Nbv5tr6203196.path1	362.402	298.055	361.829	112.728	107.322	106.15	340.762	108.733	1.64859	1.55791e-13	4.53346e-12	Nbv0.5scaffold3383	159545	162398	-	1625	- && P10967.1 RecName: Full=1-aminocyclopropane-1-carboxylate oxidase homolog; AltName: Full=Protein E8 && - && -	-
Nbv5tr6257337.path1	324.832	319.938	308.93	107.229	95.2632	104.901	317.9	102.464	1.63438	1.60976e-13	4.67892e-12	Nbv0.5scaffold1663	96153	100981	-	940	- && - && - && PF02270:Transcription initiation factor IIF, beta subunit	-
Nbv5tr6269684.path1	103.32	126.013	136.832	0	0	0	122.055	0	9.02463	1.66028e-13	4.82018e-12	Nbv0.5scaffold8580	3451	10288	-	2485	- && Q9LD40.2 RecName: Full=Putative cyclic nucleotide-gated ion channel 13; AltName: Full=Cyclic nucleotide- and calmodulin-regulated ion channel 13 && - && PF00520:Ion transport protein|PF00027:Cyclic nucleotide-binding domain	Ion_trans
Nbv5tr6234506.path1	314.656	325.974	275.074	38.4924	53.058	102.403	305.235	64.6512	2.23482	1.69149e-13	4.90511e-12	Nbv0.5scaffold95	704327	711606	+	1692	- && - && - && -	-
Nbv5tr6199757.path1	122.888	110.922	128.368	0	0	0	120.726	0	9.00848	1.72348e-13	4.98638e-12	Nbv0.5scaffold6107	23287	28427	+	1505	- && Q9LUA9.1 RecName: Full=Zinc finger protein CONSTANS-LIKE 10 && - && -	-
Nbv5tr6368033.path1	100.972	95.0759	118.494	12.3726	12.0586	13.737	104.847	12.7227	3.04303	1.76936e-13	5.11323e-12	Nbv0.5scaffold8757	12478	13687	+	1104	- && O80494.2 RecName: Full=F-box protein PP2-B15; AltName: Full=Protein PHLOEM PROTEIN 2-LIKE B15; Short=AtPP2-B15 && - && PF14299:Phloem protein 2|PF12937:F-box-like	-
Nbv5tr6218065.path1	118.192	88.2847	92.3968	2.74946	14.4704	4.99528	99.6244	7.40503	3.72113	1.91046e-13	5.51465e-12	Nbv0.5scaffold1114	5473	7924	+	2452	- && A2XQD3.1 RecName: Full=G-type lectin S-receptor-like serine/threonine-protein kinase LECRK2; Short=OsLecRK2; Flags: Precursor && - && PF01453:D-mannose binding lectin|PF07714:Protein tyrosine kinase|PF00069:Protein kinase domain	Pkinase
Nbv5tr6271009.path2	262.996	218.825	262.379	72.8607	67.5283	67.4363	248.067	69.2751	1.84137	1.92304e-13	5.53822e-12	Nbv0.5scaffold231	94954	142921	+	2629	- && Q7XYY2.1 RecName: Full=Mediator of RNA polymerase II transcription subunit 25; Short=AtMED25; AltName: Full=Phytochrome and flowering time 1 protein; AltName: Full=Phytochrome and flowering time regulatory protein 1 && - && PF11265:Mediator complex subunit 25 von Willebrand factor type A	-
Nbv5tr6206174.path1	302.133	251.272	284.244	59.1134	95.2632	72.4316	279.216	75.6027	1.88034	2.20744e-13	6.33547e-12	Nbv0.5scaffold463	594074	597058	-	2212	- && A8LHA4.2 RecName: Full=Putative S-adenosyl-L-methionine-dependent methyltransferase Franean1_4929 && - && PF04072:Leucine carboxyl methyltransferase	-
Nbv5tr6276921.path1	189.42	154.687	158.697	23.3704	34.97	41.2111	167.601	33.1838	2.32994	2.27064e-13	6.50944e-12	Nbv0.5scaffold191	139738	145035	+	2456	- && Q9M041.1 RecName: Full=Transcription factor bHLH140; AltName: Full=Basic helix-loop-helix protein 140; Short=AtbHLH140; Short=bHLH 140; AltName: Full=Transcription factor EN 122; AltName: Full=bHLH transcription factor bHLH140 && - && PF16278:C2HE / C2H2 / C2HC zinc-binding finger|PF11969:Scavenger mRNA decapping enzyme C-term binding|PF01661:Macro domain|PF13671:AAA domain	A1pp
Nbv5tr6233196.path1	981.539	976.414	880.238	288.693	387.082	410.862	946.064	362.212	1.38362	2.29796e-13	6.57275e-12	Nbv0.5scaffold5800	92204	116348	-	2099	- && P54243.1 RecName: Full=Glucose-6-phosphate isomerase, cytosolic; Short=GPI; AltName: Full=Phosphoglucose isomerase; Short=PGI; AltName: Full=Phosphohexose isomerase; Short=PHI && - && PF00342:Phosphoglucose isomerase	-
novel.690	334.224	403.695	359.713	131.974	116.969	86.1686	365.877	111.704	1.71374	2.30231e-13	6.57768e-12	Nbv0.5scaffold1383	606	1841	+	1236	PF08137:DVL family	-
Nbv5tr6206298.path1	217.598	199.207	221.47	16.4968	53.058	47.4552	212.758	39.0033	2.43632	2.38185e-13	6.7972e-12	Nbv0.5scaffold4479	23197	58231	+	2872	- && Q8N9H8.3 RecName: Full=Exonuclease mut-7 homolog; AltName: Full=Exonuclease 3'-5' domain-containing protein 3 && - && PF01612:3'-5' exonuclease	3_5_exonuc
Nbv5tr6215415.path1	158.894	153.932	134.716	10.9978	36.1759	17.4835	149.181	21.5524	2.77569	2.67424e-13	7.6143e-12	Nbv0.5scaffold927	103156	106692	-	1601	- && - && - && -	-
Nbv5tr6232316.path1	124.454	100.358	123.431	0	0	0	116.081	0	8.95179	2.71341e-13	7.71708e-12	Nbv0.5scaffold394	734719	739197	-	2427	- && P0C5E2.3 RecName: Full=LEAF RUST 10 DISEASE-RESISTANCE LOCUS RECEPTOR-LIKE PROTEIN KINASE-like 1.2; AltName: Full=Probable receptor-like serine/threonine-protein kinase LRK10L-1.2; Flags: Precursor && - && PF00069:Protein kinase domain|PF14380:Wall-associated receptor kinase C-terminal	Pkinase
Nbv5tr6206641.path2	3635.77	3206.92	3753.71	890.825	1192.6	1639.7	3532.13	1241.04	1.50858	2.719e-13	7.72424e-12	Nbv0.5scaffold4119	14883	30253	+	3193	- && Q8W4S4.1 RecName: Full=V-type proton ATPase subunit a3; Short=V-ATPase subunit a3; AltName: Full=V-type proton ATPase 95 kDa subunit a isoform 3; Short=V-ATPase 95 kDa isoform a3; AltName: Full=Vacuolar H(+)-ATPase subunit a isoform 3; AltName: Full=Vacuolar proton pump subunit a3; AltName: Full=Vacuolar proton translocating ATPase 95 kDa subunit a isoform 3 && - && PF01496:V-type ATPase 116…	-
Nbv5tr6237553.path1	130.715	162.987	126.957	15.122	32.5583	14.9858	140.22	20.8887	2.73638	2.74088e-13	7.7776e-12	Nbv0.5scaffold3852	214430	215898	+	1377	- && - && - && PF13855:Leucine rich repeat	-
Nbv5tr6217583.path1	136.194	114.695	98.0394	0	0	0	116.31	0	8.95398	2.84568e-13	8.05677e-12	Nbv0.5scaffold263	164298	171741	-	1433	- && Q9SK55.1 RecName: Full=Transcription factor JUNGBRUNNEN 1; AltName: Full=NAC domain-containing protein 42; Short=ANAC042 && - && PF02365:No apical meristem (NAM) protein	NAM
Nbv5tr6202647.path1	154.197	85.2664	117.788	16.4968	13.2645	14.9858	119.084	14.9157	3.00023	2.91585e-13	8.23686e-12	Nbv0.5scaffold32	814694	828679	-	7005	- && - && - && PF10350:Putative death-receptor fusion protein (DUF2428)	-
Nbv5tr6222431.path1	148.718	150.914	128.368	24.7451	30.1466	26.2252	142.667	27.039	2.39638	2.98811e-13	8.42204e-12	Nbv0.5scaffold6460	87793	88583	-	791	- && - && - && -	-
Nbv5tr6241458.path1	126.802	96.585	122.726	0	0	0	115.371	0	8.94291	2.99446e-13	8.43049e-12	Nbv0.5scaffold1334	438990	442043	+	1405	- && Q9M439.1 RecName: Full=Branched-chain-amino-acid aminotransferase 2, chloroplastic; Short=Atbcat-2; Flags: Precursor && - && PF01063:Amino-transferase class IV	-
Nbv5tr6219908.path1	605.831	537.254	626.323	213.083	247.202	216.046	589.803	225.444	1.38671	3.10157e-13	8.71166e-12	Nbv0.5scaffold7069	68401	73329	-	3325	- && Q9SI52.2 RecName: Full=Phosphatidylinositol 4-kinase gamma 7; Short=AtPI4Kgamma7; Short=PI-4Kgamma7; Short=PI4K gamma 7; AltName: Full=Ubiquitin-like domain kinase gamma 7; Short=UbDK gamma 7 && - && PF00454:Phosphatidylinositol 3- and 4-kinase	PI3_PI4_kinase
novel.1563	105.668	140.35	100.155	0	0	0	115.391	0	8.94295	3.18836e-13	8.92633e-12	Nbv0.5scaffold2037	5854	6899	-	489	-	-
Nbv5tr6226262.path1	726.37	604.411	569.898	70.1112	143.498	219.792	633.56	144.467	2.12938	3.45094e-13	9.62927e-12	Nbv0.5scaffold14	1657550	1675895	+	3684	- && F4JHA2.1 RecName: Full=Putative GTP diphosphokinase RSH1, chloroplastic; AltName: Full=RelA/SpoT homolog 1; Short=AtRSH1; AltName: Full=ppGpp synthetase RSH1; Flags: Precursor && - && PF04607:Region found in RelA / SpoT proteins|PF02824:TGS domain|PF13328:HD domain	-
Nbv5tr6202414.path1	373.361	415.014	396.389	12.3726	0	8.74174	394.921	7.0381	5.82753	3.60026e-13	1.00348e-11	Nbv0.5scaffold634	209542	212333	+	1002	- && Q9FMR3.1 RecName: Full=NAC domain-containing protein 90; Short=ANAC090 && - && PF02365:No apical meristem (NAM) protein	NAM
novel.3015	126.802	132.804	175.624	24.7451	31.3524	14.9858	145.077	23.6945	2.61332	3.60914e-13	1.00484e-11	Nbv0.5scaffold33782	1	912	+	762	PF13499:EF-hand domain pair	-
Nbv5tr6207926.path1	180.027	209.771	215.828	0	0	1.24882	201.875	0.416273	8.78856	3.62744e-13	1.00881e-11	Nbv0.5scaffold1465	182886	183352	+	467	- && - && - && -	-
Nbv5tr6369079.path2	86.8827	122.24	134.716	0	0	0	114.613	0	8.93408	3.68506e-13	1.02371e-11	Nbv0.5scaffold1617	396472	397964	-	864	- && O22230.1 RecName: Full=Heat stress transcription factor B-3; Short=AtHsfB3; AltName: Full=AtHsf-05 && - && PF00447:HSF-type DNA-binding	HSF_DNA-bind
Nbv5tr6209492.path2	74.359	102.622	93.8075	9.62311	8.44104	3.74646	90.2627	7.2702	3.64248	3.7459e-13	1.03946e-11	Nbv0.5scaffold2529	294383	294679	+	297	- && - && - && -	-
Nbv5tr6286847.path1	98.6236	63.3839	94.5128	2.74946	1.20586	6.2441	85.5067	3.39981	4.65443	3.95023e-13	1.09013e-11	Nbv0.5scaffold4073	256403	258441	+	1252	- && F4K0A6.1 RecName: Full=Myosin-2; AltName: Full=AtATM2; AltName: Full=AtMYOS1 && - && PF00063:Myosin head (motor domain)	Myosin_head
Nbv5tr6237543.path1	371.795	325.974	335.732	127.85	104.91	78.6757	344.501	103.812	1.73324	3.95699e-13	1.0908e-11	Nbv0.5scaffold204	230256	232721	-	2466	- && Q9FIJ6.1 RecName: Full=Serine/threonine-protein kinase-like protein CCR4; AltName: Full=CRINKLY 4-related kinase 1; Short=AtCRK1; AltName: Full=Protein CRINKLY 4 RELATED 4; Short=AtCCR4; Flags: Precursor && - && PF07714:Protein tyrosine kinase|PF13540:Regulator of chromosome condensation (RCC1) repeat	Pkinase_Tyr
Nbv5tr6423994.path1	96.2754	81.4936	74.0585	0	4.82345	6.2441	83.9425	3.68918	4.46902	4.15037e-13	1.14285e-11	Nbv0.5scaffold8587	28481	30173	-	528	- && - && - && -	-
Nbv5tr6204674.path1	79.0554	87.5301	93.1021	4.12419	1.20586	9.99056	86.5626	5.10687	4.0866	4.47288e-13	1.22897e-11	Nbv0.5scaffold2732	377409	385306	-	2067	- && Q869R1.1 RecName: Full=CTL-like protein DDB_G0274487 && - && PF04515:Plasma-membrane choline transporter	-
Nbv5tr6220616.path1	1384.64	1964.9	1288.62	574.637	612.578	569.462	1546.05	585.559	1.40051	4.61078e-13	1.26271e-11	Nbv0.5scaffold3591	101095	101979	+	720	- && Q03461.1 RecName: Full=Non-specific lipid-transfer protein 2; Short=LTP 2; Flags: Precursor && - && PF00234:Protease inhibitor/seed storage/LTP family	-
Nbv5tr6233408.path2	125.236	113.94	120.61	15.122	6.02932	23.7276	119.929	14.9596	3.00849	4.81512e-13	1.3158e-11	Nbv0.5scaffold1354	478265	503932	+	6280	- && Q04264.1 RecName: Full=Sister chromatid cohesion protein PDS5; AltName: Full=Precocious dissociation of sisters protein 5 && - && -	-
Nbv5tr6200775.path1	129.933	261.081	331.5	37.1177	39.7935	49.9528	240.838	42.288	2.50918	4.85891e-13	1.32633e-11	Nbv0.5scaffold9570	10340	10689	-	350	- && - && - && -	-
Nbv5tr6203659.path1	154.98	113.186	110.03	10.9978	4.82345	24.9764	126.065	13.5992	3.2131	5.10587e-13	1.38921e-11	Nbv0.5scaffold3939	175341	196099	+	5360	- && Q80V62.2 RecName: Full=Fanconi anemia group D2 protein homolog; Short=Protein FACD2 && - && PF14631:Fanconi anaemia protein FancD2 nuclease	-
Nbv5tr6403637.path2	175.331	191.661	210.89	16.4968	36.1759	52.4504	192.627	35.041	2.44982	5.24597e-13	1.42424e-11	Nbv0.5scaffold4285	56898	68393	-	2299	- && P36100.1 RecName: Full=Transcription initiation factor IIE subunit alpha; Short=TFIIE-alpha; AltName: Full=Factor A 66 kDa subunit; AltName: Full=Transcription factor A large subunit && - && PF02002:TFIIE alpha subunit	TFIIE_alpha
Nbv5tr6413014.path2	4272.12	5744.54	5342.09	1991.98	2476.84	2008.1	5119.58	2158.98	1.24554	5.31542e-13	1.44153e-11	Nbv0.5scaffold1398	439566	441468	-	675	- && P40619.1 RecName: Full=HMG1/2-like protein && - && -	-
Nbv5tr6221935.path1	329.528	304.846	268.727	109.978	78.3811	69.9339	301.034	86.0978	1.80972	5.3466e-13	1.44843e-11	Nbv0.5scaffold316	27237	32893	+	1298	- && Q28891.1 RecName: Full=3-oxo-5-alpha-steroid 4-dehydrogenase 1; AltName: Full=SR type 1; AltName: Full=Steroid 5-alpha-reductase 1; Short=S5AR 1 && - && PF02544:3-oxo-5-alpha-steroid 4-dehydrogenase	-
Nbv5tr6324312.path1	486.856	299.564	385.104	46.7408	60.2932	129.877	390.508	78.9704	2.30277	5.45976e-13	1.47749e-11	Nbv0.5scaffold3016	96345	103188	+	3924	- && Q9LV03.2 RecName: Full=Glutamate synthase 1 [NADH], chloroplastic; AltName: Full=NADH-dependent glutamate synthase 1; Short=NADH-GOGAT 1; Flags: Precursor && - && PF04898:Glutamate synthase central domain|PF01645:Conserved region in glutamate synthase|PF00310:Glutamine amidotransferases class-II	GATase_2
Nbv5tr6255412.path1	345.182	247.499	289.886	79.7343	77.1752	97.408	294.189	84.7725	1.79446	5.74118e-13	1.5503e-11	Nbv0.5scaffold5828	48801	53888	+	3431	- && Q9LMI0.1 RecName: Full=Probable alpha,alpha-trehalose-phosphate synthase [UDP-forming] 7; AltName: Full=Trehalose-6-phosphate synthase 7; Short=AtTPS7 && - && PF00982:Glycosyltransferase family 20|PF02358:Trehalose-phosphatase	-
novel.101	440.675	184.87	323.742	32.9935	33.7642	84.9198	316.429	50.5591	2.64316	6.07846e-13	1.63786e-11	Nbv0.5scaffold10412	1	6159	+	2706	PF00941:FAD binding domain in molybdopterin dehydrogenase|PF02738:Molybdopterin-binding domain of aldehyde dehydrogenase|PF03450:CO dehydrogenase flavoprotein C-terminal domain|PF01315:Aldehyde oxidase and xanthine dehydrogenase, a/b hammerhead domain	-
Nbv5tr6291152.path2	212.902	202.225	195.373	45.3661	40.9993	63.6898	203.5	50.0184	2.02383	6.09355e-13	1.64016e-11	Nbv0.5scaffold3753	60751	62003	+	1253	- && - && - && PF12937:F-box-like	-
Nbv5tr6243760.path1	86.8827	107.904	94.5128	5.49892	8.44104	14.9858	96.433	9.64193	3.31151	6.4296e-13	1.72691e-11	Nbv0.5scaffold3245	17408	23714	+	1144	- && Q9FWS6.1 RecName: Full=Bifunctional nuclease 1; Short=AtBBD1 && - && PF02577:Bifunctional nuclease	-
Nbv5tr6201774.path1	101.754	89.0393	95.9234	0	4.82345	0	95.5724	1.60782	5.82391	6.65155e-13	1.78271e-11	Nbv0.5scaffold567	316979	320124	-	3146	- && - && - && PF08263:Leucine rich repeat N-terminal domain|PF13855:Leucine rich repeat	LRRNT_2
Nbv5tr6213440.path2	92.3618	115.449	122.02	19.2462	12.0586	13.737	109.944	15.014	2.88195	6.73424e-13	1.80295e-11	Nbv0.5scaffold5326	5410	5842	-	433	- && - && - && -	-
Nbv5tr6213482.path1	324.832	242.972	315.983	52.2397	72.3518	101.154	294.595	75.2486	1.96527	7.87142e-13	2.10293e-11	Nbv0.5scaffold3808	164418	170661	-	3911	- && Q9SY66.1 RecName: Full=Protein FAR1-RELATED SEQUENCE 11 && - && PF04434:SWIM zinc finger|PF10551:MULE transposase domain|PF03101:FAR1 DNA-binding domain	FAR1
novel.2048	409.366	334.275	371.703	57.7386	118.175	119.887	371.781	98.6	1.90956	8.01493e-13	2.13899e-11	Nbv0.5scaffold2457	146422	151200	+	3935	PF13966:zinc-binding in reverse transcriptase	-
Nbv5tr6217986.path1	180.027	166.005	147.412	0	1.20586	1.24882	164.481	0.818228	7.60051	8.10049e-13	2.15953e-11	Nbv0.5scaffold5896	26126	27176	-	892	- && Q9SGP6.1 RecName: Full=Glutaredoxin-C9; Short=AtGrxC9; AltName: Full=Protein ROXY 19 && - && PF00462:Glutaredoxin	-
Nbv5tr6397998.path1	144.022	81.4936	145.296	10.9978	6.02932	22.4788	123.604	13.1686	3.23146	8.61262e-13	2.29362e-11	Nbv0.5scaffold281	97565	115032	+	1347	- && Q8RVL2.1 RecName: Full=Calpain-type cysteine protease DEK1; AltName: Full=Phytocalpain DEK1; AltName: Full=Protein DEFECTIVE KERNEL 1; Short=AtDEK1; AltName: Full=Protein EMBRYO DEFECTIVE 1275; AltName: Full=Protein EMBRYO DEFECTIVE 80; Flags: Precursor && - && -	-
novel.1542	1297.76	1063.19	1241.36	415.168	367.788	566.964	1200.77	449.974	1.41597	9.09946e-13	2.41814e-11	Nbv0.5scaffold20205	1	1452	+	695	PF17871:AAA lid domain	-
Nbv5tr6206022.path1	139.325	143.368	119.904	13.7473	32.5583	16.2347	134.199	20.8468	2.67437	9.83766e-13	2.60604e-11	Nbv0.5scaffold1702	314819	316222	+	1404	- && P0C8Q9.3 RecName: Full=Uncharacterized protein At5g19025 && - && -	-
Nbv5tr6221293.path1	116.626	70.9296	103.682	0	4.82345	0	97.0793	1.60782	5.84734	1.00713e-12	2.66461e-11	Nbv0.5scaffold21	328265	331731	-	2795	- && O81833.1 RecName: Full=G-type lectin S-receptor-like serine/threonine-protein kinase SD1-1; AltName: Full=S-domain-1 (SD1) receptor kinase 1; Short=SD1-1; Flags: Precursor && - && PF07714:Protein tyrosine kinase|PF00954:S-locus glycoprotein domain|PF08276:PAN-like domain|PF01453:D-mannose binding lectin	Pkinase_Tyr
Nbv5tr6207425.path1	142.456	117.713	138.948	9.62311	24.1173	27.474	133.039	20.4048	2.69193	1.00799e-12	2.66461e-11	Nbv0.5scaffold3173	81644	100357	-	3398	- && Q940Y9.1 RecName: Full=Putative ion channel POLLUX-like 2 && - && PF06241:Castor and Pollux, part of voltage-gated ion channel	-
Nbv5tr6230889.path1	381.188	385.585	319.51	60.4881	124.204	111.145	362.094	98.6123	1.87109	1.1059e-12	2.91421e-11	Nbv0.5scaffold3820	10821	18615	-	1797	- && Q8VXY9.1 RecName: Full=Ureidoglycolate hydrolase; Short=AtUAH; AltName: Full=Allantoate amidohydrolase 2; Short=AtAHH2; AltName: Full=Ureidoglycolate amidohydrolase; Flags: Precursor && - && PF01546:Peptidase family M20/M25/M40	Peptidase_M20
Nbv5tr6377727.path2	84.5345	87.5301	71.9426	4.12419	2.41173	8.74174	81.3357	5.09255	3.99729	1.14708e-12	3.01955e-11	Nbv0.5scaffold1334	302617	307530	+	2861	- && Q5N800.1 RecName: Full=Probable chlorophyll(ide) b reductase NYC1, chloroplastic; AltName: Full=Protein NON-YELLOW COLORING 1; Short=OsNYC1; Flags: Precursor && - && PF00106:short chain dehydrogenase	adh_short
Nbv5tr6408623.path1	82.1863	73.9479	81.1117	5.49892	4.82345	6.2441	79.082	5.52216	3.84147	1.17484e-12	3.08941e-11	Nbv0.5scaffold1070	205332	209573	-	909	- && - && - && -	-
Nbv5tr6204313.path1	87.6654	80.739	74.0585	4.12419	0	3.74646	80.821	2.62355	4.98114	1.19814e-12	3.14738e-11	Nbv0.5scaffold2708	277514	280316	+	2803	- && - && - && PF14111:Domain of unknown function (DUF4283)	-
Nbv5tr6221198.path2	479.812	431.614	390.042	138.848	153.145	171.088	433.822	154.36	1.48941	1.22601e-12	3.20716e-11	Nbv0.5scaffold1959	117748	123907	+	1000	- && - && - && PF12906:RING-variant domain|PF12428:Protein of unknown function (DUF3675)	-
novel.3704	122.888	139.595	102.271	16.4968	15.6762	24.9764	121.585	19.0498	2.67205	1.26126e-12	3.28909e-11	Nbv0.5scaffold43113	1	342	+	342	-	-
Nbv5tr6201768.path1	63.4009	109.413	80.4064	4.12419	0	3.74646	84.4066	2.62355	5.04374	1.26535e-12	3.29635e-11	Nbv0.5scaffold214	271627	272483	-	857	- && - && - && -	-
Nbv5tr6225651.path1	692.713	566.682	604.459	138.848	183.291	264.75	621.285	195.63	1.66509	1.27492e-12	3.31782e-11	Nbv0.5scaffold575	625910	643154	+	3243	- && A5D9M6.1 RecName: Full=Large proline-rich protein BAG6; AltName: Full=BCL2-associated athanogene 6; AltName: Full=HLA-B-associated transcript 3 && - && PF00240:Ubiquitin family	ubiquitin
Nbv5tr6203087.path1	100.972	76.9662	77.5851	0	4.82345	1.24882	85.1743	2.02409	5.33661	1.36686e-12	3.55341e-11	Nbv0.5scaffold3298	56992	65031	-	3818	- && Q9LQV2.1 RecName: Full=RNA-dependent RNA polymerase 1; Short=AtRDRP1; AltName: Full=RNA-directed RNA polymerase 1 && - && PF05183:RNA dependent RNA polymerase	-
Nbv5tr6207779.path1	918.921	800.599	859.784	302.441	347.289	399.622	859.768	349.784	1.29654	1.37885e-12	3.58088e-11	Nbv0.5scaffold478	315841	322439	+	2120	- && P47924.2 RecName: Full=Bifunctional riboflavin biosynthesis protein RIBA 1, chloroplastic; Short=AtRIBA1; Includes: RecName: Full=3,4-dihydroxy-2-butanone 4-phosphate synthase; Short=DHBP synthase; Includes: RecName: Full=GTP cyclohydrolase-2; AltName: Full=GTP cyclohydrolase II; Flags: Precursor && - && -	-
Nbv5tr6208033.path1	178.462	133.559	158.697	0	2.41173	0	156.906	0.803909	7.53391	1.52878e-12	3.96205e-11	Nbv0.5scaffold1074	171254	173738	+	2485	- && Q7FAZ3.1 RecName: Full=G-type lectin S-receptor-like serine/threonine-protein kinase LECRK1; Short=OsLecRK1; AltName: Full=OsRLCK134; Flags: Precursor && - && PF00069:Protein kinase domain|PF07714:Protein tyrosine kinase|PF00954:S-locus glycoprotein domain|PF01453:D-mannose binding lectin	Pkinase
novel.1853	99.4063	106.394	93.1021	15.122	10.8528	13.737	99.6343	13.2373	2.91739	1.54205e-12	3.99231e-11	Nbv0.5scaffold23	807763	812620	+	1167	PF13966:zinc-binding in reverse transcriptase	-
Nbv5tr6200870.path1	211.336	199.207	218.649	21.9957	59.0873	51.2016	209.731	44.0949	2.24015	1.55123e-12	4.01196e-11	Nbv0.5scaffold209	268636	272157	+	1214	- && Q9XHZ8.1 RecName: Full=BTB/POZ domain-containing protein At1g21780 && - && -	-
Nbv5tr6345086.path1	189.42	145.632	181.972	17.8715	36.1759	44.9575	172.341	33.0016	2.37578	1.72163e-12	4.43438e-11	Nbv0.5scaffold2101	13402	16575	+	3174	- && Q54XK2.1 RecName: Full=Protein transport protein Sec61 subunit alpha; AltName: Full=Secretory 61 complex subunit alpha && - && -	-
Nbv5tr6245125.path1	820.298	1020.18	1031.18	284.569	429.287	362.158	957.218	358.671	1.41481	1.72863e-12	4.44785e-11	Nbv0.5scaffold56	295406	298167	-	1487	- && Q84Y18.2 RecName: Full=CAX-interacting protein 4 && - && -	-
Nbv5tr6259240.path1	94.7099	112.431	110.735	12.3726	14.4704	18.7323	105.959	15.1917	2.7982	1.84306e-12	4.73259e-11	Nbv0.5scaffold8417	14989	16580	+	777	- && Q9ZU96.1 RecName: Full=Ankyrin repeat-containing protein At2g01680 && - && PF12796:Ankyrin repeats (3 copies)	-
Nbv5tr6203307.path1	91.579	90.5484	139.653	0	1.20586	2.49764	107.26	1.2345	6.40149	1.89254e-12	4.84972e-11	Nbv0.5scaffold1957	180148	184393	-	588	- && - && - && PF14368:Probable lipid transfer	-
Nbv5tr6203878.path1	98.6236	86.7756	100.155	0	0	0	95.1848	0	8.6655	1.98587e-12	5.0837e-11	Nbv0.5scaffold119	347070	349968	+	1793	- && Q6VAB2.1 RecName: Full=UDP-glycosyltransferase 71E1 && - && PF00201:UDP-glucoronosyl and UDP-glucosyl transferase	UDPGT
Nbv5tr6216550.path1	124.454	120.731	94.5128	10.9978	8.44104	23.7276	113.233	14.3888	2.97371	1.99364e-12	5.09839e-11	Nbv0.5scaffold3132	191198	192640	+	1443	- && - && - && PF13578:Methyltransferase domain	-
Nbv5tr6207624.path1	588.611	609.693	544.506	189.713	238.761	246.018	580.937	224.83	1.36782	2.07157e-12	5.28172e-11	Nbv0.5scaffold2537	301206	309748	-	2379	- && P42158.2 RecName: Full=Casein kinase 1-like protein 1; AltName: Full=Casein kinase 1; AltName: Full=Casein kinase I isoform delta-like; Short=CKI-delta; AltName: Full=Protein CASEIN KINASE I-LIKE 1 && - && PF00069:Protein kinase domain	Pkinase
Nbv5tr6207896.path1	85.3172	99.6033	72.6479	4.12419	9.6469	8.74174	85.8561	7.50428	3.49925	2.12421e-12	5.41028e-11	Nbv0.5scaffold8966	9169	9924	-	756	- && - && - && PF14009:Domain of unknown function (DUF4228)	-
[truncated: 3,127 more rows]

## Sheet: WT_2vsWT_0_deg_up
up-regulated genes at 2 dpi in WT plants
[truncated: 2,571 more rows]
