# Supplementary material for: Coat proteins of necroviruses target 14-3-3a to subvert MAPKKKα-mediated antiviral immunity in plants
Source: Nat Commun. 2022 Feb 7;13:716. doi: 10.1038/s41467-022-28395-5 (PMC8821596; doi:10.1038/s41467-022-28395-5)
Supplement: Supplementary file 4 — Supplementary Data 2 [file 41467_2022_28395_MOESM4_ESM.xlsx]

## Sheet: differ_370_get_annot
370 genes that were up-regulated in WT plants after BBSV infection but downregulated in the comparisons KO-BBSV vs WT-BBSV
ID	gene_description	WT_0.5vsWT_0_log2FoldChange	WT_0.5vsWT_0_padj	KO_0.5vsWT_0.5_log2FoldChange	KO_0.5vsWT_0.5_padj	WT_1vsWT_0_log2FoldChange	WT_1vsWT_0_padj	KO_1vsWT_1_log2FoldChange	KO_1vsWT_C_padj	WT_2vsWT_0_log2FoldChange	WT_2vsWT_0_padj	KO_2vsWT_2_log2FoldChange	KO_2vsWT_2_padj	pathway_id	pathway
Nbv5tr6202660.path2	- && K4D9Y4.1 RecName: Full=Acylsugar acyltransferase 3; Short=Sl-ASAT3 && - && PF02458:Transferase family	4.61037	3.00239e-45	-1.12906	6.71019e-05	4.41764	4.15791e-51	-1.05935	1.65625e-08	0.47978	0.561254	-0.0484659	0.965896	--	--
novel.247	-	5.48236	2.32816e-29	-1.20622	0.000374348	3.50023	1.58344e-09	-1.70153	0.000132874	3.06144	7.76113e-07	-0.789862	0.0885151	--	--
Nbv5tr6200284.path1	- && Q03461.1 RecName: Full=Non-specific lipid-transfer protein 2; Short=LTP 2; Flags: Precursor && - && PF00234:Protease inhibitor/seed storage/LTP family	4.20074	2.76446e-25	-2.18148	2.26111e-13	2.04682	0.000240714	-0.820479	0.16329	0.531837	0.591767	-1.1514	0.0876857	--	--
novel.49	PF02428:Potato type II proteinase inhibitor family	2.87541	6.59902e-22	-1.35048	1.2982e-06	0.479446	0.181049	-0.841505	0.0139685	-1.24552	0.000786733	-1.25717	0.00312631	--	--
Nbv5tr6207849.path1	- && - && - && -	3.15648	8.52585e-19	-1.33127	1.65854e-05	1.30858	0.00387049	-2.54631	6.89076e-08	0.4009	0.612979	-0.696775	0.300448	--	--
Nbv5tr6219802.path1	- && - && - && PF00257:Dehydrin	2.41884	4.85818e-18	-2.33247	4.55976e-23	3.47507	1.66279e-48	-2.78169	3.9929e-46	1.16858	0.000943945	-3.16212	9.6408e-24	--	--
novel.5150	PF02458:Transferase family	4.78613	3.65455e-17	-1.80222	1.33509e-06	3.17027	4.5822e-06	-0.811443	0.288595	2.28492	0.0138583	-0.826263	0.310351	nta00940||nta00941||nta00945||nta01100||nta01110	Phenylpropanoid biosynthesis||Flavonoid biosynthesis||Stilbenoid, diarylheptanoid and gingerol biosynthesis||Metabolic pathways||Biosynthesis of secondary metabolites
Nbv5tr6234931.path1	- && P24924.2 RecName: Full=Trypsin inhibitor; Contains: RecName: Full=Trypsin inhibitor chain A; Contains: RecName: Full=Trypsin inhibitor chain B; Flags: Precursor && - && PF00197:Trypsin and protease inhibitor	5.81458	5.22604e-17	-2.12049	5.6242e-07	5.5064	2.66628e-16	-2.12313	3.68308e-10	6.88626	1.55569e-29	-1.72607	1.12766e-21	--	--
Nbv5tr6207613.path1	- && Q9FG31.1 RecName: Full=Late embryogenesis abundant protein 46; AltName: Full=Late embryogenesis abundant protein 4-5; Short=AtLEA4-5 && - && PF03760:Late embryogenesis abundant (LEA) group 1	1.84399	1.89729e-15	-1.11924	9.90978e-08	-2.52271	4.90059e-18	-2.72894	7.55462e-07	-7.02089	2.98943e-14	0.0327647	1	--	--
Nbv5tr6202516.path1	- && Q04980.2 RecName: Full=Low-temperature-induced 65 kDa protein; AltName: Full=Desiccation-responsive protein 29B && - && PF07918:CAP160 repeat	6.49097	5.96463e-14	-4.18496	4.88715e-19	5.47695	8.09038e-10	-4.83025	5.87732e-13	-0.601815	1	-3.10785	1	--	--
Nbv5tr6234972.path1	- && P49598.1 RecName: Full=Protein phosphatase 2C 37; Short=AtPP2C37; AltName: Full=Protein ABA-HYPERSENSITIVE GERMINATION 3; AltName: Full=Protein phosphatase 2C A; Short=PP2CA && - && PF00481:Protein phosphatase 2C	2.32205	9.83548e-13	-1.43501	4.60677e-07	0.891251	0.0317137	-2.11371	3.07662e-06	0.817517	0.0895009	-0.535147	0.260797	nta04016||nta04075	MAPK signaling pathway - plant||Plant hormone signal transduction
Nbv5tr6207861.path1	- && P13087.3 RecName: Full=Miraculin; Short=MIR; Flags: Precursor && - && PF00197:Trypsin and protease inhibitor	9.56226	1.19331e-12	-2.86023	5.78968e-13	9.55786	1.16824e-13	-2.59904	4.08875e-18	12.5129	3.58529e-24	-2.38176	3.23497e-53	--	--
Nbv5tr6215121.path1	- && - && - && PF15699:NPR1 interacting	3.50152	1.64516e-12	-1.29942	0.00283543	5.69963	7.98452e-59	-1.12248	1.74425e-06	7.79709	2.15971e-29	-0.870882	0.271324	--	--
Nbv5tr6231691.path1	- && Q651X6.1 RecName: Full=Cellulose synthase-like protein E6; AltName: Full=OsCslE6 && - && PF03552:Cellulose synthase	2.04134	1.86862e-12	-1.17027	5.69288e-05	3.58424	1.31975e-69	-1.18956	1.80211e-12	0.658692	0.0791899	0.374083	0.301137	--	--
Nbv5tr6208043.path1	- && - && - && -	3.20195	2.86675e-12	-1.19091	0.0103634	0.831591	0.269057	-1.45467	0.100218	0.314816	0.803334	-0.721756	0.495334	--	--
Nbv5tr6227281.path1	- && Q10QA5.1 RecName: Full=Strigolactone esterase D14; AltName: Full=Protein DWARF 14; AltName: Full=Protein DWARF 88; AltName: Full=Protein HIGH-TILLERING DWARF 2 && - && PF12695:Alpha/beta hydrolase family	1.56994	3.93789e-12	-1.22974	3.51462e-08	-0.0666129	0.819844	0.315267	0.20103	-0.228925	0.379826	-0.723645	0.000282531	--	--
novel.2464	PF04640:PLATZ transcription factor	3.68573	1.85874e-11	-1.11709	0.0326301	4.32779	2.30002e-23	-1.66589	6.21178e-09	1.45235	0.101682	-0.241858	0.826741	--	--
novel.134	-	8.76161	2.27822e-10	-1.20701	0.0183964	8.4763	2.00525e-10	-2.27704	4.19894e-08	7.19767	6.29587e-07	-0.782291	0.250099	--	--
Nbv5tr6266996.path1	- && Q9SYT0.1 RecName: Full=Annexin D1; AltName: Full=AnnAt1; AltName: Full=Annexin A1 && - && PF00191:Annexin	1.74646	7.01187e-10	-1.21836	2.06128e-05	4.72897	5.27737e-154	-0.594962	0.00356373	2.70897	1.05347e-29	0.732172	0.00015538	--	--
Nbv5tr6208209.path1	- && Q9FLS0.1 RecName: Full=F-box protein At5g07610 && - && -	8.30889	1.13169e-09	-1.06645	0.00947075	6.29546	1.52691e-05	-1.13649	0.205129	5.50505	0.000609336	-0.533127	0.623896	--	--
novel.1409	-	2.1431	1.5231e-09	-1.22073	5.69416e-05	0.38376	0.476274	-0.138109	0.880934	0.257883	0.711567	-0.386495	0.464529	--	--
Nbv5tr6226446.path1	- && - && - && -	2.41438	1.59404e-09	-1.47408	3.53114e-05	0.396561	0.571056	-2.21025	0.000724435	-2.88411	0.00034205	-0.634537	1	--	--
Nbv5tr6237202.path1	- && Q9SMM5.1 RecName: Full=Bidirectional sugar transporter SWEET11; Short=AtSWEET11; AltName: Full=Protein SUGARS WILL EVENTUALLY BE EXPORTED TRANSPORTERS 11 && - && PF03083:Sugar efflux transporter for intercellular exchange	2.66899	2.79109e-09	-1.24738	0.00713077	1.63967	0.000353349	-0.361664	0.606745	1.54572	0.00134942	-0.0612538	0.940256	--	--
novel.1137	-	3.29861	4.5355e-09	-1.0697	0.0355429	2.18274	0.00105123	-0.484579	0.575274	2.21736	0.00187193	-0.752237	0.332382	--	--
Nbv5tr6240876.path1	- && - && - && PF00078:Reverse transcriptase (RNA-dependent DNA polymerase)|PF13966:zinc-binding in reverse transcriptase	7.00981	9.2815e-09	-1.64117	0.000114164	6.44516	7.77685e-08	-2.39249	1.04561e-06	4.03881	0.0160017	-0.0484302	0.977644	--	--
Nbv5tr6231212.path1	- && P54767.1 RecName: Full=Glutamate decarboxylase; Short=GAD; AltName: Full=ERT D1 && - && PF00282:Pyridoxal-dependent decarboxylase conserved domain	1.61576	1.13882e-07	-1.40594	1.47037e-08	0.872286	0.00103518	-1.24805	1.05845e-09	-2.85135	2.6909e-20	0.487082	0.406192	nta00250||nta00410||nta00430||nta00650||nta01100||nta01110	Alanine, aspartate and glutamate metabolism||beta-Alanine metabolism||Taurine and hypotaurine metabolism||Butanoate metabolism||Metabolic pathways||Biosynthesis of secondary metabolites
Nbv5tr6213101.path1	- && Q9LKW9.1 RecName: Full=Sodium/hydrogen exchanger 7; AltName: Full=Na(+)/H(+) exchanger 7; Short=NHE-7; AltName: Full=Protein SALT OVERLY SENSITIVE 1 && - && PF00999:Sodium/hydrogen exchanger family	2.55009	4.12857e-07	-1.63481	0.000460824	3.25862	6.21205e-20	-1.45502	6.18544e-07	1.06008	0.0984305	0.527691	0.316832	--	--
Nbv5tr6202692.path1	- && O49858.1 RecName: Full=Cytochrome P450 82A3; AltName: Full=Cytochrome P450 CP6 && - && PF00067:Cytochrome P450	7.03779	1.95584e-06	-1.68904	0.00952972	8.14243	5.97965e-10	-2.16865	1.03602e-10	5.68287	0.000270341	0.300902	0.748791	--	--
Nbv5tr6349348.path1	- && Q8VZC3.1 RecName: Full=Delta-1-pyrroline-5-carboxylate dehydrogenase 12A1, mitochondrial; Short=AtP5CDH; Short=P5C dehydrogenase; AltName: Full=Aldehyde dehydrogenase family 12 member A1; AltName: Full=L-glutamate gamma-semialdehyde dehydrogenase; Flags: Precursor && - && PF00171:Aldehyde dehydrogenase family	1.81809	1.45661e-05	-1.05954	0.00953763	2.17793	9.47953e-10	-0.0263242	0.977556	0.744536	0.194877	0.624613	0.152623	nta00250||nta00330||nta01100	Alanine, aspartate and glutamate metabolism||Arginine and proline metabolism||Metabolic pathways
novel.3628	-	1.97955	1.67239e-05	-1.74146	5.69288e-05	-0.382757	0.612403	-3.00021	0.00157578	-6.13389	3.13385e-06	-0.843304	1	--	--
Nbv5tr6207902.path1	- && - && - && -	3.6572	3.81014e-05	-1.7624	0.0326301	3.76025	1.79409e-07	-1.04509	0.0998935	4.17803	6.57104e-10	-1.77189	2.57593e-05	--	--
Nbv5tr6238257.path1	- && - && - && -	1.45543	0.000110597	-1.03877	0.00796748	-2.3994	2.60064e-09	-0.404117	0.802211	-1.65851	7.02123e-05	-1.52671	0.0244258	--	--
Nbv5tr6215474.path1	- && Q9LIK7.1 RecName: Full=Putative calcium-transporting ATPase 13, plasma membrane-type; AltName: Full=Ca(2+)-ATPase isoform 13 && - && PF00122:E1-E2 ATPase|PF12710:haloacid dehalogenase-like hydrolase|PF00690:Cation transporter/ATPase, N-terminus|PF00689:Cation transporting ATPase, C-terminus	6.07127	0.000215035	-2.12975	0.0424753	6.17606	2.58586e-05	-0.743429	0.468565	9.32733	2.53018e-13	0.22124	0.473493	--	--
Nbv5tr6244252.path1	- && Q9LU15.2 RecName: Full=Histidine-containing phosphotransfer protein 4 && - && PF01627:Hpt domain	1.88391	0.000295664	-1.5149	0.00176634	3.72285	1.61102e-33	-1.63339	1.84259e-13	1.48255	0.00252261	-0.743863	0.0875996	nta04075	Plant hormone signal transduction
Nbv5tr6243259.path1	- && - && - && -	2.16013	0.000658207	-3.1775	2.25735e-06	2.21361	4.01878e-05	-2.04065	0.000108562	1.63568	0.0118915	-2.48376	6.84146e-05	--	--
Nbv5tr6219540.path1	- && Q9SVG0.1 RecName: Full=Amino acid transporter ANTL2; AltName: Full=Aromatic and neutral amino acid transporter-like protein 2 && - && PF01490:Transmembrane amino acid transporter protein	1.58209	0.00187492	-1.81086	1.05704e-05	0.121677	0.866125	-0.981721	0.0787853	-1.80311	0.013188	-1.14373	0.403876	--	--
Nbv5tr6244219.path1	- && - && - && -	1.07483	0.00328354	-1.09531	0.000352018	-0.162513	0.739124	-0.0219926	0.982515	-1.75165	9.92335e-06	-0.812577	0.248744	--	--
Nbv5tr6220866.path1	- && Q39828.1 RecName: Full=Dynamin-related protein 5A; AltName: Full=Soybean dynamin-like protein 5A; Short=SDL5A && - && PF01031:Dynamin central region|PF02212:Dynamin GTPase effector domain|PF00350:Dynamin family	1.8873	0.00373695	-1.60278	0.0106029	1.52171	0.0124862	-0.375673	0.688936	0.781083	0.365698	-0.231961	0.824271	--	--
Nbv5tr6203422.path1	- && Q9XGY7.1 RecName: Full=Alcohol-forming fatty acyl-CoA reductase && - && PF03015:Male sterility protein|PF07993:Male sterility protein	2.12659	0.0064	-1.52697	0.0431811	2.34957	0.000146733	-0.38436	0.635172	2.10266	0.00249631	-0.597496	0.375339	nta00073||nta04146	Cutin, suberine and wax biosynthesis||Peroxisome
Nbv5tr6226446.path2	- && - && - && -	5.16217	0.00814254	-3.41861	0.0359011	5.15418	0.00175142	-1.98912	0.0715083	-0.967418	1	3.28156	1	--	--
novel.5095	PF03552:Cellulose synthase	2.0684	0.0145981	-1.73909	0.0324977	3.11185	8.73538e-09	-0.775427	0.118846	0.332315	0.84205	0.557388	0.624922	--	--
Nbv5tr6237813.path1	- && Q9S7T8.1 RecName: Full=Serpin-ZX; AltName: Full=ArathZx; AltName: Full=AtSerpin1; AltName: Full=Serpin-1 && - && PF00079:Serpin (serine protease inhibitor)	1.95622	0.0174441	-1.84625	0.0173591	2.84306	1.25028e-07	-0.811918	0.0926769	0.977637	0.400712	0.775143	0.375339	--	--
Nbv5tr6199648.path1	- && Q9M667.2 RecName: Full=Disease resistance protein RPP13; AltName: Full=Resistance to Peronospora parasitica protein 13 && - && -	2.34821	0.0177519	-2.06601	0.0443242	-1.3289	0.448209	0.385379	1	-3.80951	0.0965954	-0.875402	1	--	--
Nbv5tr6203068.path1	- && - && - && -	1.74248	0.0198132	-2.59979	0.000336801	-0.745266	0.546882	-3.25467	1	-3.67954	0.00589162	-3.14654	1	--	--
Nbv5tr6246017.path2	- && - && - && -	1.54008	0.022278	-1.29545	0.0100197	-2.04172	0.0180569	-0.426665	1	-2.4822	0.0261552	0.771254	0.72078	--	--
Nbv5tr6235928.path1	- && - && - && -	1.99399	0.0286476	-2.64356	0.00155427	1.0588	0.26628	-1.76029	0.0937456	-0.101358	0.962318	-1.60408	0.278127	--	--
Nbv5tr6229965.path1	- && - && - && PF00257:Dehydrin	1.61263	0.0384033	-3.32867	4.15507e-05	-0.958539	0.377147	-1.63684	1	-3.43969	0.00509043	-2.4136	1	--	--
Nbv5tr6372148.path1	- && Q9SSV4.1 RecName: Full=Inositol-3-phosphate synthase; Short=MIP synthase; AltName: Full=Myo-inositol 1-phosphate synthase; Short=IPS; Short=MI-1-P synthase && - && PF07994:Myo-inositol-1-phosphate synthase|PF01658:Myo-inositol-1-phosphate synthase	1.08666	0.043166	-1.23314	0.00336733	-6.05134	1.00794e-10	-0.81168	1	-9.11461	2.70136e-11	2.92489	1	nta00562||nta01100||nta01110	Inositol phosphate metabolism||Metabolic pathways||Biosynthesis of secondary metabolites
Nbv5tr6344663.path2	- && Q40577.3 RecName: Full=5-epi-aristolochene synthase; Short=EAS && - && PF01397:Terpene synthase, N-terminal domain|PF03936:Terpene synthase family, metal binding domain	6.03011	1.50929e-34	0.0371503	0.993442	8.0643	2.74264e-86	-1.06264	4.5827e-10	5.91249	1.07765e-40	1.00637	8.08708e-09	--	--
Nbv5tr6203129.path1	- && Q8VY22.1 RecName: Full=Protein trichome birefringence-like 38 && - && PF13839:GDSL/SGNH-like Acyl-Esterase family found in Pmr5 and Cas1p|PF14416:PMR5 N terminal Domain	2.33687	6.99387e-09	-0.601909	0.335522	4.48398	2.8422e-69	-2.20894	4.43554e-40	4.43039	1.47581e-69	-0.822998	7.70972e-10	--	--
Nbv5tr6225034.path2	- && - && - && -	1.30324	0.00428281	0.544407	0.363457	4.11943	5.69475e-53	-1.11152	7.54034e-08	0.0243662	0.979751	-1.42708	0.000784371	--	--
Nbv5tr6321250.path1	- && P48980.1 RecName: Full=Beta-galactosidase; AltName: Full=Acid beta-galactosidase; Short=Lactase; AltName: Full=Exo-(1-->4)-beta-D-galactanase; Flags: Precursor && - && PF01301:Glycosyl hydrolases family 35|PF02140:Galactose binding lectin domain	1.6931	0.29129	1.75864	0.0111198	7.33372	1.0826e-50	-1.87345	0.00484349	2.05149	0.050141	-1.54724	0.0774295	--	--
Nbv5tr6226947.path1	- && H2DH21.1 RecName: Full=Cytochrome P450 CYP72A219; AltName: Full=Cytochrome P450 CYP72A129 [Panax ginseng] && - && PF00067:Cytochrome P450	1.34756	0.0194571	-0.343314	0.907788	3.76154	7.30254e-49	-1.33326	5.4802e-08	1.42701	8.30662e-05	0.810146	0.0116011	--	--
Nbv5tr6245058.path2	- && Q9SUP6.1 RecName: Full=Probable WRKY transcription factor 53; AltName: Full=WRKY DNA-binding protein 53 && - && PF03106:WRKY DNA -binding domain	2.33822	3.78669e-05	0.472039	0.774669	4.79843	1.06114e-48	-1.04044	0.0002985	3.19864	5.7288e-14	0.90995	0.223637	--	--
Nbv5tr6203265.path1	- && - && - && -	2.46632	6.35025e-08	-0.174015	0.96062	4.44846	2.73939e-48	-1.6411	1.46922e-18	2.46568	8.8737e-10	0.266306	0.488742	--	--
Nbv5tr6207140.path1	- && Q42777.2 RecName: Full=Methylcrotonoyl-CoA carboxylase subunit alpha, mitochondrial; Short=MCCase subunit alpha; AltName: Full=3-methylcrotonyl-CoA carboxylase 1; AltName: Full=3-methylcrotonyl-CoA:carbon dioxide ligase subunit alpha; Flags: Precursor && - && PF00364:Biotin-requiring enzyme|PF00289:Carbamoyl-phosphate synthase L chain, N-terminal domain|PF02785:Biotin carboxylase C-terminal …	1.50219	9.34276e-05	-0.542412	0.516385	3.08441	2.96768e-47	-1.1131	9.80359e-09	0.654269	0.0706194	0.264817	0.483189	nta00280||nta01100	Valine, leucine and isoleucine degradation||Metabolic pathways
Nbv5tr6236151.path2	- && Q9FQY8.2 RecName: Full=Caffeic acid 3-O-methyltransferase; Short=CAOMT; Short=COMT; AltName: Full=S-adenosysl-L-methionine:caffeic acid 3-O-methyltransferase && - && -	3.4896	2.57776e-08	0.265643	0.933054	5.95737	2.29399e-41	-1.09297	9.09154e-05	3.23524	1.46682e-07	0.908162	0.0119398	nta00940||nta01100||nta01110	Phenylpropanoid biosynthesis||Metabolic pathways||Biosynthesis of secondary metabolites
novel.1292	PF03171:2OG-Fe(II) oxygenase superfamily	3.15944	5.39039e-52	-0.580528	0.0345546	2.03054	1.5625e-31	-1.40132	4.32395e-20	0.958232	4.54763e-06	-0.678904	0.000280178	nta00270||nta01100||nta01110	Cysteine and methionine metabolism||Metabolic pathways||Biosynthesis of secondary metabolites
Nbv5tr6230542.path1	- && O04979.2 RecName: Full=Lon protease homolog 2, peroxisomal && - && PF02190:ATP-dependent protease La (LON) substrate-binding domain|PF05362:Lon protease (S16) C-terminal proteolytic domain|PF00004:ATPase family associated with various cellular activities (AAA)	0.726743	0.174262	-0.25467	0.970024	2.65426	3.32563e-30	-1.38267	0.00328251	2.12131	3.23499e-21	0.879767	0.0219533	--	--
Nbv5tr6215461.path1	- && - && - && -	3.18585	2.21711e-35	-0.850486	0.00237588	2.61497	4.79883e-30	-1.31753	5.13141e-10	2.48858	6.31715e-26	-0.66793	0.179278	--	--
Nbv5tr6201906.path1	- && Q9SAH7.1 RecName: Full=Probable WRKY transcription factor 40; AltName: Full=WRKY DNA-binding protein 40 && - && PF03106:WRKY DNA -binding domain	2.05816	0.232482	-1.65333	0.496017	5.9771	3.14057e-28	-1.55083	1.58446e-12	8.19185	1.60277e-60	-0.0200548	0.950974	--	--
Nbv5tr6215096.path1	- && Q5N870.1 RecName: Full=Endoribonuclease Dicer homolog 3a; AltName: Full=Dicer-like protein 3a; Short=OsDCL3a && - && PF00270:DEAD/DEAH box helicase|PF02170:PAZ domain|PF00636:Ribonuclease III domain|PF00271:Helicase conserved C-terminal domain|PF03368:Dicer dimerisation domain	1.20631	0.305258	-0.956551	0.663189	4.34744	5.57381e-28	-1.33916	0.000199066	1.14185	0.203838	1.4411	0.00149578	--	--
Nbv5tr6202384.path1	- && Q9LIK7.1 RecName: Full=Putative calcium-transporting ATPase 13, plasma membrane-type; AltName: Full=Ca(2+)-ATPase isoform 13 && - && PF00122:E1-E2 ATPase|PF00702:haloacid dehalogenase-like hydrolase|PF00689:Cation transporting ATPase, C-terminus|PF00690:Cation transporter/ATPase, N-terminus	5.14214	1.6027e-09	0.368513	0.90725	7.12178	2.69337e-27	-1.30656	3.8517e-07	4.47283	6.31719e-08	2.0921	3.63822e-16	--	--
Nbv5tr6219673.path1	- && - && - && -	1.74061	0.00635221	-0.223882	0.965053	3.5565	1.33276e-26	-1.00143	0.000202313	1.30628	0.0185229	1.00823	0.00140012	--	--
Nbv5tr6220825.path1	- && P10978.1 RecName: Full=Retrovirus-related Pol polyprotein from transposon TNT 1-94; Includes: RecName: Full=Protease; Includes: RecName: Full=Reverse transcriptase; Includes: RecName: Full=Endonuclease && - && -	3.55458	0.000448825	-0.0590674	0.995885	6.11013	1.53511e-25	-1.86617	4.40056e-11	3.25966	8.5467e-05	0.706608	0.145504	--	--
novel.2745	-	1.15723	0.00292724	-0.426115	0.509781	2.62819	1.52261e-24	-1.27488	2.17209e-12	0.399783	0.460684	0.370094	0.398377	--	--
Nbv5tr6230460.path1	- && Q555C6.1 RecName: Full=Putative vacuolar protein sorting-associated protein 13B && - && PF12624:N-terminal region of Chorein or VPS13|PF00169:PH domain|PF06101:Plant protein of unknown function (DUF946)|PF16910:Repeating coiled region of VPS13|PF16908:Vacuolar sorting-associated protein 13, N-terminal|PF06650:SHR-binding domain of vacuolar-sorting associated protein 13	1.59053	0.108672	-0.795954	0.729386	4.06586	3.06726e-24	-1.00878	0.00643959	2.05962	0.00143324	1.18103	0.0026983	--	--
novel.489	PF00069:Protein kinase domain|PF12799:Leucine Rich repeats (2 copies)	1.10183	0.191015	0.664133	0.581542	3.29807	8.66859e-23	-1.02963	0.000407231	2.13352	5.6031e-07	0.999285	0.000262787	--	--
Nbv5tr6241863.path1	- && - && - && PF07649:C1-like domain	0.847176	0.0621128	-0.758575	0.0874603	2.34987	8.67864e-23	-1.52792	1.76258e-25	2.07855	2.12789e-17	0.22743	0.322821	--	--
Nbv5tr6358406.path1	- && P48981.1 RecName: Full=Beta-galactosidase; AltName: Full=Acid beta-galactosidase; Short=Lactase; AltName: Full=Exo-(1-->4)-beta-D-galactanase; Flags: Precursor && - && PF01301:Glycosyl hydrolases family 35	1.79902	0.388615	0.000525553	0.999832	5.81086	5.55562e-22	-2.10992	1.47987e-11	2.25116	0.0536624	0.00279192	0.998103	--	--
Nbv5tr6218995.path1	- && Q6Q1P4.2 RecName: Full=Structural maintenance of chromosomes protein 1; Short=SMC protein 1; Short=SMC-1; AltName: Full=Chromosome segregation protein SMC-1; AltName: Full=Cohesin complex subunit SMC-1; AltName: Full=Protein TITAN8 && - && PF06470:SMC proteins Flexible Hinge Domain|PF02463:RecF/RecN/SMC N terminal domain	1.02847	0.299409	-1.21251	0.852106	3.12481	7.60128e-22	-1.79542	0.0222045	0.0818003	0.942334	1.03353	0.128923	--	--
Nbv5tr6199671.path1	- && - && - && PF02493:MORN repeat	2.03043	2.70394e-05	-0.312388	0.882375	3.17583	1.29214e-21	-1.07495	0.000144054	1.23069	0.0204804	0.196462	0.764978	--	--
Nbv5tr6207552.path1	- && Q9FR53.1 RecName: Full=Serine/threonine-protein kinase TOR; AltName: Full=Protein TARGET OF RAPAMYCIN; Short=AtTOR && - && PF02260:FATC domain|PF02259:FAT domain|PF00454:Phosphatidylinositol 3- and 4-kinase|PF08771:Rapamycin binding domain|PF13646:HEAT repeats|PF11865:Domain of unknown function (DUF3385)	1.26617	0.0632586	-0.848895	0.588902	2.90753	6.49861e-21	-1.13279	3.90257e-05	-0.256902	0.794027	1.37576	0.00396412	nta04136	Autophagy - other
Nbv5tr6262635.path2	- && P14133.1 RecName: Full=L-ascorbate oxidase; Short=ASO; Short=Ascorbase; Flags: Precursor && - && PF00394:Multicopper oxidase	3.45819	0.000814874	1.47006	0.00222036	5.95429	1.82479e-20	-1.05758	0.000122568	6.56786	2.72882e-25	-0.118955	0.788516	--	--
Nbv5tr6236342.path2	- && Q9SYI0.2 RecName: Full=Protein translocase subunit SECA1, chloroplastic; Short=AtcpSecA; AltName: Full=Protein ALBINO OR GLASSY YELLOW 1; Flags: Precursor && - && PF07516:SecA Wing and Scaffold domain|PF07517:SecA DEAD-like domain|PF01043:SecA preprotein cross-linking domain	1.39028	0.455907	0.661855	0.919587	4.70008	7.95104e-20	-1.17669	0.00330581	2.34743	0.00235937	1.6361	3.5407e-05	nta03060	Protein export
Nbv5tr6221512.path1	- && P07979.3 RecName: Full=Lichenase; AltName: Full=Endo-beta-1,3-1,4 glucanase; Flags: Precursor && - && -	1.46263	0.627923	-1.88224	1	6.61482	1.57714e-19	-2.32154	3.23402e-14	11.7109	1.22719e-67	-1.39939	2.66501e-44	--	--
Nbv5tr6272108.path1	- && Q9CAC4.1 RecName: Full=Myosin-binding protein 2 && - && PF04576:Zein-binding	1.3061	0.0153599	0.127189	0.974006	2.81163	5.90994e-19	-1.05173	2.37056e-05	1.91746	5.2323e-09	0.697848	6.45971e-05	--	--
Nbv5tr6203809.path1	- && F4I9Q5.1 RecName: Full=DExH-box ATP-dependent RNA helicase DExH7, chloroplastic; Flags: Precursor && - && PF00271:Helicase conserved C-terminal domain|PF04408:Helicase associated domain (HA2)|PF00270:DEAD/DEAH box helicase|PF07717:Oligonucleotide/oligosaccharide-binding (OB)-fold	0.822869	0.445361	-0.546779	0.871586	2.83858	6.15218e-19	-1.02532	0.0189639	0.269413	0.750278	1.4635	0.000460979	--	--
novel.4693	PF14826:FACT complex subunit SPT16 N-terminal lobe domain|PF00557:Metallopeptidase family M24|PF08512:Histone chaperone Rttp106-like	1.61932	0.00708108	-1.07973	0.177376	2.83367	3.95159e-18	-1.05162	0.00471081	0.101804	0.926614	1.34761	0.00190189	--	--
Nbv5tr6201766.path1	- && O24370.1 RecName: Full=Linoleate 13S-lipoxygenase 2-1, chloroplastic; AltName: Full=Lipoxygenase 2-1; Flags: Precursor && - && -	-1.10428	0.000767267	-1.18866	0.00186144	1.63783	6.24707e-18	-1.93406	1.09771e-28	-3.36401	1.93995e-61	0.395784	0.45787	nta00591||nta00592||nta01100||nta01110	Linoleic acid metabolism||alpha-Linolenic acid metabolism||Metabolic pathways||Biosynthesis of secondary metabolites
Nbv5tr6311079.path1	- && Q9SCV3.1 RecName: Full=Beta-galactosidase 9; Short=Lactase 9; Flags: Precursor && - && PF01301:Glycosyl hydrolases family 35|PF02140:Galactose binding lectin domain	1.20532	0.0581896	-0.37233	0.868155	2.84643	7.2924e-18	-1.28846	6.51208e-08	0.16848	0.856757	0.351367	0.546926	--	--
novel.105	PF02770:Acyl-CoA dehydrogenase, middle domain|PF00441:Acyl-CoA dehydrogenase, C-terminal domain|PF01756:Acyl-CoA oxidase	3.01337	2.97634e-05	-0.300513	0.938323	4.41618	8.08938e-18	-1.22709	0.00122832	3.24882	9.3108e-08	0.269608	0.650439	nta00071||nta00410||nta00592||nta00640||nta01040||nta01100||nta01110||nta01200||nta01212||nta04146	Fatty acid degradation||beta-Alanine metabolism||alpha-Linolenic acid metabolism||Propanoate metabolism||Biosynthesis of unsaturated fatty acids||Metabolic pathways||Biosynthesis of secondary metabolites||Carbon metabolism||Fatty acid metabolism||Peroxisome
Nbv5tr6225845.path1	- && Q9FGY1.1 RecName: Full=Beta-D-xylosidase 1; Short=AtBXL1; AltName: Full=Alpha-L-arabinofuranosidase; Flags: Precursor && - && PF01915:Glycosyl hydrolase family 3 C-terminal domain|PF14310:Fibronectin type III-like domain|PF00933:Glycosyl hydrolase family 3 N terminal domain	1.09865	0.0703921	1.04588	0.00566856	2.73076	1.21405e-16	-2.00311	1.14764e-16	-0.798021	0.269479	-1.78671	0.0182399	--	--
novel.402	-	0.398026	0.684943	0.289268	0.919587	2.35788	4.83231e-16	-1.17867	1.88248e-06	0.987958	0.0176327	-0.34563	0.447375	--	--
Nbv5tr6201901.path1	- && Q9ZQ96.1 RecName: Full=UDP-glycosyltransferase 73C3 && - && PF00201:UDP-glucoronosyl and UDP-glucosyl transferase	0.983019	0.36449	-1.03866	0.438755	3.17668	2.53955e-15	-1.26304	7.22078e-05	2.11095	0.000111629	0.0257821	0.976743	nta00908||nta01110	Zeatin biosynthesis||Biosynthesis of secondary metabolites
Nbv5tr6207797.path1	- && D2XNR1.1 RecName: Full=Flotillin-like protein 4 && - && PF01145:SPFH domain / Band 7 family	5.82924	8.13661e-06	-0.991713	0.13109	7.84257	2.56652e-15	-1.62062	0.000796796	5.26665	8.93228e-07	0.987526	0.00294021	--	--
novel.6248	PF01397:Terpene synthase, N-terminal domain	7.21997	3.10369e-06	1.08212	0.155241	10.037	6.42673e-15	-1.26474	0.000581159	6.88466	9.04203e-06	0.896325	0.246468	--	--
Nbv5tr6203120.path1	- && Q9S9M5.1 RecName: Full=Wall-associated receptor kinase-like 1; Flags: Precursor && - && -	2.29953	0.069769	-0.426119	0.955134	4.49076	6.4477e-15	-1.24853	0.00155294	1.44427	0.260761	1.6967	0.0102994	--	--
Nbv5tr6271613.path3	- && P98204.1 RecName: Full=Phospholipid-transporting ATPase 1; Short=AtALA1; AltName: Full=Aminophospholipid flippase 1 && - && -	0.887218	0.519932	0.287602	0.966955	3.11414	7.03949e-15	-1.05803	0.00200932	2.09959	5.90216e-05	1.1228	0.000359288	--	--
Nbv5tr6225946.path1	- && Q9SSE9.1 RecName: Full=Lysine-specific demethylase JMJ25; AltName: Full=Jumonji domain-containing protein 25; AltName: Full=Lysine-specific histone demethylase JMJ25; AltName: Full=Protein INCREASE IN BONSAI METHYLATION 1; AltName: Full=Protein JUMONJI 25 && - && PF10497:Zinc-finger domain of monoamine-oxidase A repressor R1|PF02373:JmjC domain, hydroxylase	1.39504	0.1158	-0.537405	0.843901	3.17108	1.00265e-14	-1.3018	5.33178e-05	1.04664	0.130601	1.47099	5.49771e-05	--	--
Nbv5tr6258868.path2	- && Q9SX33.1 RecName: Full=Putative phospholipid-transporting ATPase 9; Short=AtALA9; AltName: Full=Aminophospholipid flippase 9 && - && PF16212:Phospholipid-translocating P-type ATPase C-terminal|PF12710:haloacid dehalogenase-like hydrolase|PF16209:Phospholipid-translocating ATPase N-terminal|PF00122:E1-E2 ATPase|PF13246:Cation transport ATPase (P-type)	2.59072	0.095078	0.633466	0.887507	5.27218	1.32702e-14	-1.45113	0.000983478	3.37132	0.000384776	1.23767	0.00315003	--	--
Nbv5tr6241815.path1	- && O82089.1 RecName: Full=Copper transport protein CCH; AltName: Full=Copper chaperone CCH && - && PF00403:Heavy-metal-associated domain	0.428754	0.420725	-0.505307	0.383193	1.85739	1.49912e-14	-1.53616	0.00729549	-0.388868	0.301334	0.558485	0.51734	--	--
Nbv5tr6230796.path1	- && Q8VY07.1 RecName: Full=Clathrin interactor EPSIN 1; AltName: Full=EPSIN-related 1 && - && PF01417:ENTH domain	1.79897	0.228991	0.00455562	0.999657	4.37568	3.73616e-14	-1.06824	0.00980802	3.10785	3.72104e-05	0.535361	0.400944	nta04144	Endocytosis
Nbv5tr6237161.path1	- && F4K5K6.1 RecName: Full=Protein PLASTID MOVEMENT IMPAIRED 1-RELATED 1 && - && PF01476:LysM domain|PF10358:N-terminal C2 in EEIG1 and EHBP1 proteins	1.21202	0.0247472	-0.949819	0.775198	2.10649	6.022e-14	-1.06948	0.00137307	-0.235789	0.694029	1.37236	9.95817e-08	--	--
Nbv5tr6260772.path2	- && Q9LMI0.1 RecName: Full=Probable alpha,alpha-trehalose-phosphate synthase [UDP-forming] 7; AltName: Full=Trehalose-6-phosphate synthase 7; Short=AtTPS7 && - && PF00982:Glycosyltransferase family 20	2.68391	0.000287572	-0.335564	0.927091	3.72466	6.44761e-14	-1.48938	0.000962344	0.855974	0.485829	1.22115	0.0315218	nta00500||nta01100||nta01110	Starch and sucrose metabolism||Metabolic pathways||Biosynthesis of secondary metabolites
Nbv5tr6236103.path1	- && F4HRT5.1 RecName: Full=Protein CROWDED NUCLEI 1; AltName: Full=Protein KAKU2; AltName: Full=Protein LITTLE NUCLEI 1 && - && -	0.830564	0.574758	-0.103078	0.992276	3.12006	7.06652e-14	-1.58844	0.039836	0.50356	0.611663	1.19735	0.018616	--	--
Nbv5tr6277215.path1	- && F4JAA5.1 RecName: Full=DExH-box ATP-dependent RNA helicase DExH11; AltName: Full=AtHELPS; AltName: Full=Protein SKI2 homolog; Short=AtSKI2 && - && PF00270:DEAD/DEAH box helicase|PF13234:rRNA-processing arch domain|PF00271:Helicase conserved C-terminal domain	1.55432	0.215585	-0.63497	0.897844	3.60833	1.48695e-13	-1.18638	0.0048576	0.868787	0.427711	1.50025	0.00305326	nta03018	RNA degradation
Nbv5tr6398235.path1	- && O48686.3 RecName: Full=Paired amphipathic helix protein Sin3-like 3; AltName: Full=Histone deacetylase complex subunit Sin3; Short=AtSin3; AltName: Full=Transcriptional corepressor Sin3 && - && -	1.31516	0.400189	-0.783735	0.608352	2.80188	1.89221e-13	-1.34867	7.06523e-05	-0.280111	0.766048	1.58964	7.94045e-06	--	--
novel.1046	-	7.38606	7.01187e-10	0.414625	0.643458	8.20655	2.20409e-13	-1.19967	1.07752e-06	8.86717	8.90292e-16	-0.618378	0.00381002	--	--
Nbv5tr6243205.path1	- && Q6UD73.1 RecName: Full=LysM domain receptor-like kinase 3; Short=LysM-containing receptor-like kinase 3; Short=MtLYK3; AltName: Full=LysM receptor kinase K1B; AltName: Full=Protein HAIR CURLING; Flags: Precursor && - && -	7.36612	2.76764e-06	0.403214	0.924994	9.45406	2.21482e-13	-1.34133	6.76193e-06	8.45912	1.98526e-10	0.835039	0.00459341	nta04626	Plant-pathogen interaction
Nbv5tr6230977.path1	- && Q6IMT1.1 RecName: Full=Protein SABRE; AltName: Full=Protein HYPERSENSITIVE TO PI STARVATION 4; Flags: Precursor && - && PF10347:RNA pol II promoter Fmp27 protein domain|PF10351:Golgi-body localisation protein domain	1.64089	0.215669	-1.64058	0.363457	3.8029	2.27171e-13	-1.67867	0.000695053	-0.773028	0.712988	2.66195	0.0043996	--	--
Nbv5tr6207581.path1	- && Q9SRU2.2 RecName: Full=Auxin transport protein BIG; AltName: Full=Protein ATTENUATED SHADE AVOIDANCE 1; AltName: Full=Protein CORYMBOSA1; AltName: Full=Protein DARK OVER-EXPRESSION OF CAB 1; AltName: Full=Protein LOW PHOSPHATE-RESISTANT ROOT 1; AltName: Full=Protein TRANSPORT INHIBITOR RESPONSE 3; AltName: Full=Protein UMBRELLA 1 && - && PF00569:Zinc finger, ZZ type|PF13764:E3 ubiquitin-prot…	0.992718	0.372092	-1.11163	0.401027	2.93094	3.21191e-13	-1.29978	0.000211102	0.918711	0.198856	1.23726	0.00148431	--	--
Nbv5tr6201883.path1	- && - && - && -	6.30707	0.00032219	1.52418	0.0174972	9.36492	4.66329e-13	-1.21944	0.000197205	8.39273	3.34232e-10	-0.312876	0.556133	nta00480||nta01100	Glutathione metabolism||Metabolic pathways
Nbv5tr6237065.path1	- && P92520.1 RecName: Full=Uncharacterized mitochondrial protein AtMg00820; AltName: Full=ORF170 && - && PF07727:Reverse transcriptase (RNA-dependent DNA polymerase)|PF00665:Integrase core domain	2.20316	0.00817963	-0.877593	0.643664	3.59519	1.64733e-12	-1.48017	5.90947e-05	2.43631	0.000273757	-0.29552	0.69392	--	--
Nbv5tr6241458.path1	- && Q9M439.1 RecName: Full=Branched-chain-amino-acid aminotransferase 2, chloroplastic; Short=Atbcat-2; Flags: Precursor && - && PF01063:Amino-transferase class IV	7.77572	1.14596e-07	-1.17795	0.177925	8.94291	8.43049e-12	-1.51913	4.34796e-05	7.8128	1.40019e-08	-2.02434	4.61125e-05	nta00270||nta00280||nta00290||nta00770||nta00966||nta01100||nta01110||nta01210||nta01230	Cysteine and methionine metabolism||Valine, leucine and isoleucine degradation||Valine, leucine and isoleucine biosynthesis||Pantothenate and CoA biosynthesis||Glucosinolate biosynthesis||Metabolic pathways||Biosynthesis of secondary metabolites||2-Oxocarboxylic acid metabolism||Biosynthesis of amino acids
Nbv5tr6207926.path1	- && - && - && -	7.53255	1.41902e-07	0.806635	0.149084	8.78856	1.00881e-11	-1.25217	9.83882e-06	11.1278	5.70913e-19	-0.91187	1.33223e-06	--	--
Nbv5tr6286847.path1	- && F4K0A6.1 RecName: Full=Myosin-2; AltName: Full=AtATM2; AltName: Full=AtMYOS1 && - && PF00063:Myosin head (motor domain)	0.522483	0.904661	0.309417	1	4.65443	1.09013e-11	-1.9369	2.17152e-05	1.37295	0.416296	0.459363	0.780114	--	--
Nbv5tr6423994.path1	- && - && - && -	2.22716	0.169425	-0.418538	0.966903	4.46902	1.14285e-11	-1.33915	0.002903	2.64791	0.00790228	1.34042	0.0260796	--	--
Nbv5tr6233408.path2	- && Q04264.1 RecName: Full=Sister chromatid cohesion protein PDS5; AltName: Full=Precocious dissociation of sisters protein 5 && - && -	1.96393	0.0153599	-0.924512	0.64437	3.00849	1.3158e-11	-1.48385	0.000424476	0.114033	0.946605	1.58197	0.0343344	--	--
Nbv5tr6397998.path1	- && Q8RVL2.1 RecName: Full=Calpain-type cysteine protease DEK1; AltName: Full=Phytocalpain DEK1; AltName: Full=Protein DEFECTIVE KERNEL 1; Short=AtDEK1; AltName: Full=Protein EMBRYO DEFECTIVE 1275; AltName: Full=Protein EMBRYO DEFECTIVE 80; Flags: Precursor && - && -	0.566352	0.825782	0.574941	0.930562	3.23146	2.29362e-11	-1.00134	0.0418332	0.954308	0.338261	1.09313	0.0958349	--	--
Nbv5tr6221293.path1	- && O81833.1 RecName: Full=G-type lectin S-receptor-like serine/threonine-protein kinase SD1-1; AltName: Full=S-domain-1 (SD1) receptor kinase 1; Short=SD1-1; Flags: Precursor && - && PF07714:Protein tyrosine kinase|PF00954:S-locus glycoprotein domain|PF08276:PAN-like domain|PF01453:D-mannose binding lectin	2.24299	0.423	0.79178	0.884057	5.84734	2.66461e-11	-1.35086	0.00132813	5.68527	1.73482e-10	1.20497	0.000231511	--	--
Nbv5tr6203878.path1	- && Q6VAB2.1 RecName: Full=UDP-glycosyltransferase 71E1 && - && PF00201:UDP-glucoronosyl and UDP-glucosyl transferase	5.83583	0.00718707	-0.321277	0.975713	8.6655	5.0837e-11	-1.60569	8.14582e-06	9.45628	2.08623e-13	0.0758294	0.876044	--	--
Nbv5tr6216550.path1	- && - && - && PF13578:Methyltransferase domain	0.367481	0.859866	0.304979	0.965053	2.97371	5.09839e-11	-1.59795	2.07344e-06	2.37249	1.38129e-05	-0.447498	0.401861	--	--
Nbv5tr6219379.path2	- && - && - && PF14111:Domain of unknown function (DUF4283)	1.6341	0.319415	-0.517125	0.95241	3.82679	6.69665e-11	-1.40667	0.0048576	0.698511	0.684463	2.2158	0.000153115	--	--
Nbv5tr6253457.path1	- && - && - && PF05664:Plant family of unknown function (DUF810)	1.71696	0.0819608	-1.02661	0.6213	3.38555	8.87304e-11	-1.07008	0.0403545	0.904089	0.436536	1.15406	0.0972272	--	--
Nbv5tr6204125.path1	- && Q8VZG2.1 RecName: Full=Protein HYPER-SENSITIVITY-RELATED 4; Short=AtHSR4; AltName: Full=BCS1-like protein && - && -	3.72934	0.00583022	-0.000846075	0.999728	3.74216	1.19478e-10	-1.04689	0.00917164	5.12477	1.42185e-06	0.0858018	0.817643	--	--
Nbv5tr6236267.path1	- && - && - && -	1.11883	0.00035537	0.191973	0.924076	1.41085	1.34704e-10	-1.0967	5.90221e-09	0.770313	0.00255959	-0.421347	0.0505141	--	--
Nbv5tr6256506.path1	- && - && - && PF04780:Protein of unknown function (DUF629)|PF04781:Protein of unknown function (DUF627)|PF00443:Ubiquitin carboxyl-terminal hydrolase	0.967979	0.243716	-0.785685	0.580245	2.38707	1.41116e-10	-1.34246	9.28873e-05	0.0626317	0.956514	1.36009	0.000939444	--	--
Nbv5tr6223647.path1	- && G5CV45.1 RecName: Full=Viridiflorene synthase; AltName: Full=Terpene synthase 32; Short=SlTPS32 && - && PF01397:Terpene synthase, N-terminal domain|PF03936:Terpene synthase family, metal binding domain	5.38559	0.018289	0.0169789	0.999184	8.55208	1.55644e-10	-1.07307	0.0185274	10.8602	4.37933e-18	-0.240293	0.362848	--	--
Nbv5tr6332645.path1	- && Q9XF23.1 RecName: Full=Protein EDS1L; AltName: Full=Enhanced disease susceptibility 1-like && - && PF01764:Lipase (class 3)	3.85815	0.0153718	-0.282325	0.972064	6.26536	1.72894e-10	-1.30307	0.00121604	4.52136	0.00012631	1.65059	8.3507e-05	nta04626	Plant-pathogen interaction
Nbv5tr6213950.path2	- && P10978.1 RecName: Full=Retrovirus-related Pol polyprotein from transposon TNT 1-94; Includes: RecName: Full=Protease; Includes: RecName: Full=Reverse transcriptase; Includes: RecName: Full=Endonuclease && - && PF07727:Reverse transcriptase (RNA-dependent DNA polymerase)|PF00665:Integrase core domain|PF14227:gag-polypeptide of LTR copia-type	2.68151	0.109252	0.600758	0.914027	4.84687	2.10836e-10	-1.24226	0.0113023	3.08898	0.00480057	1.6128	0.000307884	--	--
Nbv5tr6237039.path1	- && Q9ZQ98.1 RecName: Full=UDP-glycosyltransferase 73C2 && - && PF00201:UDP-glucoronosyl and UDP-glucosyl transferase	1.13897	0.140008	-0.900597	0.437512	2.48787	2.26484e-10	-1.33077	1.01517e-05	0.322973	0.747792	-0.148009	0.887584	nta00908||nta01110	Zeatin biosynthesis||Biosynthesis of secondary metabolites
Nbv5tr6202664.path1	- && - && - && PF00582:Universal stress protein family	0.116357	0.943346	-1.91789	0.0196806	2.15895	2.45186e-10	-1.49921	7.55462e-07	1.19638	0.0101084	-2.12788	5.00503e-07	--	--
Nbv5tr6225995.path1	- && Q8GS71.1 RecName: Full=Kinesin-like protein KIN-4A; AltName: Full=AtKINESIN-4A; AltName: Full=Protein FRAGILE FIBER 1 && - && -	2.25205	0.223464	-0.874397	0.916716	4.52437	2.5254e-10	-1.23214	0.00627876	0.714413	0.791909	2.34963	0.0049428	--	--
Nbv5tr6231338.path1	- && O48676.1 RecName: Full=UDP-glycosyltransferase 74B1; AltName: Full=N-hydroxythioamide S-beta-glucosyltransferase; AltName: Full=Thiohydroximate S-glucosyltransferase && - && PF00201:UDP-glucoronosyl and UDP-glucosyl transferase	5.86444	0.00249637	-2.30954	1	8.38696	3.15863e-10	-1.53317	0.000187624	10.1544	1.08872e-15	-0.482097	0.0287742	nta00380||nta00966||nta01100||nta01110||nta01210	Tryptophan metabolism||Glucosinolate biosynthesis||Metabolic pathways||Biosynthesis of secondary metabolites||2-Oxocarboxylic acid metabolism
Nbv5tr6225140.path1	- && Q00416.2 RecName: Full=Helicase SEN1; AltName: Full=tRNA-splicing endonuclease positive effector && - && PF13086:AAA domain|PF13087:AAA domain|PF12726:SEN1 N terminal	0.960866	0.593094	-1.98534	0.179561	3.40309	3.62948e-10	-1.50549	0.00223845	0.583789	0.677525	1.19051	0.0603392	--	--
Nbv5tr6283824.path2	- && Q05AS3.1 RecName: Full=Spastin && - && PF00004:ATPase family associated with various cellular activities (AAA)	4.72333	0.0257541	-0.435055	0.963019	8.17195	4.61225e-10	-2.21366	7.85133e-12	4.29905	0.0343046	0.398617	0.801671	--	--
Nbv5tr6273301.path1	- && Q3B7T1.1 RecName: Full=Erythroid differentiation-related factor 1 && - && -	1.65709	0.37006	-0.763543	0.900745	4.1437	6.58659e-10	-1.70687	0.00190005	1.24506	0.403948	1.07957	0.230626	--	--
Nbv5tr6213975.path1	- && Q5XG71.2 RecName: Full=Small subunit processome component 20 homolog; AltName: Full=Down-regulated in metastasis protein && - && PF07539:Down-regulated in metastasis	2.0422	0.610287	-0.976492	0.864222	3.75351	1.15599e-09	-1.10601	0.0472963	-0.027319	0.992038	2.89955	0.000133342	--	--
Nbv5tr6202278.path1	- && - && - && -	3.31754	1	-0.184884	1	7.98515	1.6054e-09	-2.04661	3.25637e-09	5.35439	0.00103301	-1.0404	0.333137	--	--
Nbv5tr6230656.path1	- && Q8W4I7.2 RecName: Full=Calcium-dependent protein kinase 13 && - && PF00069:Protein kinase domain|PF13499:EF-hand domain pair	2.64993	0.00635221	-0.293698	0.966955	3.71201	1.74006e-09	-1.01775	0.0320856	1.9222	0.0559682	0.501316	0.605527	nta04626	Plant-pathogen interaction
Nbv5tr6226819.path1	- && Q5EXK1.1 RecName: Full=3-hydroxybenzoate 6-hydroxylase && - && PF00890:FAD binding domain	0.220042	0.958357	0.651938	1	3.84429	1.79091e-09	-1.74762	0.000209641	1.51049	0.238162	0.805202	0.367389	--	--
Nbv5tr6228646.path3	- && Q40577.3 RecName: Full=5-epi-aristolochene synthase; Short=EAS && - && PF01397:Terpene synthase, N-terminal domain	5.37915	0.0165401	-0.699331	1	8.12561	2.08747e-09	-1.39178	0.00540952	5.10471	0.396719	0.982835	0.521987	--	--
novel.4725	-	0.371731	0.80976	-0.298371	0.962488	2.38202	2.85319e-09	-1.03096	0.0169269	-0.126263	0.920189	0.553664	0.508087	--	--
Nbv5tr6262081.path2	- && Q9SRU2.2 RecName: Full=Auxin transport protein BIG; AltName: Full=Protein ATTENUATED SHADE AVOIDANCE 1; AltName: Full=Protein CORYMBOSA1; AltName: Full=Protein DARK OVER-EXPRESSION OF CAB 1; AltName: Full=Protein LOW PHOSPHATE-RESISTANT ROOT 1; AltName: Full=Protein TRANSPORT INHIBITOR RESPONSE 3; AltName: Full=Protein UMBRELLA 1 && - && -	2.32894	0.156084	-1.19095	0.766849	4.01439	3.00822e-09	-1.47886	0.0317642	0.625834	0.777381	1.69211	0.175111	--	--
Nbv5tr6240873.path1	- && Q41142.1 RecName: Full=Phospholipase D alpha 1; Short=PLD 1; AltName: Full=Choline phosphatase 1; AltName: Full=Phosphatidylcholine-hydrolyzing phospholipase D 1; Flags: Precursor && - && PF00614:Phospholipase D Active site motif|PF12357:Phospholipase D C terminal|PF00168:C2 domain	1.59179	0.0599371	-0.930018	0.585694	2.83465	5.27405e-09	-1.37508	0.0094779	-0.213741	0.845501	1.02652	0.0644486	nta00564||nta00565||nta01100||nta01110||nta04144	Glycerophospholipid metabolism||Ether lipid metabolism||Metabolic pathways||Biosynthesis of secondary metabolites||Endocytosis
Nbv5tr6207770.path1	- && Q9SG92.1 RecName: Full=Methylesterase 17; Short=AtMES17; AltName: Full=Methyl indole-3-acetic acid esterase && - && PF12146:Serine aminopeptidase, S33	0.851394	0.591573	-1.16879	0.663189	2.86209	6.29146e-09	-1.04411	0.0175845	1.61096	0.0357745	0.185165	0.850442	--	--
Nbv5tr6207577.path1	- && Q8GY23.3 RecName: Full=E3 ubiquitin-protein ligase UPL1; Short=Ubiquitin-protein ligase 1; AltName: Full=HECT-type E3 ubiquitin transferase UPL1 && - && PF14377:Domain of unknown function (DUF4414)|PF06012:Domain of Unknown Function (DUF908)|PF00627:UBA/TS-N domain|PF06025:Domain of Unknown Function (DUF913)|PF00632:HECT-domain (ubiquitin-transferase)	1.06139	0.540363	-0.632591	0.929516	2.34457	9.43376e-09	-1.026	0.00596725	-0.108164	0.92032	1.12073	0.0226843	--	--
Nbv5tr6256700.path1	- && - && - && -	1.77138	0.34682	-0.424787	0.968996	4.03831	1.0272e-08	-1.39649	0.0181212	1.59904	0.255952	0.86014	0.372932	--	--
Nbv5tr6254409.path2	- && Q9XIE2.1 RecName: Full=ABC transporter G family member 36; Short=ABC transporter ABCG.36; Short=AtABCG36; AltName: Full=Pleiotropic drug resistance protein 8; AltName: Full=Protein PENETRATION 3 && - && PF01061:ABC-2 type transporter|PF14510:ABC-transporter extracellular N-terminal|PF00005:ABC transporter|PF08370:Plant PDR ABC transporter associated	4.3295	0.00027385	-0.257205	0.970024	5.21591	1.15479e-08	-1.33276	0.00905635	2.46812	0.150354	0.695198	0.583434	--	--
Nbv5tr6396650.path1	- && O65717.1 RecName: Full=Cyclic nucleotide-gated ion channel 1; Short=AtCNGC1; AltName: Full=Cyclic nucleotide- and calmodulin-regulated ion channel 1 && - && PF00520:Ion transport protein|PF00027:Cyclic nucleotide-binding domain	2.43948	0.125789	0.105456	0.992276	4.54569	1.28611e-08	-1.30743	0.0123412	3.72385	7.83688e-05	0.219397	0.821707	nta04626	Plant-pathogen interaction
Nbv5tr6391289.path3	- && Q84LF1.1 RecName: Full=5-epi-aristolochene synthase 1; Short=NaEAS34 && - && -	5.60093	0.00887222	-0.367001	0.970024	7.81532	1.38699e-08	-1.13978	0.0346698	5.2132	0.00841628	1.09911	0.270175	--	--
novel.5734	PF03171:2OG-Fe(II) oxygenase superfamily	3.15656	1.56925e-21	-0.319551	0.697408	2.09192	1.46422e-08	-1.01609	0.000755348	1.83928	1.43728e-06	-0.949541	0.00508587	nta00270||nta01100||nta01110	Cysteine and methionine metabolism||Metabolic pathways||Biosynthesis of secondary metabolites
Nbv5tr6236140.path1	- && Q84M24.2 RecName: Full=ABC transporter A family member 1; Short=ABC transporter ABCA.1; Short=AtABCA1; AltName: Full=ABC one homolog protein 1; Short=AtAOH1 && - && PF12698:ABC-2 family transporter protein|PF00005:ABC transporter	1.25448	0.472492	-0.350229	0.9692	3.38233	2.69624e-08	-1.38242	0.00916278	0.621185	0.696201	2.1602	3.23021e-05	nta02010	ABC transporters
Nbv5tr6246541.path2	- && - && - && -	3.99263	1.04468e-27	-0.623497	0.169352	2.38316	2.79778e-08	-1.02198	0.0091063	3.10126	8.76485e-16	-0.0435815	0.942575	--	--
Nbv5tr6213190.path1	- && P14381.1 RecName: Full=Transposon TX1 uncharacterized 149 kDa protein; AltName: Full=ORF 2 && - && PF13966:zinc-binding in reverse transcriptase|PF00078:Reverse transcriptase (RNA-dependent DNA polymerase)	0.582367	0.735057	-0.50523	0.920421	2.56072	3.03587e-08	-1.59896	0.000277044	-0.926547	0.454787	1.73145	0.0406875	--	--
novel.1691	-	3.06398	1	-2.55135	1	7.64593	3.73447e-08	-1.54674	0.00451437	NA	NA	NA	NA	--	--
Nbv5tr6203724.path1	- && A2PZE5.2 RecName: Full=CASP-like protein IN26; AltName: Full=CASP-like protein 1D1; Short=InCASPL1D1, partial [Ipomoea nil] && - && PF04535:Domain of unknown function (DUF588)	3.50114	0.137248	0.565244	0.929516	6.46551	6.04299e-08	-1.57216	9.57969e-05	6.30721	1.85974e-07	-1.99255	7.7418e-07	--	--
Nbv5tr6217778.path1	- && - && - && PF13966:zinc-binding in reverse transcriptase|PF00078:Reverse transcriptase (RNA-dependent DNA polymerase)	2.18142	1	-4.50429	1	6.40653	7.71158e-08	-3.36022	5.98262e-11	3.29738	0.0878558	-3.21126	1	--	--
Nbv5tr6203599.path1	- && P9WPR4.1 RecName: Full=Carotenoid cleavage oxygenase; Short=CCO; AltName: Full=Carotenoid 13,14/15,15'-oxygenase >P9WPR5.1 RecName: Full=Carotenoid cleavage oxygenase; Short=CCO; AltName: Full=Carotenoid 13,14/15,15'-oxygenase && - && PF03055:Retinal pigment epithelial membrane protein	4.64977	0.112781	1.00139	0.850643	7.52371	7.73327e-08	-1.25384	0.0346698	5.48497	0.00417279	0.682171	0.569979	--	--
Nbv5tr6200577.path1	- && O24661.3 RecName: Full=Asparagine synthetase [glutamine-hydrolyzing]; AltName: Full=Glutamine-dependent asparagine synthetase && - && PF13537:Glutamine amidotransferase domain|PF00733:Asparagine synthase	5.20905	0.00632895	-0.980206	0.788308	7.22865	1.17176e-07	-1.74175	0.000102205	4.14648	0.0460305	-1.24139	0.44927	nta00250||nta01100||nta01110||nta01230	Alanine, aspartate and glutamate metabolism||Metabolic pathways||Biosynthesis of secondary metabolites||Biosynthesis of amino acids
Nbv5tr6408437.path1	- && O65351.1 RecName: Full=Subtilisin-like protease SBT1.7; AltName: Full=Cucumisin-like serine protease; AltName: Full=Subtilase subfamily 1 member 7; Short=AtSBT1.7; AltName: Full=Subtilisin-like serine protease 1; Short=At-SLP1; Flags: Precursor && - && PF00082:Subtilase family|PF02225:PA domain|PF05922:Peptidase inhibitor I9	5.47804	0.0141655	-1.04161	1	7.44305	1.32203e-07	-1.65347	0.0325061	5.05321	0.0145931	1.05142	0.319024	--	--
Nbv5tr6239804.path1	- && - && - && -	2.1278	0.12567	-0.668429	0.900474	3.78398	1.71012e-07	-2.63253	2.64859e-05	2.3061	0.0411988	-1.27727	0.227151	--	--
Nbv5tr6227216.path1	- && - && - && -	1.53358	0.0458428	-0.198792	0.96929	2.45478	2.61539e-07	-1.11833	0.00793445	1.85492	0.00113894	0.352055	0.5153	--	--
Nbv5tr6214025.path1	- && Q9SGP2.1 RecName: Full=Receptor-like protein kinase HSL1; AltName: Full=Protein HAESA-LIKE1; Flags: Precursor && - && PF00069:Protein kinase domain	1.28602	0.189816	-0.842184	0.0816324	1.70963	2.95068e-07	-1.19254	7.41753e-09	-0.530267	0.297091	0.443065	0.129875	--	--
Nbv5tr6199209.path1	- && Q9SV15.2 RecName: Full=Probable WRKY transcription factor 11; AltName: Full=WRKY DNA-binding protein 11 && - && PF03106:WRKY DNA -binding domain|PF10533:Plant zinc cluster domain	1.91334	0.0408266	0.804721	0.365764	2.94459	2.99181e-07	-1.15367	0.00949781	2.73166	0.000226965	-0.328253	0.730967	--	--
novel.4318	-	4.79997	0.0752923	-5.24707	1	7.2995	3.09388e-07	-4.98197	1.00166e-06	2.44448	1	-3.34919	1	--	--
Nbv5tr6258738.path1	- && P56287.1 RecName: Full=Probable translation initiation factor eIF-2B subunit epsilon; AltName: Full=eIF-2B GDP-GTP exchange factor subunit epsilon && - && PF00483:Nucleotidyl transferase	0.863396	0.565706	-0.316782	0.968996	2.45046	3.50369e-07	-1.06388	0.0194872	1.17982	0.126144	0.315909	0.739186	nta03013	RNA transport
novel.2895	-	4.39915	0.00109574	-0.509387	0.90725	5.28267	4.87434e-07	-1.53319	0.00627658	4.71701	4.63764e-05	-0.892083	0.26557	--	--
Nbv5tr6260418.path1	- && Q9FHK4.1 RecName: Full=Protein ENHANCED DISEASE RESISTANCE 4 && - && -	0.968353	0.196536	-0.216427	0.96929	1.84496	5.17736e-07	-1.03941	0.00917164	0.630558	0.292323	1.09	0.00371403	--	--
novel.1125	-	4.1697	1	-0.458906	1	7.17146	6.63049e-07	-1.60037	0.0209997	7.41464	2.22073e-07	1.98299	2.99471e-10	--	--
Nbv5tr6237419.path1	- && Q03274.1 RecName: Full=Retrovirus-related Pol polyprotein from type-1 retrotransposable element R2; AltName: Full=Retrovirus-related Pol polyprotein from type I retrotransposable element R2; Includes: RecName: Full=Reverse transcriptase; Includes: RecName: Full=Endonuclease, partial [Popillia japonica] && - && PF13966:zinc-binding in reverse transcriptase|PF00078:Reverse transcriptase (RNA-d…	2.04978	0.183061	-2.94563	0.0680782	3.66799	7.47655e-07	-1.69347	0.00542933	1.0824	0.553909	1.10794	0.334823	--	--
Nbv5tr6231033.path1	- && C0LGT1.1 RecName: Full=Probable LRR receptor-like serine/threonine-protein kinase At5g10290; Flags: Precursor && - && PF00069:Protein kinase domain|PF08263:Leucine rich repeat N-terminal domain	1.62521	0.172193	-0.26889	0.970024	2.93494	9.02347e-07	-1.0945	0.0478651	1.52263	0.109999	0.438847	0.604045	--	--
Nbv5tr6203822.path1	- && Q6L400.1 RecName: Full=Putative late blight resistance protein homolog R1B-16 && - && PF12061:Protein of unknown function (DUF3542)|PF00931:NB-ARC domain	0.749279	0.674492	-0.391707	0.959052	2.5803	9.75806e-07	-1.38397	0.00592229	0.0948244	0.958165	1.70204	0.0011438	--	--
Nbv5tr6334754.path2	- && Q9SGA0.1 RecName: Full=ACT domain-containing protein ACR6; AltName: Full=Protein ACT DOMAIN REPEATS 6 && - && PF01842:ACT domain	1.37946	0.0953392	-0.428284	0.885164	2.27268	1.01424e-06	-1.01852	0.00528502	0.911029	0.219709	1.17314	0.000593061	--	--
Nbv5tr6372915.path3	- && - && - && -	1.59302	0.571365	-1.03004	1	4.13275	1.25756e-06	-1.76835	0.00813605	1.32273	0.581159	0.448614	0.850442	--	--
Nbv5tr6242909.path1	- && Q8LDC8.2 RecName: Full=Ethylene-responsive transcription factor 1B; Short=AtERF1B; AltName: Full=Ethylene-responsive element-binding factor 1B; Short=EREBP-1B && - && PF00847:AP2 domain	-0.339607	1	-0.175415	1	2.46563	0.0442539	-1.20332	0.0127275	2.25203	0.0881212	-1.68281	0.00849607	nta04016||nta04075	MAPK signaling pathway - plant||Plant hormone signal transduction
novel.4158	PF04652:Vta1 like|PF14288:1,3-beta-glucan synthase subunit FKS1, domain-1	1.21057	0.481404	-0.744441	0.871586	2.9408	1.38669e-06	-1.45736	0.015406	-1.14714	0.456323	2.13084	0.0215488	--	--
novel.4415	PF00665:Integrase core domain	0.257713	0.911586	0.667986	0.831655	2.38713	1.66583e-06	-1.45149	0.00831124	0.223807	0.863403	1.91382	1.96044e-05	--	--
Nbv5tr6221466.path1	- && Q66GQ2.2 RecName: Full=Uncharacterized protein At5g41620 && - && -	0.427948	0.807938	-0.273039	0.968996	2.15408	1.99753e-06	-1.19157	0.00309246	-0.566557	0.58068	1.59157	0.00358544	--	--
novel.434	PF05691:Raffinose synthase or seed imbibition protein Sip1	-1.44168	0.196266	-0.796681	1	1.97469	2.25494e-06	-1.04706	0.00674633	-0.238167	0.831338	-0.234037	0.840209	nta00052||nta01100	Galactose metabolism||Metabolic pathways
novel.6238	-	2.8001	0.00403005	-0.0643999	0.994453	3.42615	2.35201e-06	-1.20038	0.0456308	2.37881	0.012076	0.27392	0.789689	--	--
Nbv5tr6231312.path1	- && - && - && -	1.0806	0.219595	-1.32526	0.249723	2.09448	2.76415e-06	-1.7572	0.000295142	-1.02469	0.239392	0.952556	0.425017	--	--
Nbv5tr6209150.path1	- && - && - && -	3.20689	1	0.908502	1	6.66167	2.79099e-06	-1.34617	0.0252776	3.03111	0.294448	-3.93134	1	--	--
Nbv5tr6231366.path1	- && - && - && -	6.06417	0.00135172	0.677271	0.855065	6.99686	2.97797e-06	-3.09637	0.00122272	7.24172	5.06381e-07	-1.45355	0.0224701	--	--
Nbv5tr6400098.path2	- && Q9SRU2.2 RecName: Full=Auxin transport protein BIG; AltName: Full=Protein ATTENUATED SHADE AVOIDANCE 1; AltName: Full=Protein CORYMBOSA1; AltName: Full=Protein DARK OVER-EXPRESSION OF CAB 1; AltName: Full=Protein LOW PHOSPHATE-RESISTANT ROOT 1; AltName: Full=Protein TRANSPORT INHIBITOR RESPONSE 3; AltName: Full=Protein UMBRELLA 1 && - && -	2.15844	0.190182	-1.78327	0.546866	3.54129	3.53322e-06	-1.40702	0.0349984	0.955147	0.634039	1.45317	0.112082	--	--
Nbv5tr6223925.path1	- && Q8W468.1 RecName: Full=Probable E3 ubiquitin-protein ligase ARI8; AltName: Full=ARIADNE-like protein ARI8; AltName: Full=Protein ariadne homolog 8; AltName: Full=RING-type E3 ubiquitin transferase ARI8 && - && -	4.18166	1	-0.65574	1	6.8896	3.59206e-06	-2.31967	0.00528502	8.74826	5.20125e-11	-0.0765786	0.917384	--	--
Nbv5tr6235338.path1	- && C0SVV6.1 RecName: Full=Calmodulin-binding protein 60 A && - && PF07887:Calmodulin binding protein-like	4.18097	1	-0.272136	1	6.87702	3.60543e-06	-2.2333	0.00614539	3.90742	0.252608	1.72622	0.228662	--	--
Nbv5tr6422614.path2	- && B5BT18.1 RecName: Full=TATA-binding protein-associated factor BTAF1; Short=AtBTAF1; AltName: Full=Protein BTAF1 homolog; AltName: Full=Protein ROOT GROWTH DEFECTIVE 3 && - && PF12054:Domain of unknown function (DUF3535)	0.974737	0.734834	0.124622	0.993442	3.17526	5.12393e-06	-1.53465	0.0214736	-0.570864	0.799877	1.86995	0.11331	--	--
Nbv5tr6231002.path1	- && Q9SXB6.1 RecName: Full=MLO-like protein 2; Short=AtMlo2 && - && PF03094:Mlo family	4.17001	1	0.509144	1	6.84583	5.3224e-06	-1.66708	0.0485558	6.5686	2.4165e-05	0.180828	0.872693	--	--
Nbv5tr6237820.path1	- && Q9ZR08.3 RecName: Full=G-type lectin S-receptor-like serine/threonine-protein kinase At4g03230; Flags: Precursor && - && PF00069:Protein kinase domain|PF11883:Domain of unknown function (DUF3403)|PF07714:Protein tyrosine kinase	2.66501	0.0444859	-0.753093	0.850643	3.78689	5.46008e-06	-1.54121	0.0211366	1.78865	0.225599	0.633502	0.579625	--	--
Nbv5tr6423421.path1	- && - && - && -	0.520178	0.777516	-0.251463	0.978345	2.32259	5.7342e-06	-1.45556	0.00192658	-0.83778	0.506447	1.73931	0.0159065	--	--
Nbv5tr6203977.path1	- && Q84LG0.1 RecName: Full=Probable 5-epi-aristolochene synthase 4 && - && -	4.63838	0.114578	-0.359189	1	6.76343	6.23482e-06	-2.12537	0.00816139	3.81078	0.234431	-0.529266	1	nta00909	Sesquiterpenoid and triterpenoid biosynthesis
Nbv5tr6228492.path1	- && Q875R9.1 RecName: Full=Glucan 1,3-beta-glucosidase; AltName: Full=Exo-1,3-beta-glucanase; Flags: Precursor && - && PF00150:Cellulase (glycosyl hydrolase family 5)	1.64316	0.0350738	-1.40624	0.103804	2.29374	6.70485e-06	-1.0988	0.0231566	1.12306	0.140909	0.397594	0.583924	--	--
Nbv5tr6238019.path1	- && - && - && -	2.7411	0.0856004	-1.21563	0.740174	4.16678	7.92345e-06	-2.18107	0.000808239	0.268839	0.948205	0.386862	1	--	--
novel.6002	-	-0.0451707	0.991422	0.545025	0.962096	2.9386	8.33943e-06	-1.6507	0.0217793	-0.974834	0.582536	2.95322	6.41294e-05	--	--
Nbv5tr6315818.path2	- && Q8LDC8.2 RecName: Full=Ethylene-responsive transcription factor 1B; Short=AtERF1B; AltName: Full=Ethylene-responsive element-binding factor 1B; Short=EREBP-1B && - && PF00847:AP2 domain	1.32259	0.0369473	-1.40709	0.0230915	4.93479	5.85179e-06	-2.39752	0.0207302	4.1944	0.000720049	-2.64589	0.00207547	nta04016||nta04075	MAPK signaling pathway - plant||Plant hormone signal transduction
Nbv5tr6395066.path2	- && Q8LPT3.1 RecName: Full=Membrane protein of ER body-like protein && - && -	0.886574	0.79952	0.0312941	1	3.53713	1.11694e-05	-1.63085	0.0103905	1.29235	0.487727	1.42045	0.182442	--	--
Nbv5tr6334427.path2	- && - && - && -	1.05981	0.679292	-0.617098	1	3.3567	1.17909e-05	-1.59023	0.0289335	-0.953747	0.730761	2.20204	0.153136	--	--
Nbv5tr6243635.path1	- && Q8H0Y8.2 RecName: Full=Probable WRKY transcription factor 41; AltName: Full=WRKY DNA-binding protein 41 && - && PF03106:WRKY DNA -binding domain	1.80974	0.322596	1.31524	0.269943	3.47293	1.58495e-05	-1.30183	0.0458103	4.14803	1.22684e-08	0.169218	0.794719	--	--
Nbv5tr6347789.path1	- && Q84KG5.1 RecName: Full=Carotenoid 9,10(9',10')-cleavage dioxygenase; AltName: Full=CsCCD && - && PF03055:Retinal pigment epithelial membrane protein	1.77004	0.000202562	-0.0638097	0.990934	1.57144	1.59152e-05	-1.09203	0.00153596	1.10341	0.012799	0.524136	0.144215	--	--
Nbv5tr6209156.path1	- && - && - && -	1.74771	0.0550815	-0.845284	0.653321	2.39436	1.76864e-05	-1.22335	0.031712	0.240973	0.878259	0.977477	0.264973	--	--
Nbv5tr6245761.path1	- && - && - && -	1.77777	0.16176	-1.039	0.650811	2.83296	1.84993e-05	-1.49539	0.0149541	-1.34374	0.445143	2.36145	0.0465737	--	--
Nbv5tr6207290.path1	- && F4HRT5.1 RecName: Full=Protein CROWDED NUCLEI 1; AltName: Full=Protein KAKU2; AltName: Full=Protein LITTLE NUCLEI 1 && - && -	3.12474	0.0828393	-1.16293	0.716815	4.47431	1.9643e-05	-1.82227	0.0208874	1.50257	0.576981	1.78745	0.100344	--	--
Nbv5tr6294954.path2	- && P48981.1 RecName: Full=Beta-galactosidase; AltName: Full=Acid beta-galactosidase; Short=Lactase; AltName: Full=Exo-(1-->4)-beta-D-galactanase; Flags: Precursor && - && PF01301:Glycosyl hydrolases family 35	2.06032	1	-2.50866	1	6.57754	2.04202e-05	-2.08849	0.0376644	0.899262	1	2.51588	1	--	--
Nbv5tr6204534.path1	- && P0C2F6.1 RecName: Full=Putative ribonuclease H protein At1g65750 && - && PF13966:zinc-binding in reverse transcriptase|PF13456:Reverse transcriptase-like|PF00078:Reverse transcriptase (RNA-dependent DNA polymerase)|PF14111:Domain of unknown function (DUF4283)	4.79205	0.0306815	-1.1821	0.79316	6.31344	2.18937e-05	-2.61865	0.00190487	3.44304	0.172007	0.193752	1	--	--
Nbv5tr6204675.path1	- && Q9ZSZ8.1 RecName: Full=FKBP12-interacting protein of 37 kDa; Short=FIP-37; AltName: Full=Immunophilin-interacting protein AtFIP37 && - && PF17098:Pre-mRNA-splicing regulator WTAP	0.910624	0.363676	-0.603505	0.887507	1.97723	2.54103e-05	-1.1124	0.0200006	-0.231128	0.86576	1.11253	0.176319	--	--
Nbv5tr6431913.path2	- && - && - && -	4.41176	0.0828393	-0.151991	0.992276	6.17966	2.54103e-05	-2.23435	0.00295089	2.42465	1	3.18465	0.00211287	--	--
Nbv5tr6213975.path2	- && O75691.3 RecName: Full=Small subunit processome component 20 homolog; AltName: Full=Down-regulated in metastasis protein; AltName: Full=Novel nucleolar protein 73; Short=NNP73; AltName: Full=Protein Key-1A6 && - && PF07539:Down-regulated in metastasis	1.40103	0.772682	-1.11902	1	4.11022	2.93032e-05	-1.74109	0.0242589	0.554607	0.878569	1.8687	0.158973	--	--
Nbv5tr6220013.path1	- && - && - && PF03097:BRO1-like domain	1.36321	0.133696	-0.110298	0.988858	2.05346	4.04139e-05	-1.08001	0.0112955	1.7703	0.00233278	1.4055	7.41303e-07	--	--
Nbv5tr6230200.path1	- && C0LGG9.2 RecName: Full=Probable LRR receptor-like serine/threonine-protein kinase At1g53440; Flags: Precursor && - && PF07714:Protein tyrosine kinase|PF13855:Leucine rich repeat|PF11721:Di-glucose binding within endoplasmic reticulum	0.994688	0.647272	-0.518026	0.963263	2.92051	4.0919e-05	-1.39462	2.65699e-08	0.62682	0.378499	1.10337	0.000186114	--	--
Nbv5tr6221719.path1	- && F4HVS0.1 RecName: Full=Zinc finger protein BRUTUS-like At1g74770 && - && PF01814:Hemerythrin HHE cation binding domain|PF05495:CHY zinc finger|PF14599:Zinc-ribbon|PF13639:Ring finger domain	-0.0532484	0.989776	-0.304875	1	2.40831	5.80576e-05	-1.4964	0.0271263	-1.01917	0.588094	1.53227	0.294368	--	--
Nbv5tr6287795.path1	- && - && - && -	3.94572	9.83548e-13	-0.844891	0.069413	2.65846	5.90815e-05	-1.44106	0.0053612	3.42135	9.61076e-10	-0.864304	0.0234142	--	--
Nbv5tr6207415.path1	- && Q5R8D8.1 RecName: Full=DnaJ homolog subfamily C member 7 && - && PF13414:TPR repeat|PF00226:DnaJ domain	1.00577	0.350426	-0.52215	0.881235	2.95737	6.51994e-05	-1.24831	0.00106093	0.382548	0.698099	1.69537	0.000181323	--	--
novel.1332	PF14649:Spatacsin C-terminus	1.21246	0.430442	-0.927224	0.795573	2.34049	9.25288e-05	-1.27278	0.0196289	0.253551	0.868097	1.29623	0.0603644	--	--
novel.4030	-	-0.662486	0.340985	1.15376	0.0142611	1.22768	0.000106827	-1.21016	6.33405e-06	0.750786	0.0263222	-1.35374	3.18809e-08	--	--
Nbv5tr6207576.path3	- && P10978.1 RecName: Full=Retrovirus-related Pol polyprotein from transposon TNT 1-94; Includes: RecName: Full=Protease; Includes: RecName: Full=Reverse transcriptase; Includes: RecName: Full=Endonuclease && - && PF07727:Reverse transcriptase (RNA-dependent DNA polymerase)	3.28169	1	-0.262614	1	6.16563	0.000141627	-3.83994	0.00381606	0.938293	1	3.29268	1	nta00190||nta01100	Oxidative phosphorylation||Metabolic pathways
Nbv5tr6226900.path1	- && - && - && -	1.97501	0.604275	-1.95181	1	4.57444	0.000153412	-1.76278	0.0331377	0.844777	0.842066	2.27938	0.101623	--	--
Nbv5tr6239199.path1	- && - && - && PF13456:Reverse transcriptase-like	3.48216	1	-2.96546	1	6.14206	0.000161488	-2.35207	0.0480474	3.25013	1	1.23951	1	--	--
novel.2223	PF07727:Reverse transcriptase (RNA-dependent DNA polymerase)|PF00665:Integrase core domain	-0.843329	0.449514	0.697082	0.817106	1.52399	0.000182359	-1.0936	0.00966247	-0.107461	0.90727	1.47109	1.07034e-05	--	--
Nbv5tr6234310.path1	- && Q8VYK7.1 RecName: Full=Autophagy-related protein 8f; AltName: Full=Autophagy-related ubiquitin-like modifier ATG8f; Short=AtAPG8f; Short=Protein autophagy 8f; Flags: Precursor && - && PF02991:Autophagy protein Atg8 ubiquitin like	0.257603	0.925223	0.79714	0.774669	2.28723	0.000203682	-1.27515	0.0495283	0.0241344	0.989246	-1.00673	0.436964	nta04136	Autophagy - other
novel.2818	-	1.72084	0.554051	-1.85575	1	3.72204	0.000244656	-1.92445	0.0158331	0.990532	0.711567	1.279	0.355355	--	--
Nbv5tr6317220.path2	- && Q07346.1 RecName: Full=Glutamate decarboxylase; Short=GAD && - && -	0.701679	1	-0.839085	1	4.20094	0.000261267	-2.19303	0.0288753	1.83972	0.737437	-1.13571	1	nta00250||nta00410||nta00430||nta00650||nta01100||nta01110	Alanine, aspartate and glutamate metabolism||beta-Alanine metabolism||Taurine and hypotaurine metabolism||Butanoate metabolism||Metabolic pathways||Biosynthesis of secondary metabolites
Nbv5tr6207293.path2	- && - && - && -	0.732875	0.527893	0.18388	0.976071	1.72987	0.000272057	-1.04866	0.0283714	1.05591	0.0862447	0.208386	0.785432	--	--
Nbv5tr6221590.path1	- && Q6L3X3.1 PUTATIVE PSEUDOGENE: RecName: Full=Putative late blight resistance protein homolog R1B-8 && - && PF00931:NB-ARC domain	2.97227	1	0.628842	1	5.63428	0.000283715	-2.1092	0.0224455	4.6869	0.0103566	1.228	0.0703399	--	--
Nbv5tr6248215.path1	- && Q8LCS8.1 RecName: Full=Membrane-anchored ubiquitin-fold protein 2; Short=AtMUB2; Short=Membrane-anchored ub-fold protein 2; AltName: Full=NTGP5 && - && PF13881:Ubiquitin-2 like Rad60 SUMO-like	2.59423	0.220934	0.451795	0.96062	4.23006	0.000301203	-2.33099	0.0141757	4.31757	3.44308e-05	-0.806251	0.231085	--	--
Nbv5tr6236094.path1	- && B6EUA9.1 RecName: Full=Pre-mRNA-processing protein 40A; AltName: Full=Mediator of RNA polymerase II transcription subunit 35a && - && PF00397:WW domain|PF01846:FF domain	1.37365	0.45506	-1.08197	0.773915	2.73117	0.00030778	-1.40992	0.0380479	1.07755	0.440661	0.66576	0.560455	nta03040	Spliceosome
Nbv5tr6243819.path1	- && Q9FWQ5.2 RecName: Full=Histone acetyltransferase HAC12 && - && PF02135:TAZ zinc finger|PF08214:Histone acetylation protein	4.46697	1	-1.69649	1	6.03207	0.000308027	-2.71759	0.031712	2.17867	1	2.2901	1	--	--
novel.5347	-	0.319458	0.95105	-1.30014	1	3.05419	0.00037328	-2.3016	0.00405661	-1.4319	0.600942	2.10647	1	--	--
Nbv5tr6361433.path2	- && Q9FMP3.1 RecName: Full=Dihydropyrimidinase; AltName: Full=Dihydropyrimidine amidohydrolase; AltName: Full=Protein PYRIMIDINE 2 && - && PF05627:Cleavage site for pathogenic type III effector avirulence factor Avr|PF01979:Amidohydrolase family	0.775379	0.406155	0.464314	0.816284	1.53719	0.000429302	-1.23976	0.00981557	-0.056503	0.961904	0.860823	0.0750159	nta00240||nta00410||nta00770||nta01100	Pyrimidine metabolism||beta-Alanine metabolism||Pantothenate and CoA biosynthesis||Metabolic pathways
Nbv5tr6421349.path1	- && P31542.1 RecName: Full=ATP-dependent Clp protease ATP-binding subunit ClpA homolog CD4B, chloroplastic; Flags: Precursor && - && PF02861:Clp amino terminal domain, pathogenicity island component	1.00083	0.470768	-0.59868	0.913777	1.88352	0.000435319	-1.09075	0.0305065	0.460688	0.658564	-0.480796	0.612416	--	--
Nbv5tr6258087.path1	- && Q9LF41.1 RecName: Full=Probable ubiquitin conjugation factor E4; AltName: Full=Plant U-box protein 1; AltName: Full=U-box domain-containing protein 1; AltName: Full=Ubiquitin-fusion degradation protein 2-like; Short=UB fusion protein 2-like && - && PF10408:Ubiquitin elongating factor core	1.28088	0.621416	-0.128233	0.992276	2.96452	0.00044942	-1.59425	0.031712	0.791109	0.701934	2.08893	0.00143633	nta04120||nta04141	Ubiquitin mediated proteolysis||Protein processing in endoplasmic reticulum
Nbv5tr6220924.path1	- && - && - && -	1.71044	0.622075	-0.234561	1	3.71994	0.000578403	-1.91601	0.0303085	1.38298	0.582728	1.12027	0.412354	--	--
Nbv5tr6254472.path1	- && P49297.1 RecName: Full=Isocitrate lyase; Short=ICL; AltName: Full=Isocitrase; AltName: Full=Isocitratsysase && - && PF00463:Isocitrate lyase family	-2.20959	1	NA	NA	4.79031	0.000643186	-2.06795	0.0231566	-2.79312	1	NA	NA	nta00630||nta01100||nta01110||nta01200	Glyoxylate and dicarboxylate metabolism||Metabolic pathways||Biosynthesis of secondary metabolites||Carbon metabolism
Nbv5tr6212781.path1	- && Q9LRB0.1 RecName: Full=Sphingoid long-chain bases kinase 1; Short=AtLCBK1; Short=LCB kinase 1; AltName: Full=Sphingosine kinase 1 && - && PF00781:Diacylglycerol kinase catalytic domain	1.42713	0.194706	-0.625362	0.859081	2.09627	0.000743997	-1.21081	0.0323072	0.423288	0.769745	0.843637	0.2871	--	--
Nbv5tr6221016.path1	- && Q9SAD9.1 RecName: Full=Pentatricopeptide repeat-containing protein At1g13040, mitochondrial; Flags: Precursor && - && PF13041:PPR repeat family|PF12854:PPR repeat	4.7953	0.103443	-3.37173	1	5.73754	0.000877981	-3.82916	0.0150334	5.27508	0.00727531	-1.99551	0.179073	--	--
Nbv5tr6222368.path1	- && Q9ZU95.1 RecName: Full=Nudix hydrolase 17, mitochondrial; Short=AtNUDT17; Flags: Precursor && - && PF00293:NUDIX domain	0.700327	0.564921	-0.835615	0.467234	1.68416	0.00088661	-1.54052	1.14504e-05	-1.05683	0.274034	0.444661	0.718847	--	--
Nbv5tr6337485.path1	- && - && - && -	1.0322	0.610084	-1.23655	1	2.46878	0.000896147	-1.55918	0.0317642	0.0336051	0.988582	1.22041	0.282278	--	--
Nbv5tr6393908.path1	- && Q40784.1 RecName: Full=Putative glucose-6-phosphate 1-epimerase; AltName: Full=Putative D-hexose-6-phosphate mutarotase; AltName: Full=Putative apospory-associated protein C && - && PF01263:Aldose 1-epimerase	0.549323	0.766058	-0.720542	0.8678	1.91672	0.000994258	-1.28798	0.0271263	-0.478195	0.725	-0.371397	0.829752	nta00010||nta01100||nta01110	Glycolysis / Gluconeogenesis||Metabolic pathways||Biosynthesis of secondary metabolites
Nbv5tr6214468.path1	- && - && - && PF04182:B-block binding subunit of TFIIIC	1.23597	0.538958	-0.920153	0.871586	3.15896	0.00103153	-1.29602	1.54096e-05	-0.0220464	0.9878	1.66777	0.000106213	--	--
Nbv5tr6207782.path1	- && Q9FX85.1 RecName: Full=Peroxidase 10; Short=Atperox P10; AltName: Full=ATP5a; Flags: Precursor && - && PF00141:Peroxidase	NA	NA	1.85878	1	5.64288	0.0012665	-3.32147	0.0296029	5.27938	0.00664686	0.825792	0.419647	nta00940||nta01100||nta01110	Phenylpropanoid biosynthesis||Metabolic pathways||Biosynthesis of secondary metabolites
novel.5255	-	2.64394	0.0628163	0.225806	0.97542	4.23136	0.00128302	-1.02349	0.0287556	3.8447	4.07657e-07	0.539421	0.281222	nta04626	Plant-pathogen interaction
Nbv5tr6407306.path1	- && - && - && -	1.18386	0.584455	-1.61865	1	2.55106	0.00179603	-2.05796	0.0221316	-1.01166	0.735785	2.21292	0.21558	--	--
Nbv5tr6408215.path1	- && F4KCC2.1 RecName: Full=E3 ubiquitin-protein ligase PRT6; AltName: Full=Protein PROTEOLYSIS 6 && - && -	1.82826	1	-2.27468	1	5.19505	0.00186212	-2.51237	0.0361443	0.496023	1	0.821539	1	--	--
Nbv5tr6207399.path1	- && Q9SSD2.1 RecName: Full=Pre-mRNA-processing-splicing factor 8A; AltName: Full=PRP8 homolog A; Short=AtPRP8A; AltName: Full=Protein ABNORMAL SUSPENSOR 2; AltName: Full=Protein EMBRYO DEFECTIVE 14; AltName: Full=Protein EMBRYO DEFECTIVE 177; AltName: Full=Protein EMBRYO DEFECTIVE 33; AltName: Full=Protein SUPPRESSOR OF OVEREXPRESSED FCA 81 && - && -	-0.2159	0.935179	0.0686329	0.996109	1.82274	0.00188953	-1.45897	0.00248456	0.100533	0.953579	0.475428	0.683726	--	--
Nbv5tr6244898.path2	- && Q39255.1 RecName: Full=SKP1-like protein 1A; Short=SKP1-like 1; AltName: Full=UFO-binding protein 1 && - && PF03931:Skp1 family, tetramerisation domain|PF01466:Skp1 family, dimerisation domain	0.959586	0.481808	-0.443351	0.925387	1.93985	0.00201763	-1.70582	0.00783796	0.341984	0.850927	-0.558225	0.745877	nta04120||nta04141	Ubiquitin mediated proteolysis||Protein processing in endoplasmic reticulum
Nbv5tr6313510.path1	- && - && - && PF12481:Aluminium induced protein	1.91978	1.97344e-06	0.320079	0.826238	1.16096	0.00298758	-1.08806	0.00255674	-0.892473	0.19882	-2.62943	0.00135988	--	--
Nbv5tr6229391.path1	- && - && - && -	-2.33093	1	4.25779	1	4.34368	0.00365353	-6.76497	5.80944e-05	2.78964	0.239217	-4.63452	1	--	--
Nbv5tr6219390.path1	- && - && - && PF10650:Putative zinc-finger domain	0.654179	0.815643	-0.610821	0.841274	2.62473	0.00370602	-1.08415	0.00383603	0.314316	0.755773	1.47258	0.000173765	--	--
Nbv5tr6219229.path1	- && Q5SN75.1 RecName: Full=Probable protein phosphatase 2C 8; Short=OsPP2C08 && - && PF00481:Protein phosphatase 2C	3.21967	0.0419818	-2.0643	0.335743	3.46451	0.00379133	-2.66602	0.0204189	-1.29554	1	-1.46137	1	nta04016||nta04075	MAPK signaling pathway - plant||Plant hormone signal transduction
Nbv5tr6225657.path1	- && - && - && PF03364:Polyketide cyclase / dehydrase and lipid transport	0.292843	0.876001	-0.578658	0.887507	1.46804	0.00382339	-1.42155	0.002903	-1.05827	0.25627	0.707766	0.505047	--	--
novel.1859	-	-0.937737	0.718738	-4.82737	1	2.05942	0.00470879	-4.47861	7.05986e-07	-0.675088	0.685995	-1.1025	1	--	--
Nbv5tr6231630.path1	- && Q0WN69.1 RecName: Full=Kinesin-like protein KIN-14P && - && PF00225:Kinesin motor domain|PF00307:Calponin homology (CH) domain	-0.930054	1	-0.468092	1	2.99777	0.00544093	-3.77262	0.00115955	1.52115	0.425404	0.931203	0.432914	--	--
novel.6078	-	-2.2712	1	NA	NA	4.21157	0.0058674	-4.17016	0.00548199	2.342	0.36195	-5.11573	1	--	--
novel.5532	PF02358:Trehalose-phosphatase	0.827638	0.350042	-0.745293	0.648426	1.25869	0.00626398	-1.34493	0.000963466	-1.33312	0.0698468	0.801944	0.364134	nta00500||nta01100||nta01110	Starch and sucrose metabolism||Metabolic pathways||Biosynthesis of secondary metabolites
novel.5614	-	1.37778	1	-0.515665	1	3.71919	0.00659088	-3.50908	0.00394202	-3.37691	1	2.92288	1	--	--
novel.621	PF07727:Reverse transcriptase (RNA-dependent DNA polymerase)	0.929712	0.737533	-1.3967	1	2.21285	0.00676031	-1.71928	0.0224267	0.438093	0.840437	1.25861	0.24952	--	--
Nbv5tr6386074.path1	- && - && - && -	1.23687	0.768963	0.095258	1	3.14905	0.00677933	-2.39339	0.0249755	-3.13266	1	4.28252	1	--	--
Nbv5tr6334190.path1	- && Q8GZ17.2 RecName: Full=COBRA-like protein 7; Flags: Precursor && - && PF04833:COBRA-like protein	-0.712121	0.902836	-1.9079	1	2.64993	0.00702203	-1.81407	0.0303085	1.48067	0.462728	-0.937443	0.629418	--	--
Nbv5tr6245661.path1	- && Q8GXL7.2 RecName: Full=GATA transcription factor 24; AltName: Full=Protein TIFY 2B; AltName: Full=ZIM-like 1 protein && - && PF06203:CCT motif|PF06200:tify domain|PF00320:GATA zinc finger	0.34223	0.858012	-0.0919998	0.992276	1.45918	0.00704073	-1.12915	0.0164136	0.326657	0.767845	-0.125604	0.917634	--	--
Nbv5tr6395562.path1	- && C0LGI2.1 RecName: Full=Probable LRR receptor-like serine/threonine-protein kinase At1g67720; Flags: Precursor && - && PF12819:Carbohydrate-binding protein of the ER|PF07714:Protein tyrosine kinase	-0.497734	0.816762	-0.286547	0.976871	1.4599	0.00860103	-1.23406	0.0303085	-0.610444	0.580441	0.412699	0.748852	--	--
Nbv5tr6244999.path1	- && Q6L3Z4.2 RecName: Full=Putative late blight resistance protein homolog R1B-12 && - && PF00931:NB-ARC domain	4.40644	0.0118227	-0.783962	0.858327	4.13036	0.00987759	-2.49618	0.0459906	3.40619	0.0894046	-0.592366	0.740808	--	--
Nbv5tr6243588.path2	- && Q40577.3 RecName: Full=5-epi-aristolochene synthase; Short=EAS && - && PF03936:Terpene synthase family, metal binding domain|PF01397:Terpene synthase, N-terminal domain	2.79994	1	-0.0854155	1	6.73971	0.0102488	-3.25548	0.0105537	5.43938	0.00394523	-1.02477	0.458577	--	--
Nbv5tr6412741.path2	- && P56331.2 RecName: Full=Eukaryotic translation initiation factor 1A; Short=eIF-1A; AltName: Full=Eukaryotic translation initiation factor 4C; Short=eIF-4C && - && PF01176:Translation initiation factor 1A / IF-1	0.582874	0.488583	0.00603242	0.999283	1.10854	0.0117163	-1.28033	0.00310625	0.0967632	0.924445	-0.301063	0.708565	nta03013	RNA transport
Nbv5tr6262276.path1	- && P59169.2 RecName: Full=Histone H3.3; AltName: Full=Histone H3.2 >Q71V89.3 RecName: Full=Histone H3.3 >P69245.2 RecName: Full=Histone H3.3 >P69244.2 RecName: Full=Histone H3.3; AltName: Full=Histone H3.2; AltName: Full=Minor histone H3 >Q71H73.3 RecName: Full=Histone H3.3 >Q6RUR1.3 RecName: Full=Histone H3.3 >Q71U98.3 RecName: Full=Histone H3.3 >Q711T2.3 RecName: Full=Histone H3.3 >Q76N23.1 R…	1.0112	0.303248	-0.759888	0.5166	1.5534	0.0129993	-3.04342	0.00902293	-0.188259	0.88732	-0.406741	0.775868	--	--
Nbv5tr6256797.path2	- && Q9SL03.3 RecName: Full=Callose synthase 2; AltName: Full=1,3-beta-glucan synthase; AltName: Full=Protein GLUCAN SYNTHASE-LIKE 3 && - && -	1.28414	0.355811	-1.07643	0.506743	3.10834	0.0136671	-1.35151	0.00593026	-0.026559	0.988804	1.53717	0.0361101	--	--
novel.1251	PF03732:Retrotransposon gag protein|PF07727:Reverse transcriptase (RNA-dependent DNA polymerase)|PF14244:gag-polypeptide of LTR copia-type	1.23139	0.731043	-2.15847	1	2.82923	0.0141347	-3.34763	0.00401072	-2.53475	1	3.98236	1	--	--
Nbv5tr6256420.path1	- && Q9ASS7.1 RecName: Full=Cationic amino acid transporter 2, vacuolar && - && PF13520:Amino acid permease	-0.79409	0.854669	1.4342	1	2.38524	0.014301	-2.68636	0.00996864	0.115961	0.965259	-0.78214	1	--	--
novel.4291	PF03600:Citrate transporter	0.119226	0.985212	0.05487	1	2.57562	0.0152508	-2.19246	0.0317642	0.505331	0.860935	1.05103	0.509248	--	--
Nbv5tr6346394.path1	- && Q9LF24.1 RecName: Full=Protein LONGIFOLIA 1; AltName: Full=Protein TON1 RECRUITING MOTIF 2 && - && PF14309:Domain of unknown function (DUF4378)	-0.0743441	1	0.568484	1	3.19389	0.0156068	-2.42315	0.0478651	-0.215715	0.966022	-0.393229	1	--	--
Nbv5tr6379981.path1	- && Q9SE96.1 RecName: Full=GEM-like protein 1; AltName: Full=Forming homology-interacting protein 1; Short=FH-interacting protein 1 && - && PF02893:GRAM domain	0.286109	0.817676	0.302714	0.913777	1.09284	0.0158083	-1.47048	0.000279013	-0.230351	0.787761	-0.011113	0.991955	--	--
Nbv5tr6314198.path5	- && - && - && -	1.49706	0.649934	-0.902264	1	2.89605	0.0198084	-2.40591	0.0422426	1.75568	0.376349	0.759373	0.635641	--	--
Nbv5tr6231204.path2	- && - && - && -	1.81501	0.601104	-5.08714	1	3.32355	0.0204672	-6.68048	0.000315576	1.87088	0.407261	-5.59594	1	nta03018	RNA degradation
Nbv5tr6280587.path1	- && P04670.2 RecName: Full=Uricase-2 isozyme 1; AltName: Full=Nodule-specific uricase; AltName: Full=Nodulin 35; Short=N-35; AltName: Full=Urate oxidase; AltName: Full=Uricase II isozyme 1 && - && PF01014:Uricase	0.717239	0.629868	-0.482482	0.917322	1.48786	0.0229214	-1.6192	0.00772124	-1.23084	0.370998	0.311399	0.892076	nta00230||nta00232||nta01100	Purine metabolism||Caffeine metabolism||Metabolic pathways
Nbv5tr6269085.path2	- && - && - && PF14111:Domain of unknown function (DUF4283)	0.436473	1	-0.546685	1	2.96928	0.0242501	-2.90712	0.0438346	0.0100933	0.998267	0.551184	1	--	--
Nbv5tr6384509.path1	- && Q9FM19.1 RecName: Full=Hypersensitive-induced response protein 1; Short=AtHIR1 && - && PF01145:SPFH domain / Band 7 family	1.04396	0.388615	-0.604866	0.871586	1.61967	0.029243	-2.38498	0.000822747	1.9173	0.00271989	-0.880999	0.164453	--	--
Nbv5tr6424694.path1	- && O64818.1 RecName: Full=Uncharacterized protein At2g23090 && - && PF04419:4F5 protein family|PF12907:Zinc-binding	0.865789	0.509009	-0.319354	0.941379	2.65417	0.0381399	-2.92299	0.00907315	1.36705	0.0908997	-1.07789	0.135434	--	--
Nbv5tr6326402.path2	- && Q9FJN7.1 RecName: Full=LanC-like protein GCL1; AltName: Full=G protein-coupled receptor 2-like protein 1; Short=Protein GCR2-like 1 && - && PF05147:Lanthionine synthetase C-like protein	0.931453	0.805934	0.722824	1	2.40668	0.0386838	-2.72871	0.0222123	1.64897	0.316284	-0.00278295	0.998398	--	--
Nbv5tr6403123.path1	- && Q5FPE5.1 RecName: Full=Glucose 1-dehydrogenase && - && PF13561:Enoyl-(Acyl carrier protein) reductase	-0.341881	0.912247	0.995325	0.716271	2.54136	0.0392306	-1.682	0.00341594	2.39937	0.000712514	-1.03519	0.0676267	--	--
Nbv5tr6237213.path1	- && P08770.2 RecName: Full=Putative AC transposase; AltName: Full=ORFA && - && -	-0.591465	0.876938	-0.482358	1	1.92244	0.0402834	-2.12517	0.00583829	3.40716	0.00649062	-1.32223	0.000626876	--	--
Nbv5tr6241932.path1	- && Q8VWJ1.1 RecName: Full=Homogentisate phytyltransferase 1, chloroplastic; Short=AtHPT1; AltName: Full=Tocopherol polyprenyltransferase 1; AltName: Full=Vitamin E pathway gene 2-1 protein; Short=AtVTE2-1; Flags: Precursor && - && PF01040:UbiA prenyltransferase family	0.216905	0.919527	-0.115788	0.983886	2.24999	0.0415947	-2.25583	7.46568e-08	0.197946	0.870149	-0.644434	0.322421	nta00130||nta01100||nta01110	Ubiquinone and other terpenoid-quinone biosynthesis||Metabolic pathways||Biosynthesis of secondary metabolites
Nbv5tr6200836.path1	- && P59220.2 RecName: Full=Calmodulin-7; Short=CaM-7 >P62199.2 RecName: Full=Calmodulin-1; Short=CaM-1 >P62200.2 RecName: Full=Calmodulin-1/11/16; Short=CaM-1/11/16 >P62201.2 RecName: Full=Calmodulin; Short=CaM >P62202.2 RecName: Full=Calmodulin; Short=CaM; AltName: Full=BC329 >Q7Y052.4 RecName: Full=Calmodulin; Short=CaM && - && PF13499:EF-hand domain pair	1.87706	5.43921e-06	-0.821298	0.0922633	1.09659	0.0443589	-1.78156	0.00104062	-0.255694	0.78918	-0.107436	0.942915	nta04016||nta04070||nta04626	MAPK signaling pathway - plant||Phosphatidylinositol signaling system||Plant-pathogen interaction
Nbv5tr6202217.path1	- && P07052.1 RecName: Full=Pathogenesis-related protein R minor form; Short=PR-R; AltName: Full=PROB12; AltName: Full=Thaumatin-like protein E2; Flags: Precursor && - && PF00314:Thaumatin family	0.154676	0.907964	-0.115582	0.981363	-0.591083	0.296849	1.31346	0.00280126	7.5913	0	-1.3537	5.49784e-32	--	--
Nbv5tr6203577.path1	- && P93017.1 RecName: Full=Dormancy-associated protein homolog 1; AltName: Full=Auxin-repressed protein 1; Short=AtARP1; AltName: Full=DRM1 homolog 1; AltName: Full=Dormancy-associated protein 2; Short=AtDRM2 && - && PF05564:Dormancy/auxin associated protein	2.97767	2.25258e-25	0.108657	0.962488	5.45024	1.25676e-136	-0.652253	0.000304572	3.98226	5.35418e-70	-1.10892	5.94613e-16	--	--
Nbv5tr6211260.path2	- && - && - && -	2.83944	2.60731e-35	0.499045	0.162666	3.44403	4.8933e-91	-0.388634	0.021279	2.64659	1.61715e-41	-1.28657	1.39054e-14	--	--
novel.4740	-	1.58175	0.0996056	0.448367	0.894537	1.69843	0.0114129	0.805496	0.209319	4.92307	2.31792e-39	-1.01239	2.09346e-07	--	--
Nbv5tr6249403.path2	- && - && - && -	3.60717	9.07247e-06	0.64761	0.587926	4.991	4.6954e-17	-0.489923	0.350094	5.95849	1.54811e-30	-1.02316	9.20258e-07	--	--
Nbv5tr6222740.path1	- && Q940Q4.2 RecName: Full=RING-H2 finger protein ATL13; AltName: Full=RING-type E3 ubiquitin transferase ATL13 && - && PF13639:Ring finger domain	3.69004	0.00632895	0.624768	0.808015	4.06646	0.00013795	-0.107919	0.944485	7.5672	8.05681e-22	-1.16476	1.31177e-08	--	--
Nbv5tr6240267.path1	- && P08299.1 RecName: Full=Pathogenesis-related protein 1A; Short=PR-1A; Flags: Precursor && - && PF00188:Cysteine-rich secretory protein family	NA	NA	NA	NA	2.88266	0.0480013	-1.22368	0.0303719	11.5604	1.41568e-20	-1.97267	1.10161e-38	nta04016||nta04075||nta04626	MAPK signaling pathway - plant||Plant hormone signal transduction||Plant-pathogen interaction
Nbv5tr6222994.path1	- && Q9XFI1.1 RecName: Full=Thioredoxin-like 1-2, chloroplastic; AltName: Full=Atypical cysteine/histidine-rich thioredoxin 5; Short=AtACHT5; AltName: Full=Lilium-type thioredoxin 1-2; Flags: Precursor && - && PF00085:Thioredoxin	1.4295	0.236358	0.362624	0.944623	4.6555	2.37844e-26	-0.62053	0.0935742	4.24765	1.82741e-20	-1.21345	5.22515e-06	--	--
Nbv5tr6218337.path1	- && - && - && -	3.79379	1	-1.39363	1	7.07703	1.02945e-06	-0.206023	0.872992	11.292	1.35383e-19	-1.07878	3.87351e-11	--	--
novel.2679	-	5.23174	0.0228801	1.5987	0.187784	6.45984	2.91728e-05	0.637664	0.467062	11.0481	1.02797e-18	-1.3368	6.88304e-15	--	--
Nbv5tr6242305.path1	- && - && - && -	0.0443035	0.989416	0.229423	0.97542	-0.448993	0.701469	-0.361757	0.861873	3.55962	3.70226e-17	-1.2594	2.24217e-06	--	--
novel.3764	PF02428:Potato type II proteinase inhibitor family	7.86104	6.68503e-08	-1.12894	0.177029	8.34029	4.91371e-10	-0.930376	0.0619519	9.48526	1.48079e-13	-1.6901	8.56004e-12	--	--
Nbv5tr6220616.path1	- && Q03461.1 RecName: Full=Non-specific lipid-transfer protein 2; Short=LTP 2; Flags: Precursor && - && PF00234:Protease inhibitor/seed storage/LTP family	3.29471	1.73491e-41	-0.940816	0.00136561	1.40051	1.26271e-11	-0.111168	0.823319	1.2497	3.09539e-12	-1.13566	1.73838e-13	--	--
novel.5852	PF13966:zinc-binding in reverse transcriptase	NA	NA	NA	NA	NA	NA	1.12053	1	8.77819	2.37237e-11	-1.02052	0.00138612	--	--
novel.3254	-	1.73756	1.5231e-09	-0.199685	0.919587	3.5626	3.85007e-68	-0.791973	0.000420377	1.90242	2.91041e-11	-1.31158	0.0198018	--	--
Nbv5tr6372826.path2	- && P13853.2 RecName: Full=17.6 kDa class I heat shock protein 3; AltName: Full=17.6 kDa heat shock protein 3; Short=AtHsp17.6C && - && PF00011:Hsp20/alpha crystallin family	0.0279745	0.993582	-1.18389	1	-0.154221	0.922519	0.566712	0.76921	3.4453	5.27714e-11	-1.03273	0.00406693	nta04141	Protein processing in endoplasmic reticulum
Nbv5tr6241590.path1	- && - && - && -	2.13874	0.000493189	-0.173566	0.968996	3.90529	5.08393e-08	-0.960017	0.000643177	2.81117	7.63558e-11	-1.21716	5.99463e-06	--	--
Nbv5tr6215811.path1	- && Q9LPK5.2 RecName: Full=Probable calcium-binding protein CML44; AltName: Full=Calmodulin-like protein 44 && - && PF13499:EF-hand domain pair	2.79872	1	-0.756577	1	3.9823	0.137311	-1.0885	1	8.58624	8.38634e-11	-1.00018	0.0038438	nta04626	Plant-pathogen interaction
Nbv5tr6233028.path1	- && - && - && -	6.4754	0.000145443	1.47848	0.0198506	6.71114	1.01127e-05	-1.03842	0.288799	8.3895	3.35732e-10	-1.69109	5.83556e-06	--	--
Nbv5tr6201701.path1	- && Q9C9U7.1 RecName: Full=Ras-related protein RABA6a; Short=AtRABA6a && - && PF00071:Ras family	1.90968	0.0215692	-0.0220928	0.997601	2.39763	9.2313e-05	-0.487997	0.527007	3.28139	5.19368e-10	-1.22385	0.00117153	--	--
novel.2611	-	4.72795	0.0890894	-2.76845	1	5.12092	0.00903244	-2.81939	1	8.27001	1.06454e-09	-3.61379	5.82863e-12	--	--
novel.2076	-	4.56583	1	1.22947	0.747088	5.1506	0.0101116	0.753441	0.684159	8.34128	1.19375e-09	-1.23675	0.0149217	--	--
novel.2748	-	1.47983	1.59449e-05	0.190902	0.933903	1.35475	3.68153e-08	-0.15295	0.743464	1.52853	2.09987e-09	-1.19706	1.24496e-07	--	--
novel.380	PF00702:haloacid dehalogenase-like hydrolase|PF00689:Cation transporting ATPase, C-terminus	NA	NA	NA	NA	3.20075	1	-3.74632	1	8.01195	3.82373e-09	-1.17369	0.00678266	--	--
Nbv5tr6227200.path1	- && Q8LD26.1 RecName: Full=Dormancy-associated protein homolog 3; AltName: Full=DRM1 homolog 3 && - && PF05564:Dormancy/auxin associated protein	5.32144	0.00374393	-1.09105	0.744904	10.2136	5.94938e-16	-0.653622	0.00340117	7.78027	4.56746e-09	-1.37571	1.30957e-05	--	--
novel.6211	-	1.46235	1	1.20408	1	4.63215	0.0388714	-1.30819	1	7.8546	1.11583e-08	-1.34383	0.00312631	--	--
novel.3246	-	0.538567	0.90053	0.701387	1	2.67549	0.00675612	-0.995236	0.381018	4.07981	1.88513e-08	-1.10616	0.0108789	--	--
Nbv5tr6310765.path3	- && - && - && -	1.49522	1	-0.977443	1	NA	NA	2.65003	1	7.74446	3.02558e-08	-2.4673	3.43451e-06	--	--
Nbv5tr6218169.path1	- && Q9SI09.1 RecName: Full=Probable E3 ubiquitin-protein ligase XERICO && - && PF13639:Ring finger domain	5.95474	0.000315102	0.144089	0.980052	6.98896	4.05937e-07	-0.751381	0.180143	7.45633	3.06116e-08	-1.01036	0.00410537	--	--
Nbv5tr6412535.path1	- && Q9SDN0.2 RecName: Full=Chaperone protein dnaJ 20, chloroplastic; Short=AtDjC20; Short=AtJ20; Flags: Precursor && - && PF00226:DnaJ domain	2.94235	4.56063e-19	0.566244	0.103927	3.80288	5.0326e-47	-0.286259	0.371187	1.89798	4.52789e-08	-2.68395	4.85123e-20	--	--
Nbv5tr6208352.path1	- && A6YIH8.1 RecName: Full=Premnaspirodiene oxygenase; Short=HPO; AltName: Full=Cytochrome P450 71D55 && - && PF00067:Cytochrome P450	4.05878	1	-1.66384	1	5.05544	0.011225	-1.04979	1	7.63571	5.48387e-08	-1.74863	0.00120949	--	--
Nbv5tr6241200.path1	- && - && - && -	1.48085	0.0110626	0.318053	0.895732	3.62253	3.68179e-28	-0.588387	0.104789	2.14849	1.05224e-07	-1.33041	9.80649e-05	--	--
novel.2122	-	0.762203	0.560428	0.352234	0.945429	3.38846	1.53518e-17	-0.513421	0.211084	2.45421	1.28017e-07	-1.16397	0.00132448	--	--
novel.1541	PF02798:Glutathione S-transferase, N-terminal domain	4.16227	0.101218	0.526061	0.96062	5.76983	0.000149331	-0.49116	0.704145	7.20194	1.36121e-07	-1.16267	0.00426694	nta00480||nta01100	Glutathione metabolism||Metabolic pathways
novel.5182	-	4.0508	1	1.40621	1	8.65026	5.76058e-11	-0.704343	0.0956382	7.29519	3.39585e-07	-1.72468	0.0114477	--	--
novel.3632	-	1.31372	0.317792	-0.107087	0.992269	1.75132	0.0201979	-0.344491	0.766625	2.84881	5.40024e-07	-1.28647	0.00213383	--	--
Nbv5tr6238118.path1	- && Q02214.1 RecName: Full=Trypsin inhibitor 1; AltName: Full=NSTI-I; AltName: Full=Trypsin inhibitor I; Flags: Precursor && - && PF00280:Potato inhibitor I family	4.51879	2.70671e-08	0.366971	0.871586	4.25508	4.41085e-08	-0.379841	0.641181	4.03572	5.40107e-07	-1.27184	0.0310315	--	--
novel.4044	PF00462:Glutaredoxin	-0.19325	0.853368	0.314518	0.90725	-0.103155	0.841415	-0.217432	0.778643	1.35033	7.19453e-07	-1.33743	8.50273e-08	--	--
novel.1328	-	6.90093	1.54318e-05	-0.0984595	0.990702	5.94538	0.000418756	-0.0572053	0.982835	7.18768	1.4209e-06	-1.52987	0.0481174	--	--
Nbv5tr6350877.path2	- && P93017.1 RecName: Full=Dormancy-associated protein homolog 1; AltName: Full=Auxin-repressed protein 1; Short=AtARP1; AltName: Full=DRM1 homolog 1; AltName: Full=Dormancy-associated protein 2; Short=AtDRM2 && - && PF05564:Dormancy/auxin associated protein	4.05981	1	-0.659941	1	9.05314	3.9896e-12	-0.673653	0.0706231	7.05886	1.58506e-06	-1.61054	0.0120965	--	--
Nbv5tr6242836.path1	- && - && - && -	-0.318227	1	-0.767048	1	2.86591	0.0255227	-0.664258	0.734309	4.34063	1.78381e-06	-1.76837	0.000609982	--	--
Nbv5tr6208517.path1	- && Q9ZR27.1 RecName: Full=Anthocyanidin 3-O-glucoside 5-O-glucosyltransferase 1; AltName: Full=UDP-glucose:anthocyanin 5-O-glucosyltransferase 3R4; Short=p3R4; Flags: Precursor && - && -	6.49852	0.000144385	-0.698378	0.85004	7.70765	2.6243e-08	-0.987471	0.134017	6.99646	2.08706e-06	-2.87212	0.000111195	--	--
Nbv5tr6243145.path1	- && - && - && -	2.9692	0.0380643	1.11099	0.335743	3.92285	9.87995e-05	-1.43222	0.0936875	4.26658	2.58812e-06	-2.63316	1.07034e-05	--	--
Nbv5tr6202268.path1	- && - && - && -	1.76313	0.143778	0.0427366	0.997201	3.15813	1.55143e-07	-0.420327	0.561015	2.99114	3.03956e-06	-1.54064	0.0038438	--	--
Nbv5tr6219471.path1	- && - && - && -	2.46646	1	-0.368376	1	3.04488	1	0.0628185	1	6.99326	3.85387e-06	-1.86742	0.0152246	--	--
Nbv5tr6228085.path1	- && Q9LRR4.1 RecName: Full=Putative disease resistance RPP13-like protein 1 && - && -	3.28081	1	-0.814478	1	3.85035	0.220249	-1.22002	1	6.87592	3.97694e-06	-1.71022	0.0119046	--	--
Nbv5tr6240832.path1	- && Q8LGS1.2 RecName: Full=Protein MARD1; AltName: Full=Mediator of ABA-regulated dormancy1; AltName: Full=Senescence-associated protein SAG102 && - && -	5.64133	0.00605089	0.38122	0.964662	7.72786	2.1117e-08	-1.02356	0.0852197	6.88275	4.5946e-06	-3.757	1.7206e-05	--	--
novel.223	-	0.88885	0.739839	-0.307345	0.974006	-0.171502	0.927659	-0.603361	1	3.11901	5.73314e-06	-1.26375	0.0133022	--	--
Nbv5tr6216582.path2	- && - && - && -	3.05468	1	-3.5048	1	3.27262	1	-3.81034	1	6.78619	6.29214e-06	-3.66007	2.38252e-05	--	--
Nbv5tr6289059.path1	- && - && - && -	NA	NA	NA	NA	NA	NA	NA	NA	6.47766	6.98385e-06	-1.19636	0.0359103	--	--
Nbv5tr6223306.path1	- && - && - && -	0.229863	1	0.522286	1	3.54531	0.00290058	-0.171992	0.925146	4.48227	9.31338e-06	-1.78773	0.00133916	--	--
Nbv5tr6201026.path1	- && - && - && -	4.37585	1	1.29683	1	4.57616	0.0545102	-0.802817	1	6.67618	1.19808e-05	-1.63205	0.0253713	--	--
Nbv5tr6246525.path1	- && - && - && PF13975:gag-polyprotein putative aspartyl protease	NA	NA	NA	NA	NA	NA	NA	NA	6.66705	1.24186e-05	-2.18754	0.0054045	--	--
Nbv5tr6246597.path1	- && Q9SGA8.1 RecName: Full=UDP-glycosyltransferase 83A1 && - && -	1.23383	1	1.16238	1	2.37694	0.335686	0.267233	1	5.60107	1.29585e-05	-1.30463	0.0247656	--	--
novel.5448	-	1.54629	0.0497753	0.451099	0.85004	1.2547	0.0709954	-0.0249195	0.987099	2.22798	1.3159e-05	-1.02717	0.0142197	--	--
Nbv5tr6209644.path1	- && F8WKW0.1 RecName: Full=Crocetin glucosyltransferase, chloroplastic; AltName: Full=UDP-glucose glucosyltransferase 1; Short=GjUGT1; AltName: Full=UDP-glycosyltransferase 75L6; Flags: Precursor && - && -	5.89771	0.00239351	-0.863213	0.876326	7.30468	3.00451e-07	-0.941002	0.229548	6.63114	1.62725e-05	-1.81662	0.0222891	--	--
novel.4944	-	1.78577	0.320119	-0.061024	0.996808	1.74159	0.153498	-0.0165404	0.99457	3.38618	2.08132e-05	-1.23847	0.0379645	--	--
Nbv5tr6230416.path1	- && P00303.1 RecName: Full=Basic blue protein; AltName: Full=CBP; AltName: Full=Cusacyanin; AltName: Full=Plantacyanin && - && PF02298:Plastocyanin-like domain	0.296882	0.710999	-0.50825	0.62656	-1.05903	0.00196664	0.0871715	0.935817	1.03113	2.78296e-05	-1.01328	1.62545e-07	--	--
novel.1961	-	1.92931	1	1.56306	1	3.37289	0.0868557	-0.836182	0.749467	5.31861	5.4702e-05	-1.34156	0.031366	--	--
Nbv5tr6243889.path1	- && - && - && -	3.83449	0.175533	0.702425	1	4.7074	0.0100028	0.0378609	0.989186	5.98312	6.70898e-05	-1.59588	0.0180337	--	--
novel.1313	-	0.390858	0.49471	-0.00195426	0.999657	-1.0573	0.00240838	0.121093	0.906008	1.01086	0.00013559	-1.11719	1.55733e-07	--	--
novel.2238	-	-0.25744	0.830328	-0.922891	0.464678	-1.18368	0.0081045	0.0168704	0.991772	1.19284	0.000141912	-1.44477	1.04062e-07	--	--
Nbv5tr6221391.path1	- && - && - && -	1.18008	0.37521	-0.632086	0.87956	-0.173486	0.909482	1.53089	0.0923597	2.39252	0.000157723	-1.12471	0.0247046	--	--
Nbv5tr6200660.path1	- && - && - && -	0.760722	0.299026	-0.800309	0.268568	1.26914	0.00274721	0.00754049	0.993582	1.51894	0.000163946	-1.16595	5.2785e-05	--	--
Nbv5tr6390962.path1	- && Q9ZQ89.2 RecName: Full=Ureide permease 2; Short=AtUPS2 && - && PF07168:Ureide permease	3.21895	1	0.353536	1	3.82625	0.0986057	0.559134	0.836261	5.74062	0.000210588	-2.16151	0.00499801	--	--
Nbv5tr6204498.path2	- && - && - && -	1.38293	0.111634	-0.16008	0.97542	-0.0910425	0.937823	0.233108	0.900053	1.9834	0.000310844	-1.12128	0.0133022	--	--
Nbv5tr6217760.path1	- && Q9ZS51.1 RecName: Full=Peroxisomal membrane protein PMP22; AltName: Full=22 kDa peroxisomal membrane protein && - && PF04117:Mpv17 / PMP22 family	NA	NA	2.43731	1	1.05794	1	-0.646624	1	6.0582	0.000362401	-2.29546	0.0277977	nta04146	Peroxisome
Nbv5tr6422997.path1	- && Q43515.1 RecName: Full=Metallothionein-like protein type 2 && - && PF01439:Metallothionein	3.05769	1	-0.0613497	1	NA	NA	2.71433	1	6.00254	0.000369778	-4.04485	0.00116929	--	--
novel.3556	PF00312:Ribosomal protein S15	NA	NA	NA	NA	NA	NA	NA	NA	5.97376	0.000415177	-3.6939	0.00238978	--	--
Nbv5tr6238639.path1	- && F8WKW0.1 RecName: Full=Crocetin glucosyltransferase, chloroplastic; AltName: Full=UDP-glucose glucosyltransferase 1; Short=GjUGT1; AltName: Full=UDP-glycosyltransferase 75L6; Flags: Precursor && - && PF00201:UDP-glucoronosyl and UDP-glucosyl transferase	5.52875	0.0118227	-0.672204	0.934468	7.47543	1.17576e-07	-1.11775	0.0885213	5.97221	0.000538938	-2.84396	0.0131278	--	--
novel.513	-	NA	NA	3.59355	1	3.27061	1	-0.986561	1	6.04017	0.000574876	-3.49982	0.00473161	--	--
Nbv5tr6227836.path1	- && - && - && -	-2.79324	1	NA	NA	3.44109	0.0182912	-0.426969	0.807958	4.26458	0.000619917	-1.6107	0.0484132	--	--
Nbv5tr6289758.path1	- && Q9LPK5.2 RecName: Full=Probable calcium-binding protein CML44; AltName: Full=Calmodulin-like protein 44 && - && PF13833:EF-hand domain pair|PF13499:EF-hand domain pair	0.851307	0.267315	-0.589218	0.663189	-1.05633	0.109412	-0.318054	0.848063	1.42284	0.00066107	-1.06558	0.00105052	nta04626	Plant-pathogen interaction
Nbv5tr6202387.path1	- && Q9STG2.1 RecName: Full=Copper transporter 2; Short=AtCOPT2 && - && PF04145:Ctr copper transporter family	1.13379	1	0.222055	1	1.48364	0.548682	-0.802611	1	3.87966	0.000997023	-3.17356	0.000167851	--	--
novel.680	PF14223:gag-polypeptide of LTR copia-type	1.92876	0.217188	0.844976	0.688748	2.55147	0.00649554	-0.0041012	0.997555	2.88629	0.00101357	-1.39637	0.0333252	--	--
Nbv5tr6224063.path1	- && Q9LQZ7.1 RecName: Full=B-box zinc finger protein 21; Short=AtBBX21; AltName: Full=Protein LONG HYPOCOTYL UNDER SHADE; AltName: Full=Protein SALT TOLERANCE HOMOLOG 2 && - && PF00643:B-box zinc finger	1.59599	0.481808	-0.277584	0.978154	3.55758	1.17999e-05	-0.717177	0.342629	3.04978	0.00168829	-1.68118	0.0185163	--	--
novel.5107	PF14223:gag-polypeptide of LTR copia-type|PF13961:Domain of unknown function (DUF4219)	NA	NA	NA	NA	1.68523	1	1.62438	1	5.70536	0.00186755	-3.42474	0.0239291	--	--
Nbv5tr6420441.path1	- && - && - && -	0.502424	0.617449	-0.324235	0.916716	0.838479	0.0897928	-0.138397	0.874906	1.37273	0.00225395	-1.28847	7.95086e-05	--	--
novel.1226	PF00230:Major intrinsic protein	NA	NA	NA	NA	1.59686	1	-2.13696	1	5.60476	0.00236699	-2.84274	0.0487416	--	--
novel.1700	PF05699:hAT family C-terminal dimerisation region|PF04762:IKI3 family	0.839129	0.315179	0.0186615	0.997601	0.446116	0.531473	0.463861	0.574576	1.39976	0.00342445	-1.01403	0.0203518	--	--
Nbv5tr6233913.path1	- && Q03878.1 RecName: Full=Glycine-rich RNA-binding protein && - && PF00076:RNA recognition motif. (a.k.a. RRM, RBD, or RNP domain)	-1.62018	0.447954	0.339651	1	1.49144	0.0581329	0.490786	0.631484	2.08819	0.00444149	-1.41483	0.0315074	--	--
Nbv5tr6278568.path1	- && P32110.1 RecName: Full=Probable glutathione S-transferase; AltName: Full=G2-4; AltName: Full=Heat shock protein 26A && - && PF13417:Glutathione S-transferase, N-terminal domain|PF02798:Glutathione S-transferase, N-terminal domain	-0.486144	0.792604	0.0662186	0.996564	0.134828	0.894448	0.21474	0.892156	1.51227	0.00530416	-1.16829	0.0406766	nta00480||nta01100	Glutathione metabolism||Metabolic pathways
Nbv5tr6245593.path1	- && A6YIH8.1 RecName: Full=Premnaspirodiene oxygenase; Short=HPO; AltName: Full=Cytochrome P450 71D55 && - && PF00067:Cytochrome P450	1.35305	0.0629395	-1.66778	0.014979	1.97575	1.87843e-05	-0.662825	0.187349	1.48963	0.00685443	-1.07167	0.0233367	--	--
Nbv5tr6264696.path1	- && Q9XG80.1 RecName: Full=Probable phospholipase A2 homolog 1; Flags: Precursor && - && -	-0.447687	0.935179	0.323513	1	1.20305	0.49782	-0.665096	0.795188	2.80452	0.00692327	-1.96431	0.00657693	--	--
Nbv5tr6201905.path1	- && P42849.1 RecName: Full=Umecyanin; Short=UMC && - && -	1.53908	0.000122145	-0.140792	0.968996	1.87682	2.92914e-10	-0.130415	0.820228	1.01331	0.00762613	-1.04189	0.00149357	--	--
Nbv5tr6203137.path1	- && - && - && -	0.849229	0.799178	-0.863766	1	2.28284	0.0316349	-0.9348	0.529001	2.50886	0.0150273	-1.89737	0.0290842	--	--
novel.420	-	1.13888	0.0591543	-0.178258	0.963019	0.0992534	0.899795	-0.369441	0.703717	1.15568	0.0156837	-1.00279	0.0053868	--	--
novel.5544	-	0.501477	0.829627	-0.642845	0.922428	0.369969	0.775841	-0.459868	0.82491	1.80257	0.0188245	-1.40448	0.0314525	--	--
Nbv5tr6221791.path2	- && Q9M2Y0.2 RecName: Full=Phytosulfokines 3; Short=AtPSK3; Contains: RecName: Full=Phytosulfokine-alpha; Short=PSK-alpha; Short=Phytosulfokine-a; Contains: RecName: Full=Phytosulfokine-beta; Short=PSK-beta; Short=Phytosulfokine-b; Flags: Precursor && - && PF06404:Phytosulfokine precursor protein (PSK)	0.258095	0.871214	-0.512525	0.871586	0.00334537	0.996649	-0.439002	0.708467	1.2347	0.0206814	-1.03744	0.0218502	--	--
Nbv5tr6325634.path1	- && - && - && -	2.33795	0.0129248	1.35734	0.00195847	2.52903	0.0854572	-0.583177	0.458981	2.03627	0.0239076	-1.35495	0.0287957	--	--
Nbv5tr6234129.path1	- && - && - && PF13639:Ring finger domain	0.607503	0.669189	-0.0246165	0.997601	1.07321	0.0805814	-0.470726	0.541899	1.34913	0.0252862	-1.04256	0.0157281	--	--
Nbv5tr6362554.path2	- && Q7XKE9.1 RecName: Full=Clathrin light chain 1 && - && -	0.426707	0.806074	0.0630869	0.994239	0.897583	0.213167	-0.472459	0.640928	1.43115	0.0262768	-1.2007	0.0265122	--	--
Nbv5tr6240721.path1	- && - && - && -	1.22707	0.694179	-0.721903	1	1.93495	0.183883	-0.457515	0.8424	2.58193	0.0268106	-2.07194	0.0352819	--	--
Nbv5tr6284670.path2	- && O81488.2 RecName: Full=PHD finger protein ALFIN-LIKE 4; Short=Protein AL4; Contains: RecName: Full=PHD finger protein ALFIN-LIKE 4, N-terminally processed && - && PF12165:Domain of unknown function (DUF3594)|PF00628:PHD-finger	0.696804	0.360891	-0.76344	0.508029	-0.76856	0.208237	-0.715121	0.536832	1.06718	0.0338029	-2.5922	1.66663e-08	--	--
Nbv5tr6413866.path2	- && Q9LSQ6.1 RecName: Full=Calcium-binding protein PBP1; AltName: Full=KIC-related protein 2; AltName: Full=PINOID-binding protein 1 && - && PF13833:EF-hand domain pair	-0.903682	0.577087	0.860478	0.794509	-0.551899	0.572184	0.655196	0.601098	1.38248	0.0351305	-1.57615	0.00536113	--	--
Nbv5tr6239126.path1	- && - && - && -	2.61162	4.44015e-11	0.666311	0.111609	2.42551	2.29931e-10	-0.588295	0.164449	1.08841	0.0388497	-3.11551	9.349e-10	--	--
Nbv5tr6228816.path1	- && - && - && -	2.82558	0.384065	-1.6981	1	2.96451	0.151646	-1.66445	1	3.7453	0.0399644	-2.81632	0.0432759	--	--
Nbv5tr6372562.path1	- && O24466.1 RecName: Full=Ras-related protein RABE1a; Short=AtRABE1a; AltName: Full=Ras-related protein Rab8B; Short=AtRab8B && - && PF00071:Ras family	1.80548	0.629629	-1.3331	1	-0.79501	1	1.19835	1	3.1648	0.0449661	-2.86317	0.0228561	nta04144	Endocytosis
