# Supplementary material for: Coat proteins of necroviruses target 14-3-3a to subvert MAPKKKα-mediated antiviral immunity in plants
Source: Nat Commun. 2022 Feb 7;13:716. doi: 10.1038/s41467-022-28395-5 (PMC8821596; doi:10.1038/s41467-022-28395-5)
Supplement: Supplementary file 5 — Supplementary Data 3 [file 41467_2022_28395_MOESM5_ESM.xlsx]

## Sheet: Sheet1
Supplementary Data 3 Proteins identified by LC-MS/MS after immunoprecipitation of 3xFlag-CP proteins from BBSV-infected N. benthamiana.
Accession	Description	Score	MW (Da)	Matches	Sequences
gi|697111701	PREDICTED: 14-3-3-like protein A [Nicotiana tomentosiformis]	291	28861	21	14
gi|23558747	14-3-3 protein [Nicotiana tabacum]	140	29111	15	6
gi|697155519	PREDICTED: 14-3-3-like protein B [Nicotiana tomentosiformis]	202	29007	17	12
gi|42491262	14-3-3 protein [Nicotiana tabacum]	271	28647	30	17
gi|162458469	14-3-3-like protein [Zea mays]	83	28988	12	7
