# Supplementary material for: Coat proteins of necroviruses target 14-3-3a to subvert MAPKKKα-mediated antiviral immunity in plants
Source: Nat Commun. 2022 Feb 7;13:716. doi: 10.1038/s41467-022-28395-5 (PMC8821596; doi:10.1038/s41467-022-28395-5)
Supplement: Supplementary file 6 — Supplementary Data 4 [file 41467_2022_28395_MOESM6_ESM.xlsx]

## Sheet: NT 0.5
transcription analysis of MAPKKKα in WT_0.5vsWT_0
gene_id	WT_0.5_1	WT_0.5_2	WT_0.5_3	WT_0_1	WT_0_2	WT_0_3	WT_0.5	WT_0	log2FoldChange	pvalue	padj	gene_chr	gene_start	gene_end	gene_strand	gene_length	gene_description	tf_family
Nbv5tr6286146.path1	4.35952	1.7069	0	0	0	0	2.02214	0	3.29554	0.241262	1	Nbv0.5scaffold2424	272226	278375	-	3241	- && Q9CAD5.1 RecName: Full=Mitogen-activated protein kinase kinase kinase YODA; AltName: Full=YODA MAPKK kinase && - && PF00069:Protein kinase domain	Pkinase
Nbv5tr6336247.path1	0.871904	0	0	0	1.06675	1.0916	0.290635	0.719449	-1.23613	0.720054	1	Nbv0.5scaffold2424	273167	275932	-	1954	- && Q9CAD5.1 RecName: Full=Mitogen-activated protein kinase kinase kinase YODA; AltName: Full=YODA MAPKK kinase && - && PF00069:Protein kinase domain	Pkinase
Nbv5tr6405845.path1	2.61571	0.85345	2.54809	0	0	4.36639	2.00575	1.45546	0.453036	0.818577	1	Nbv0.5scaffold6	993650	1000088	+	3403	- && Q9CAD5.1 RecName: Full=Mitogen-activated protein kinase kinase kinase YODA; AltName: Full=YODA MAPKK kinase && - && PF00069:Protein kinase domain	Pkinase

## Sheet: NT 1
transcription analysis of MAPKKKα in WT_1vsWT_0
gene_id	WT_1_1	WT_1_2	WT_1_3	WT_0_1	WT_0_2	WT_0_3	WT_1	WT_0	log2FoldChange	pvalue	padj	gene_chr	gene_start	gene_end	gene_strand	gene_length	gene_description	tf_family
Nbv5tr6286146.path1	0	1.50914	2.82128	0	0	0	1.44347	0	2.62617	0.405046	1	Nbv0.5scaffold2424	272226	278375	-	3241	- && Q9CAD5.1 RecName: Full=Mitogen-activated protein kinase kinase kinase YODA; AltName: Full=YODA MAPKK kinase && - && PF00069:Protein kinase domain	Pkinase
Nbv5tr6336247.path1	0.782727	0	0.705319	0	1.20586	1.24882	0.496015	0.818228	-0.735122	0.799822	1	Nbv0.5scaffold2424	273167	275932	-	1954	- && Q9CAD5.1 RecName: Full=Mitogen-activated protein kinase kinase kinase YODA; AltName: Full=YODA MAPKK kinase && - && PF00069:Protein kinase domain	Pkinase
Nbv5tr6387781.path1	0	0.75457	1.41064	0	0	1.24882	0.721736	0.416273	0.667505	0.837159	1	Nbv0.5scaffold6	996169	997907	+	1060	- && Q9CAD5.1 RecName: Full=Mitogen-activated protein kinase kinase kinase YODA; AltName: Full=YODA MAPKK kinase && - && PF00069:Protein kinase domain	Pkinase
Nbv5tr6405845.path1	3.13091	0.75457	0.705319	0	0	4.99528	1.53027	1.66509	-0.135133	0.947626	1	Nbv0.5scaffold6	993650	1000088	+	3403	- && Q9CAD5.1 RecName: Full=Mitogen-activated protein kinase kinase kinase YODA; AltName: Full=YODA MAPKK kinase && - && PF00069:Protein kinase domain	Pkinase

## Sheet: NT 2
transcription analysis of MAPKKKα in WT_2vsWT_0
gene_id	WT_2_1	WT_2_2	WT_2_3	WT_0_1	WT_0_2	WT_0_3	WT_2	WT_0	log2FoldChange	pvalue	padj	gene_chr	gene_start	gene_end	gene_strand	gene_length	gene_description	tf_family
Nbv5tr6336247.path1	0	0	0	0	1.30254	1.33045	0	0.877662	-2.77992	0.491603	1	Nbv0.5scaffold2424	273167	275932	-	1954	- && Q9CAD5.1 RecName: Full=Mitogen-activated protein kinase kinase kinase YODA; AltName: Full=YODA MAPKK kinase && - && PF00069:Protein kinase domain	Pkinase
Nbv5tr6387781.path1	0	0	4.08661	0	0	1.33045	1.3622	0.443482	1.48067	0.640251	1	Nbv0.5scaffold6	996169	997907	+	1060	- && Q9CAD5.1 RecName: Full=Mitogen-activated protein kinase kinase kinase YODA; AltName: Full=YODA MAPKK kinase && - && PF00069:Protein kinase domain	Pkinase
Nbv5tr6405845.path1	0	4.35157	4.76771	0	0	5.32178	3.03976	1.77393	0.767062	0.699675	0.852696	Nbv0.5scaffold6	993650	1000088	+	3403	- && Q9CAD5.1 RecName: Full=Mitogen-activated protein kinase kinase kinase YODA; AltName: Full=YODA MAPKK kinase && - && PF00069:Protein kinase domain	Pkinase
