# Supplementary material for: Coat proteins of necroviruses target 14-3-3a to subvert MAPKKKα-mediated antiviral immunity in plants
Source: Nat Commun. 2022 Feb 7;13:716. doi: 10.1038/s41467-022-28395-5 (PMC8821596; doi:10.1038/s41467-022-28395-5)
Supplement: Supplementary file 7 — Supplementary Data 5 [file 41467_2022_28395_MOESM7_ESM.xlsx]

## Sheet: WT_0.5vsWT_0
transcription analysis of 14-3-3 gene family in WT_0.5vsWT_0
gene_id	WT_0.5_1	WT_0.5_2	WT_0.5_3	WT_0_1	WT_0_2	WT_0_3	WT_0.5	WT_0	log2FoldChange	pvalue	padj	gene_chr	gene_start	gene_end	gene_strand	gene_length	gene_description	tf_family
Nbv5tr6233399.path1	879.751	919.165	800.95	506.125	515.24	546.89	866.622	522.752	0.729152	0.000101765	0.00220857	Nbv0.5scaffold206	907916	911491	-	1145	- && P93259.1 RecName: Full=14-3-3-like protein; AltName: Full=G-box-binding factor && - && PF00244:14-3-3 protein	-
Nbv5tr6400459.path1	0.871904	5.1207	5.94555	0	0	0	3.97938	0	4.27433	0.0399537	1	Nbv0.5scaffold957	132811	135681	+	921	- && P93212.2 RecName: Full=14-3-3 protein 7 && - && -	-
Nbv5tr6226506.path2	2.61571	1.7069	11.0417	0	0	2.18319	5.12145	0.727731	2.7976	0.111933	0.414762	Nbv0.5scaffold1288	265954	270916	-	2573	- && O49997.1 RecName: Full=14-3-3-like protein E && - && PF00244:14-3-3 protein	-
Nbv5tr6402130.path1	609.461	491.587	553.785	561.426	467.237	454.104	551.611	494.256	0.158853	0.440375	0.783535	Nbv0.5scaffold2274	83003	85962	+	1205	- && O49995.1 RecName: Full=14-3-3-like protein B && - && PF00244:14-3-3 protein	-
Nbv5tr6351830.path1	1.74381	0	1.69873	0	0	0	1.14751	0	2.479	0.475779	1	Nbv0.5scaffold4740	26804	27919	+	1116	- && P93207.2 RecName: Full=14-3-3 protein 10 && - && PF00244:14-3-3 protein	-
Nbv5tr6233828.path1	0.871904	0	2.54809	0	0	0	1.14	0	2.4704	0.480764	1	Nbv0.5scaffold957	132810	136767	+	1152	- && P93212.2 RecName: Full=14-3-3 protein 7 && - && PF00244:14-3-3 protein	-
Nbv5tr6229578.path2	7.84714	9.38795	9.34301	9.61758	8.534	17.4655	8.85936	11.8724	-0.423372	0.576201	0.853368	Nbv0.5scaffold6968	60078	62399	+	576	- && P93213.2 RecName: Full=14-3-3 protein 8 && - && PF00244:14-3-3 protein	-
Nbv5tr6233828.path2	2.61571	0	0	0	0	0	0.871904	0	2.08107	0.602272	1	Nbv0.5scaffold1531	50261	54333	+	1126	- && P93212.2 RecName: Full=14-3-3 protein 7 && - && PF00244:14-3-3 protein	-
Nbv5tr6229942.path1	0	2.56035	0	0	0	0	0.85345	0	2.053	0.607328	1	Nbv0.5scaffold6655	60074	64343	+	1234	- && O49996.1 RecName: Full=14-3-3-like protein D && - && PF00244:14-3-3 protein	-
Nbv5tr6226506.path1	6.10333	3.4138	0	8.41538	3.20025	2.18319	3.17238	4.59961	-0.530337	0.693504	0.90699	Nbv0.5scaffold5211	13198	17617	+	2578	- && O49997.1 RecName: Full=14-3-3-like protein E && - && PF00244:14-3-3 protein	-
Nbv5tr6300817.path2	0	1.7069	0	0	0	3.27479	0.568966	1.0916	-0.943923	0.759387	1	Nbv0.5scaffold957	132819	137117	+	1203	- && P93212.2 RecName: Full=14-3-3 protein 7 && - && -	-
Nbv5tr6300817.path1	10.4629	4.26725	4.24682	0	11.7343	3.27479	6.32564	5.00301	0.324076	0.781413	0.939232	Nbv0.5scaffold1531	50261	54688	+	1195	- && P93212.2 RecName: Full=14-3-3 protein 7 && - && PF00244:14-3-3 protein	-
Nbv5tr6245583.path1	3.48762	3.4138	1.69873	7.21319	3.20025	0	2.86671	3.47115	-0.265388	0.853001	0.958504	Nbv0.5scaffold1999	233443	235449	-	1288	- && P93342.1 RecName: Full=14-3-3-like protein A && - && PF00244:14-3-3 protein	-
Nbv5tr6205477.path1	0.871904	0.85345	0	1.2022	0	0	0.575118	0.400733	0.519713	0.881664	1	Nbv0.5scaffold1200	342553	345014	+	1483	- && P93343.1 RecName: Full=14-3-3-like protein C; AltName: Full=14-3-3-like protein B && - && PF00244:14-3-3 protein	-
Nbv5tr6225087.path1	0	1.7069	0	0	1.06675	0	0.568966	0.355583	0.506681	0.895799	1	Nbv0.5scaffold1972	187122	192663	+	1297	- && P93214.2 RecName: Full=14-3-3 protein 9 && - && -	-
Nbv5tr6245734.path1	9.59095	11.9483	7.64428	1.2022	13.8678	13.0992	9.72784	9.3897	0.0412994	0.96222	0.991422	Nbv0.5scaffold146	216688	223153	+	1963	- && P93214.2 RecName: Full=14-3-3 protein 9 && - && PF00244:14-3-3 protein	-

## Sheet: WT_1vsWT_0
transcription analysis of 14-3-3 gene family in WT_1vsWT_0
gene_id	WT_1_1	WT_1_2	WT_1_3	WT_0_1	WT_0_2	WT_0_3	WT_1	WT_0	log2FoldChange	pvalue	padj	gene_chr	gene_start	gene_end	gene_strand	gene_length	gene_description	tf_family
Nbv5tr6233399.path1	1105.99	1127.33	1346.45	578.761	582.432	625.659	1193.26	595.617	1.00252	2.54526e-09	4.37802e-08	Nbv0.5scaffold206	907916	911491	-	1145	- && P93259.1 RecName: Full=14-3-3-like protein; AltName: Full=G-box-binding factor && - && PF00244:14-3-3 protein	-
Nbv5tr6402130.path1	241.863	351.63	374.524	641.999	528.168	519.509	322.672	563.225	-0.802441	0.000173541	0.00116871	Nbv0.5scaffold2274	83003	85962	+	1205	- && O49995.1 RecName: Full=14-3-3-like protein B && - && PF00244:14-3-3 protein	-
Nbv5tr6400459.path1	3.13091	3.77285	10.5798	0	0	0	5.82785	0	4.63873	0.0108475	0.0402088	Nbv0.5scaffold957	132811	135681	+	921	- && P93212.2 RecName: Full=14-3-3 protein 7 && - && -	-
Nbv5tr6300817.path1	17.22	21.8825	19.7489	0	13.2645	3.74646	19.6172	5.67032	1.76553	0.0347909	0.101018	Nbv0.5scaffold1531	50261	54688	+	1195	- && P93212.2 RecName: Full=14-3-3 protein 7 && - && PF00244:14-3-3 protein	-
Nbv5tr6226506.path2	3.91363	3.77285	7.75851	0	0	2.49764	5.14833	0.832547	2.61446	0.117336	0.248412	Nbv0.5scaffold1288	265954	270916	-	2573	- && O49997.1 RecName: Full=14-3-3-like protein E && - && PF00244:14-3-3 protein	-
Nbv5tr6229578.path2	21.9163	30.1828	23.2755	10.9978	9.6469	19.9811	25.1249	13.542	0.890329	0.127242	0.264019	Nbv0.5scaffold6968	60078	62399	+	576	- && P93213.2 RecName: Full=14-3-3 protein 8 && - && PF00244:14-3-3 protein	-
Nbv5tr6245583.path1	0	0	1.41064	8.24838	3.61759	0	0.470213	3.95532	-3.02973	0.13446	0.275133	Nbv0.5scaffold1999	233443	235449	-	1288	- && P93342.1 RecName: Full=14-3-3-like protein A && - && PF00244:14-3-3 protein	-
Nbv5tr6351830.path1	2.34818	1.50914	2.82128	0	0	0	2.2262	0	3.24805	0.184278	1	Nbv0.5scaffold4740	26804	27919	+	1116	- && P93207.2 RecName: Full=14-3-3 protein 10 && - && PF00244:14-3-3 protein	-
Nbv5tr6233828.path1	3.13091	0	3.5266	0	0	0	2.21917	0	3.24363	0.227431	1	Nbv0.5scaffold957	132810	136767	+	1152	- && P93212.2 RecName: Full=14-3-3 protein 7 && - && PF00244:14-3-3 protein	-
Nbv5tr6300817.path2	2.34818	0	6.34787	0	0	3.74646	2.89868	1.24882	1.20978	0.548283	0.713088	Nbv0.5scaffold957	132819	137117	+	1203	- && P93212.2 RecName: Full=14-3-3 protein 7 && - && -	-
Nbv5tr6233828.path2	0.782727	0.75457	0.705319	0	0	0	0.747539	0	1.6727	0.656731	1	Nbv0.5scaffold1531	50261	54333	+	1126	- && P93212.2 RecName: Full=14-3-3 protein 7 && - && PF00244:14-3-3 protein	-
Nbv5tr6245585.path2	0	2.26371	0	0	0	0	0.75457	0	1.68523	0.673055	1	Nbv0.5scaffold348	327054	327404	+	351	- && P93343.1 RecName: Full=14-3-3-like protein C; AltName: Full=14-3-3-like protein B && - && -	-
Nbv5tr6225087.path1	0	0	2.82128	0	1.20586	0	0.940426	0.401954	1.05109	0.751896	1	Nbv0.5scaffold1972	187122	192663	+	1297	- && P93214.2 RecName: Full=14-3-3 protein 9 && - && -	-
Nbv5tr6226506.path1	6.26181	3.01828	7.75851	9.62311	3.61759	2.49764	5.67954	5.24611	0.128966	0.902509	0.946608	Nbv0.5scaffold5211	13198	17617	+	2578	- && O49997.1 RecName: Full=14-3-3-like protein E && - && PF00244:14-3-3 protein	-
Nbv5tr6245734.path1	10.9582	5.28199	15.517	1.37473	15.6762	14.9858	10.5857	10.6789	-0.0211154	0.98024	0.990363	Nbv0.5scaffold146	216688	223153	+	1963	- && P93214.2 RecName: Full=14-3-3 protein 9 && - && PF00244:14-3-3 protein	-

## Sheet: WT_2vsWT_0
transcription analysis of 14-3-3 gene family in WT_2vsWT_0
gene_id	WT_2_1	WT_2_2	WT_2_3	WT_0_1	WT_0_2	WT_0_3	WT_2	WT_0	log2FoldChange	pvalue	padj	gene_chr	gene_start	gene_end	gene_strand	gene_length	gene_description	tf_family
Nbv5tr6402130.path1	303.044	351.027	209.098	685.462	570.513	553.465	287.723	603.147	-1.06785	9.15753e-07	1.04411e-05	Nbv0.5scaffold2274	83003	85962	+	1205	- && O49995.1 RecName: Full=14-3-3-like protein B && - && PF00244:14-3-3 protein	-
Nbv5tr6351830.path1	5.50989	2.90105	2.04331	0	0	0	3.48475	0	3.79492	0.085258	0.226374	Nbv0.5scaffold4740	26804	27919	+	1116	- && P93207.2 RecName: Full=14-3-3 protein 10 && - && PF00244:14-3-3 protein	-
Nbv5tr6226506.path2	4.13242	5.80209	2.72441	0	0	2.66089	4.21964	0.886964	2.23085	0.220896	0.436403	Nbv0.5scaffold1288	265954	270916	-	2573	- && O49997.1 RecName: Full=14-3-3-like protein E && - && PF00244:14-3-3 protein	-
Nbv5tr6300817.path1	13.7747	7.25262	17.0275	0	14.3279	3.99134	12.685	6.10643	1.03894	0.296818	0.528833	Nbv0.5scaffold1531	50261	54688	+	1195	- && P93212.2 RecName: Full=14-3-3 protein 7 && - && PF00244:14-3-3 protein	-
Nbv5tr6400459.path1	2.06621	2.90105	0	0	0	0	1.65575	0	2.71961	0.391117	1	Nbv0.5scaffold957	132811	135681	+	921	- && P93212.2 RecName: Full=14-3-3 protein 7 && - && -	-
Nbv5tr6245734.path1	8.26484	9.4284	4.76771	1.4678	16.933	15.9653	7.48698	11.4554	-0.623799	0.496034	0.714474	Nbv0.5scaffold146	216688	223153	+	1963	- && P93214.2 RecName: Full=14-3-3 protein 9 && - && PF00244:14-3-3 protein	-
Nbv5tr6226506.path1	0	7.25262	2.72441	10.2746	3.90762	2.66089	3.32567	5.61437	-0.752574	0.578598	0.776111	Nbv0.5scaffold5211	13198	17617	+	2578	- && O49997.1 RecName: Full=14-3-3-like protein E && - && PF00244:14-3-3 protein	-
Nbv5tr6420301.path1	0	2.17579	0	0	0	0	0.725262	0	1.52539	0.702352	1	Nbv0.5scaffold7294	34777	35241	-	414	- && P93207.2 RecName: Full=14-3-3 protein 10 && - && -	-
Nbv5tr6233828.path2	0	0	2.04331	0	0	0	0.681102	0	1.44296	0.718062	1	Nbv0.5scaffold1531	50261	54333	+	1126	- && P93212.2 RecName: Full=14-3-3 protein 7 && - && PF00244:14-3-3 protein	-
Nbv5tr6300817.path2	0	0	2.04331	0	0	3.99134	0.681102	1.33045	-0.966342	0.747156	1	Nbv0.5scaffold957	132819	137117	+	1203	- && P93212.2 RecName: Full=14-3-3 protein 7 && - && -	-
Nbv5tr6229578.path2	12.3973	13.0547	12.9409	11.7424	10.4203	21.2871	12.7976	14.4833	-0.180192	0.794694	0.905866	Nbv0.5scaffold6968	60078	62399	+	576	- && P93213.2 RecName: Full=14-3-3 protein 8 && - && PF00244:14-3-3 protein	-
Nbv5tr6233399.path1	709.399	685.372	574.169	617.943	629.127	666.553	656.313	637.875	0.0408795	0.809123	0.914588	Nbv0.5scaffold206	907916	911491	-	1145	- && P93259.1 RecName: Full=14-3-3-like protein; AltName: Full=G-box-binding factor && - && PF00244:14-3-3 protein	-
Nbv5tr6245583.path1	4.13242	7.25262	1.3622	8.8068	3.90762	0	4.24908	4.23814	0.0130239	0.992348	0.996416	Nbv0.5scaffold1999	233443	235449	-	1288	- && P93342.1 RecName: Full=14-3-3-like protein A && - && PF00244:14-3-3 protein	-
Nbv5tr6205477.path1	0	1.45052	0	1.4678	0	0	0.483508	0.489266	-0.0236101	0.99529	1	Nbv0.5scaffold1200	342553	345014	+	1483	- && P93343.1 RecName: Full=14-3-3-like protein C; AltName: Full=14-3-3-like protein B && - && PF00244:14-3-3 protein	-
