# Supplementary material for: Coat proteins of necroviruses target 14-3-3a to subvert MAPKKKα-mediated antiviral immunity in plants
Source: Nat Commun. 2022 Feb 7;13:716. doi: 10.1038/s41467-022-28395-5 (PMC8821596; doi:10.1038/s41467-022-28395-5)
Supplement: Supplementary file 8 — Supplementary Data 6 [file 41467_2022_28395_MOESM8_ESM.xlsx]

## Sheet: Sheet1
Supplementary Data 6 Primers used in this study.
Primer	Primer sequence (5'-3') a	Purpose
GFP11-BCP-F	acgtgaacgccgccggcatcacaggcggcggcATGGCACCTAAGCGCAAT	BBSV-sfGFP11 construction
GFP11-BCP-R	actcgtgcagcaccatgtggtcccggcccatTTATTGACTATACTAGAAAGC
BCP-F(BiFC)	caggcctggcgcgccactagtggaATGGCACCTAAGCGCAATAAAG	BCP-NE/CE for BiFC assay
BCP-R(BiFC)	aggtcgacagtactatcgatggaATTAATGGCAGCAGGTATTG
BCP(1-187)-R(BiFC)	aggtcgacagtactatcgatggaAGTGAGTGCGGTAATGGCAGC	BCP1-187 for BiFC assay
BCP(46-232)-F(BiFC)	caggcctggcgcgccactagtggaATGCGTGTCACCAACACTG	BCP46-232 for BiFC assay
Y194A-F	GCAAATGATAGGAATCTTGCTATTCCTAGTGTTTGCA	BCP194A construction
Y194A-R	TGCAAACACTAGGAATAGCAAGATTCCTATCATTTGC
Y194F-F	GCAAATGATAGGAATCTTTTTATTCCTAGTGTTTGCAAT	BCP194F construction
Y194F-R	ATTGCAAACACTAGGAATAAAAAGATTCCTATCATTTGC
BCP-BamHI-F	CGGGATCCATGGCACCTAAGCGCAAT	pET30a-BCP construction
BCP-SalI(TAG)-R	ACGCGTCGACCTAATTAATGGCAGCAG
BCP-kpnI-F	GGGGTACCATGGCACCTAAGCGCAAT	pMDC32-BCP construction
BCP-speI-R	GACTAGTCTAATTAATGGCAGCAGGTA
14-3-3a-F(BiFC)	caggcctggcgcgccactagtggaATGGCATCGCCGCGCGAGGA	14-3-3a for BiFC assay
14-3-3a-R(BiFC)	aggtcgacagtactatcgatggaCTGTTGCTCCTCTGCTTTTGA
GST-14-3-3a-F	atttccggtggtggtggtggaATGGCATCGCCGCGCGAG	GST-14-3-3a construction
GST-14-3-3a-R	gagtcgacccatggagtctagTTACTGTTGCTCCTCTGC
14-3-3a-EcoRI-F	CGGAATTCATGGCATCGCCGCGCGAGG	His-14-3-3a construction
14-3-3a-XhoI-R	CCGCTCGAGTTACTGTTGCTCCTCTG
BP-14-3-3a-1F	ggggacaagtttgtacaaaaaagcaggctccATGGCATCGCCGCGCGAGGA	pDONR207-14-3-3a1-300
BP-14-3-3a-300R	ggggaccactttgtacaagaaagctgggtaGTTACAGATCGAAGTCAATT
14-3-3a-pMDC32-F	ctctagaggatccccgggtacATGGCATCGCCGCGCGAGGA	pMDC32-14-3-3a-3×Flag construction
14-3-3a-pMDC32-R	tagtccatgccacctccactCTGTTGCTCCTCTGCTTTTG
14-3-3a-K52E-F	CCTTCTCTCCGTCGCGTACGAGAACGTGATCGGAGCGAGGAG	14333E construction
14-3-3a-K52E-R	CTCCTCGCTCCGATCACGTTCTCGTACGCGACGGAGAGAAGG
14-3-3a-R59E-F	AACGTGATCGGAGCGAGGGAGGCGTCGTGGCGCATAATTTC
14-3-3a-R59E-R	GAAATTATGCGCCACGACGCCTCCCTCGCTCCGATCACGTT
14-3-3a-R59R63E-F	GCGAGGGAGGCGTCGTGGGAGATAATTTCATCGATCGAGC
14-3-3a-R59R63E-R	GCTCGATCGATGAAATTATCTCCCACGACGCCTCCCTCGC
14-3-3a -LAE-F	CGTGTACCTGGCGAAGCAGCAGCGGCAAGCCGAACGCTACG	1433LAE construction
14-3-3a -LAE-R	CGTAGCGTTCGGCTTGCCGCTGCTGCTTCGCCAGGTACACG
SalI-MAPKKKα-F	ACGCGTCGACGATGCCTGCTTGGTGGGG	pGD-3*HA- MAPKKKα construction
BamHI-MAPKKKα-R	CGCGGATCCCTAAAGAATTGGTCTTAGTTTTG
MAPKKKα(K236M)-F	CAAATGTGTGCAATTATGGAAGTCAGGGTGGTT	MAPKKKαK236M construction
MAPKKKα(K236M)-R	AACCACCCTGACTTCCATAATTGCACACATTTG
BP-3HANbMAPKKKα-1F	ggggacaagtttgtacaaaaaagcaggctccATGTACCCATACGACGTCCCAGACTA	pDONR207-3HAMAPKKKα
BP-NbMAPKKKα-1833R	ggggaccactttgtacaagaaagctgggtaAAGAATTGGTCTTAGTTTTGGCGATCTAG
BP-NbMAPKKKα-1F	ggggacaagtttgtacaaaaaagcaggctccATGCCTGCTTGGTGGGGA	pDONR207-MAPKKKα1-322
BP-NbMAPKKKα-322R	ggggaccactttgtacaagaaagctgggtaCAGGCCCATCAGATGATCC
CZBiFC-MAPKKKα-F	caggcctggcgcgccactagtggaATGCCTGCTTGGTGGGG	for BiFC assay
CZBiFC-MAPKKKα-R	aggtcgacagtactatcgatggaAAGAATTGGTCTTAGTTTTGGCG
MAPKKKα-F(pGDGm)	caagatctcgagctcaagcttgtcATGCCTGCTTGGTGGGGAAAA	MAPKKKαK236M-GFP construction
MAPKKKα-R(pGDGm)	ctcctttactcatgggcccgtcAAGAATTGGTCTTAGTTTTGGCG
NbMEK2-TRV-F	CCGCTCGAGATCTAACCCGACAAGTCCTCTC	TRV-MEK2 construction
NbMEK2-TRV-R	GGAATTCCACCAAGACTCCATATATCTCC
NbWIPK-TRV-F	CCGCTCGAGCCGTTACGAAGGGAGTTTTC	TRV-WIPK construction
NbWIPK-TRV-R	GGAATTCTCCGTCATATTCTCGTTCTC
NbSIPK-TRV-F	CCGCTCGAGTTCTGCACAGGGACTTGA	TRV-SIPK construction
NbSIPK-TRV-R	GGAATTCCGTGATCTCTACCAGGAA
BCP-SmaI-1F	TCCCCCGGGATGGCACCTAAGCGCAATAAAG	PVX-CP/CPY194A construction
BCP-SalI-696R	ACGCGTCGACATTAATGGCAGCAGGTATTGGCTC
14-3-3a-454-F	TCGGCTTACAAGTCGGCTCA	RT-qPCR of Nb14-3-3a
14-3-3a-572-R	TGGCGAGATTACAAGCACGAT
NbSIPK-RT-F	TTAGTGACGAGCCCATTTGCA	RT-qPCR of NbSIPK
NbSIPK-RT-R	TGCAAGCGACTCCCTGTAAATC
NbWIPK-RT-F	GAAGACGCAAAGAGATACATC	RT-qPCR of NbWIPK
NbWIPK-RT-R	CTTCTAGTAGGATCGAGTGTC
NbNbMEK2-RT-F	GCAGCTGTTGCGTCATCCATT	RT-qPCR of NbMEK2
NbNbMEK2-RT-R	TTGATGTGCTGGCTGATGAAC
ERF1-F	CGTCTTCCTTCCGGTGGTTT	RT-qPCR of NbERF1
ERF1-R	CATCCGCTTTCGGTTAGTGT
PR1A-F	GTGGGTCGATGAGAAGCAGT	RT-qPCR of NbPR1A
PR1A-R	CCCTAGCACATCCAACACGA
HIR1-F	GTTGGCTGGTCATCTCTCCC	RT-qPCR of NbHIR1
HIR1-R	TCATTTGCTTTGTCCGCCAG
NbMAPKKKα-1054F	GGCATGGCAAAGCATATAACT	RT-qPCR of NbMAPKKKα
NbMAPKKKα-1165R	CCACCGGAAGTCCATAG
a bold letters indicate restriction enzyme sites, the underlined letters represent the mutated nucleotides, lowercase letters indicate sequences in vectors used for recombination.
