# Supplementary material for: Coat proteins of necroviruses target 14-3-3a to subvert MAPKKKα-mediated antiviral immunity in plants
Source: Nat Commun. 2022 Feb 7;13:716. doi: 10.1038/s41467-022-28395-5 (PMC8821596; doi:10.1038/s41467-022-28395-5)
Supplement: Supplementary file 10 — Source Data [file 41467_2022_28395_MOESM10_ESM.xlsx]

## Sheet: Fig.1
																									Fig. 1k
																									Sample	Test (MEK2) Ct	Ref (EF1A) Ct	Average of Test Ct	Average of Ref Ct	△Ct	△△Ct	2^(-△△Ct)	Normalized	Average of 3 biological samples	p value
	Figure 1d																								TRV-GFP-1	31.3607	28.7773	31.3386	28.8376	2.50094	0	1	1.29497	1	0.00428054
	Sample	Test (MAPKKKα) Ct	Ref (EF1A) Ct	Average of Test Ct	Average of Ref Ct	△Ct	△△Ct	2^(-△△Ct)	Average of 3 biological samples	p value																31.2712	28.7252
	EV-1	29.071	22.7998	28.7716	22.855	5.91669	0	1	1.10825	0.0107464																31.3838	29.0104
		28.6739	22.6531																						TRV-GFP-2	33.4886	30.3496	33.3107	30.2421	3.06856	0.567615	0.674731	0.873757
		28.5701	23.1119																							33.3943	30.1276
	EV-2	30.1725	24.0695	30.2007	24.0695	6.13125	0.21456	0.861809																		33.0492	30.2491
		30.2616	24.0821																						TRV-GFP-3	32.4119	29.3585	32.4	29.2595	3.14047	0.639524	0.641925	0.831273
		30.1681	24.0569																							32.4072	29.1688
	EV-3	31.1942	25.8024	31.137	25.7692	5.36781	-0.548877	1.46295																		32.3808	29.2511
		31.0557	25.6718																						TRV-MEK2-1	31.9336	27.1618	31.8213	27.1261	4.69527	2.19432	0.218496	0.282946	0.278815
		31.161	25.8333																							31.8729	27.0314
	MAPKKKα-RNAi-1	32.8853	25.3827	32.812	25.3626	7.44938	1.53269	0.345632	0.41721																	31.6575	27.185
		32.741	25.3759																						TRV-MEK2-2	31.2793	26.8288	31.2264	26.6946	4.53172	2.03077	0.244724	0.31691
		32.8096	25.3291																							31.0972	26.6374
	MAPKKKα-RNAi-2	32.5169	25.4754	32.6466	25.3793	7.26728	1.35059	0.392132																		31.3026	26.6178
		32.5966	25.3103																						TRV-MEK2-3	33.8955	29.2285	33.8444	28.891	4.95341	2.45247	0.182698	0.236589
		32.8262	25.3521																							33.9946	28.3564
	MAPKKKα-RNAi-3	31.2361	24.1901	31.0636	24.1864	6.87723	0.960539	0.513865																		33.6432	29.0882
		31.1339	24.0874
		30.8208	24.2816																						Sample	Test (SIPK) Ct	Ref (EF1A) Ct	Average of Test Ct	Average of Ref Ct	△Ct	△△Ct	2^(-△△Ct)	Normalized	Average of 3 biological samples	p value
																									TRV-GFP-1	30.3573	28.7773	30.357	28.8376	1.51941	0	1	1.33436	1	0.00683098
																										30.3835	28.7252
																										30.3304	29.0104
																									TRV-GFP-2	31.9656	30.3496	32.1524	30.2421	1.91024	0.390834	0.762688	1.0177
																										32.1585	30.1276
																										32.333	30.2491
																									TRV-GFP-3	31.7297	29.3585	31.8211	29.2595	2.56161	1.04221	0.485584	0.647943
																										31.6634	29.1688
																										32.0702	29.2511
																									TRV-SIPK-1	33.4479	27.8559	33.3949	27.8564	5.53849	4.01908	0.0616787	0.0823015	0.128371
																										33.1337	27.7549
																										33.6031	27.9584
																									TRV-SIPK-2	33.9269	27.7792	33.7712	27.6368	6.13439	4.61498	0.0408087	0.0544534
																										33.7745	27.4854
																										33.6122	27.646
																									TRV-SIPK-3	32.148	28.0295	32.0745	28.1295	3.94506	2.42565	0.186126	0.248358
																										32.0775	28.2969
																										31.998	28.062
											Figure 1i
											band intensity	EV						BBSV							Sample	Test (WIPK) Ct	Ref (EF1A) Ct	Average of Test Ct	Average of Ref Ct	△Ct	△△Ct	2^(-△△Ct)	Normalized	Average of 3 biological samples	p value
											dpi	0	0.5	1	2	3	4	0	0.5	1	2	3	4		TRV-GFP-1	29.575	28.7773	29.3399	28.8376	0.502293	0	1	1.01813	1	0.00849125
											Rep1	1	0.842957	0.943245	0.816981	0.880451	1.03968	1.24564	1.32706	1.83504	1.44667	1.02269	1.07154			29.1829	28.7252
											Rep2	1	1.03593	0.943594	0.775993	1.03097	1.20211	1.06775	2.1494	2.6441	1.87651	1.34685	1.57434			29.2619	29.0104
											Rep3	1	0.93591	0.873687	0.684979	0.937966	0.972839	0.531788	2.79276	1.68065	1.44909	1.78462	1.91254		TRV-GFP-2	30.882	30.0496	30.8542	30.1088	0.745452	0.243159	0.844893	0.860211
											Average	1	0.938266	0.920175	0.759318	0.949795	1.07154	0.948391	2.08974	2.05326	1.59076	1.38472	1.51947			30.8013	30.1276
											SD	0	0.0965093	0.0402605	0.0675624	0.0759527	0.117909	0.371591	0.734669	0.517468	0.247474	0.382372	0.423176			30.8795	30.1491
											p value							0.8387	0.0498	0.0284	0.0134	0.0875	0.1172		TRV-GFP-3	30.2255	29.8587	30.2223	29.8597	0.36258	-0.139713	1.10169	1.12166
																										30.2109	29.8689
																										30.2305	29.8515
																									TRV-WIPK-1	30.4901	28.5736	30.54	28.7244	1.81555	1.31326	0.402411	0.395224	0.558076
																										30.5498	28.8139
																										30.58	28.7858
																									TRV-WIPK-2	30.3958	29.5389	30.4098	29.2348	1.17498	0.672688	0.627337	0.616131
																										30.4324	29.0777
																										30.4012	29.0879
																									TRV-WIPK-3	30.6192	29.4712	30.5846	29.5151	1.06948	0.567189	0.67493	0.662875
																										30.5072	29.6208
																										30.6273	29.4533

## Sheet: Fig. 2
Fig. 2g
			WT												MAPKKKα-KO
Sample	Test (PR1A) Ct	Ref (EF1A) Ct	Average of Test Ct	Average of Ref Ct	△Ct	△△Ct	2^(-△△Ct)	Normalized	Average of 3 biological samples		Sample	Test (PR1A) Ct	Ref (EF1A) Ct	Average of Test Ct	Average of Ref Ct	△Ct	△△Ct	2^(-△△Ct)	Normalized	Average of 3 biological samples
0-1	30.4338	22.7007	30.4248	22.5774	7.84744	0	1	0.791189	1		0-1	28.8549	23.5881	28.9347	23.445	5.48976	0	1	1.00277	1
	30.3722	22.4193										28.8762	23.2012
	30.4683	22.6121										29.073	23.5455
0-2	30.1389	22.9287	30.2559	22.7637	7.49216	-0.355281	1.27923	1.01212			0-2	28.9849	23.5522	29.1209	23.2918	5.82912	0.339366	0.790389	0.792579
	30.176	22.66										29.2803	23.1209
	30.4527	22.7025										29.0975	23.2023
0-3	31.2373	24.0461	31.1658	23.9153	7.25048	-0.596961	1.51253	1.19669			0-3	29.0758	24.1198	29.088	23.8629	5.22513	-0.264623	1.20132	1.20465
	31.3641	23.8394										29.0952	23.7474
	30.8959	23.8603										29.0931	23.7216
0.5-1	23.0512	23.0615	23.1587	22.9591	0.19957	-7.64787	200.558	158.679	158.087		0.5-1	24.3626	24.2244	24.4325	24.0504	0.382066	-5.10769	34.4801	34.5756	42.4867
	23.1964	22.9351										24.3905	23.9492
	23.2285	22.8809										24.5444	23.9776
0.5-2	23.2936	23.2935	23.4346	23.2406	0.193997	-7.65345	201.334	159.293			0.5-2	26.0396	26.8769	26.2411	26.8366	-0.595452	-6.08521	67.8939	68.082
	23.4627	23.2819										26.2404	26.7982
	23.5475	23.1464										26.4433	26.8346
0.5-3	23.9931	23.7475	23.9409	23.7194	0.221455	-7.62599	197.538	156.29			0.5-3	25.4851	24.6866	25.5821	24.7207	0.861334	-4.62842	24.734	24.8025
	23.8576	23.7261										25.5137	24.8742
	23.9719	23.6846										25.7474	24.6014
1-1	21.0221	22.7861	20.9014	22.806	-1.90455	-9.75199	862.266	682.215	647.179		1-1	21.8453	23.1599	21.8424	23.1569	-1.31446	-6.80422	111.757	112.067	106.014
	20.8468	22.7966										21.905	23.1765
	20.8352	22.8352										21.7769	23.1342
1-2	21.1377	23.0634	21.1177	23.0038	-1.88614	-9.73358	851.332	673.565			1-2	21.4891	23.0871	21.6362	22.9281	-1.29194	-6.7817	110.026	110.331
	21.1686	22.992										21.7738	23.0143
	21.0467	22.9561										21.6458	22.6831
1-3	21.7156	23.5614	21.6994	23.384	-1.68463	-9.53207	740.352	585.758			1-3	22.2727	23.5126	22.2988	23.3847	-1.08586	-6.57561	95.3798	95.6441
	21.6909	23.3281										22.248	23.3635
	21.6917	23.2625										22.3759	23.278
2-1	18.3631	22.4082	18.318	22.3923	-4.07425	-11.9217	3879.61	3069.5	3207.43		2-1	17.4092	22.4321	17.3854	22.3688	-4.98341	-10.4732	1421.47	1425.41	1311.27
	18.2921	22.3412										17.3665	22.3109
	18.2989	22.4275										17.3804	22.3633
2-2	17.5223	21.7681	17.4848	21.6812	-4.1964	-12.0438	4222.39	3340.71			2-2	17.3414	22.2492	17.326	22.0942	-4.76815	-10.2579	1224.44	1227.84
	17.387	21.7012										17.2302	22.0919
	17.545	21.5743										17.4064	21.9414
2-3	18.0748	22.3527	18.0767	22.2164	-4.13976	-11.9872	4059.81	3212.08			2-3	17.627	22.6376	17.57	22.3988	-4.82883	-10.3186	1277.04	1280.58
	18.0579	22.1827										17.3797	22.3057
	18.0972	22.1138										17.7033	22.2531
Sample	Test (ERF1) Ct	Ref (EF1A) Ct	Average of Test Ct	Average of Ref Ct	△Ct	△△Ct	2^(-△△Ct)	Normalized	Average of 3 biological samples		Sample	Test (ERF1) Ct	Ref (EF1A) Ct	Average of Test Ct	Average of Ref Ct	△Ct	△△Ct	2^(-△△Ct)	Normalized	Average of 3 biological samples
0-1	35.7172	23.4822	35.7209	23.2272	12.4937	0	1	1.49682	1		0-1	33.8498	22.8932	34.2206	22.6451	11.5755	0	1	0.849048	1
	35.6502	23.1149										34.209	22.6444
	35.7952	23.0845										34.603	22.3976
0-2	36.9031	23.1424	37.5591	23.1258	14.4332	1.93959	0.26069	0.390208			0-2	34.365	22.822	34.6207	22.8609	11.7598	0.184283	0.880086	0.747236
	38.6112	23.1558										34.7409	22.6217
	37.1629	23.0793										34.7562	23.1391
0-3	37.1481	23.7392	36.6226	23.7014	12.9212	0.427494	0.743552	1.11297			0-3	34.8543	23.9545	34.7929	23.9427	10.8502	-0.725333	1.65328	1.40372
	36.8975	23.6999										34.5752	23.9404
	35.8223	23.6652										34.9491	23.9332
0.5-1	36.6502	25.9053	36.7669	26.1786	10.5883	-1.90535	3.746	5.60711	5.6586		0.5-1	36.0286	23.1497	35.492	22.9309	12.5611	0.985608	0.505013	0.42878	0.617558
	36.325	26.8227										35.35	22.7498
	37.3255	25.8078										35.0974	22.8931
0.5-2	36.8954	26.0323	36.9575	26.0331	10.9244	-1.56926	2.96752	4.44185			0.5-2	35.8407	23.068	36.216	23.2126	13.0034	1.4279	0.371671	0.315567
	36.8325	26.0151										35.5835	23.213
	37.1447	26.052										37.2237	23.3567
0.5-3	34.1817	24.2665	34.4397	24.1563	10.2834	-2.21029	4.62768	6.92683			0.5-3	34.8712	23.6857	34.7836	23.5926	11.191	-0.384466	1.30538	1.10833
	34.4958	24.0857										34.2322	23.5196
	34.6415	24.1167										35.2476	23.5726
1-1	31.2953	22.6509	31.36	22.4895	8.8705	-3.62316	12.322	18.4438	23.6903		1-1	32.9393	22.5965	33.0675	22.5734	10.4942	-1.08134	2.116	1.79659	4.001
	31.3672	22.3909										32.9846	22.4869
	31.4175	22.4268										33.2787	22.6368
1-2	31.1571	22.7974	31.1488	22.6604	8.4884	-4.00526	16.0585	24.0367			1-2	32.2703	22.8987	32.1376	23.0605	9.0771	-2.4984	5.65057	4.7976
	31.2703	22.4993										32.1053	23.4962
	31.019	22.6844										32.0373	22.7867
1-3	31.5502	23.2921	31.4825	23.2444	8.2381	-4.25555	19.1007	28.5904			1-3	32.4503	23.3954	32.2392	23.3351	8.9041	-2.67139	6.37045	5.40881
	31.5124	23.2102										32.0673	23.3103
	31.385	23.231										32.2001	23.2996
2-1	32.6863	24.3372	32.779	24.0954	8.68359	-3.81006	14.0263	20.9949	21.6117		2-1	31.7541	22.3632	31.7223	22.3512	9.37105	-2.20445	4.60898	3.91325	3.07203
	32.7706	23.6994										31.8025	22.3815
	32.8801	24.2497										31.6103	22.3091
2-2	33.1828	23.9429	32.9871	24.1367	8.85042	-3.64324	12.4946	18.7023			2-2	31.3338	21.6953	31.3108	21.5488	9.76202	-1.81348	3.51488	2.98431
	33.1039	24.6275										31.3274	21.5411
	32.6747	23.8397										31.2712	21.4099
2-3	30.3783	22.4101	30.8248	22.4011	8.42377	-4.06989	16.7942	25.1379			2-3	32.1924	22.2645	32.251	22.1248	10.1262	-1.4493	2.73075	2.31854
	30.792	22.361										32.1107	22.0704
	31.3041	22.432										32.4499	22.0394
Sample	Test (HIR1) Ct	Ref (EF1A) Ct	Average of Test Ct	Average of Ref Ct	△Ct	△△Ct	2^(-△△Ct)	Normalized	Average of 3 biological samples		Sample	Test (HIR1) Ct	Ref (EF1A) Ct	Average of Test Ct	Average of Ref Ct	△Ct	△△Ct	2^(-△△Ct)	Normalized	Average of 3 biological samples
0-1	27.8433	22.3738	27.7728	22.38	5.39279	0	1	0.905972	1		0-1	26.6635	21.5358	26.4747	21.543	4.93165	0	1	1.1115	1
	27.5827	22.4236										26.3444	21.5449
	27.8923	22.3426										26.4162	21.5484
0-2	27.9387	22.6534	27.9443	22.6238	5.32049	-0.0723013	1.05139	0.952532			0-2	26.676	21.7077	26.6326	21.6512	4.98142	0.0497703	0.96609	1.07381
	27.892	22.6854										26.54	21.6539
	28.0023	22.5327										26.6818	21.5919
0-3	28.0821	22.953	28.1018	23.0424	5.0594	-0.333389	1.25997	1.1415			0-3	28.3043	22.8792	28.299	22.9191	5.37985	0.448199	0.732957	0.814685
	28.2301	23.1154										28.344	22.9425
	27.993	23.0587										28.2486	22.9357
0.5-1	30.1827	25.1737	30.026	25.153	4.87297	-0.51982	1.43378	1.29896	1.37523		0.5-1	28.0047	22.6261	27.9579	22.5412	5.4167	0.485043	0.714476	0.794142	0.738425
	29.6858	25.1387										27.9398	22.5068
	30.2094	25.1467										27.9292	22.4907
0.5-2	30.018	25.6856	30.6076	25.6298	4.97779	-0.414999	1.3333	1.20793			0.5-2	28.365	22.4346	28.4268	22.3982	6.02863	1.09698	0.467495	0.519622
	30.8921	25.7655										28.4092	22.3554
	30.9128	25.4385										28.5062	22.4046
0.5-3	30.0574	25.4169	29.9597	25.4043	4.55539	-0.837398	1.78682	1.61881			0.5-3	28.0948	22.9453	28.0488	22.8151	5.23375	0.302097	0.811073	0.90151
	29.7022	25.2834										27.9759	22.721
	30.1193	25.5124										28.0758	22.7788
1-1	26.3113	21.9951	26.2478	22.027	4.22081	-1.17198	2.2532	2.04133	1.9245		1-1	27.9406	22.4797	27.7362	22.429	5.3072	0.375544	0.770815	0.856763	0.87787
	26.1603	22.1216										27.6695	22.398
	26.2718	21.9642										27.5986	22.4094
1-2	26.519	22.1695	26.5049	22.1622	4.34266	-1.05013	2.07072	1.87601			1-2	28.1357	22.4109	27.9777	22.3034	5.67439	0.742739	0.597604	0.664238
	26.503	22.1325										27.589	22.2338
	26.4926	22.1846										28.2086	22.2654
1-3	26.9737	22.852	27.0189	22.6609	4.358	-1.03479	2.04881	1.85616			1-3	27.7316	22.5487	27.5374	22.6071	4.93022	-0.00143424	1.00099	1.11261
	26.9027	22.5295										27.2727	22.691
	27.1804	22.6013										27.6077	22.5817
2-1	26.1818	22.1014	26.2958	22.2139	4.08186	-1.31093	2.48101	2.24773	2.48749		2-1	26.0186	21.4451	25.9354	21.3982	4.53721	-0.39444	1.31443	1.461	1.34776
	26.2744	22.3822										25.8769	21.3694
	26.4312	22.1582										25.9106	21.38
2-2	26.0395	22.2945	26.0797	22.2393	3.84038	-1.55241	2.93307	2.65728			2-2	25.95	21.1546	25.9035	21.0966	4.80689	-0.124761	1.09033	1.2119
	26.1487	22.3082										25.9186	21.1725
	26.0508	22.1152										25.842	20.9628
2-3	25.6774	21.8969	25.6926	21.797	3.89561	-1.49718	2.8229	2.55747			2-3	26.5879	22.0188	26.6252	21.9956	4.6296	-0.302056	1.2329	1.37037
	25.5981	21.7479										26.6301	21.9663
	25.8025	21.7463										26.6577	22.0018

## Sheet: Fig. 3
	Fig. 3a
	Fig. 3b
	iron leakage
		GFP	CP	P23	P82	P7a	P7b
	Leaf sample 1	83.3811	66.1935	76.3458	73.849	87.5405	82.9615
	Leaf sample 2	74.2657	55.5035	65.212	64.7908	66.5008	69.6343
	Leaf sample 3	64.1064	40.6289	73.9677	67.6944	85.4812	80.4762
	Leaf sample 4	79.5113	63.5977	71.6511	84.3537	83.57	74.4511
	Leaf sample 5	75.6831	50.125	58.1818	78.6517	74.31	69.4175
	Average	75.3895	55.2097	69.0717	73.8679	79.4805	75.3881
	SD	7.23728	10.3627	7.36587	7.9584	8.84451	6.18216
	p value		0.0013	0.5532	0.9813	0.8563	>0.9999

## Sheet: Fig. 4
												Fig. 4d							Fig. 4f
													GFP	14-3-3a	14-3-3a3E	14-3-3aQQR				EV	14-3-3a-RNAi
												Leaf sample 1	63.47	79.87	42.07	54.42			Leaf sample 1	50.61	31.57
												Leaf sample 2	46.15	84.23	26.88	49.59			Leaf sample 2	49.94	20.18
												Leaf sample 3	54.6	80.81	40.63	36.78			Leaf sample 3	57.49	20.39
												Leaf sample 4	60.11	84.15	58.77	45.78			Leaf sample 4	62.47	27.11
												Leaf sample 5	43.92	76.52	44.78	26.95			Leaf sample 5	57.21	24.38
												Leaf sample 6	64.15	71.41	48.92	41.09			Leaf sample 6	38.76	36.47
												Leaf sample 7	51.11	76.95	37.94	38.85			Average	52.75	26.68
												Tukey's multiple comparisons test	Mean Diff.	95.00% CI of diff.	Significant?	Summary	P Value		SD	8.31	6.44
												GFP vs. 14-3-3a	-24.3	-37.6 to -11.1	Yes	**	0.0029		p value		0.0024
												GFP vs. 14-3-3a3E	11.9	0.780 to 23.1	Yes	*	0.0379
												GFP vs. 14-3-3aQQR	12.9	1.81 to 23.9	Yes	*	0.0265
												14-3-3a vs. 14-3-3a3E	36.3	21.2 to 51.4	Yes	***	0.0007
												14-3-3a vs. 14-3-3aQQR	37.2	26.6 to 47.8	Yes	****	<0.0001
												14-3-3a3E vs. 14-3-3aQQR	0.933	-17.8 to 19.6	No	ns	0.998

## Sheet: Fig. 5
	Fig. 5d
	Nb plants			Wild-type	14-3-3a-OE 2C	14-3-3a-OE 19B	14-3-3a-KD 9A	14-3-3a-KD 14A
	Number of total inoculated plants		Repeat1	10	11	10	8	8
			Repeat2	12	10	10	10	9
			Repeat3	8	8	8	6	6
	Number of plants with corresponding symptoms	III	Repeat1	3	3	2	5	4
			Repeat2	5	4	3	7	5
			Repeat3	3	2	3	4	3
		II	Repeat1	4	3	2	2	4
			Repeat2	5	2	3	3	2
			Repeat3	3	3	2	2	2
		I	Repeat1	3	5	6	1	0
			Repeat2	2	3	4	0	2
			Repeat3	2	3	2	0	1
		N	Repeat1	0	0	0	0	0
			Repeat2	0	1	0	0	0
			Repeat3	0	0	1	0	0
	Percentage of plants with corresponding symptoms	III	Repeat1	0.3	0.272727	0.2	0.625	0.5
			Repeat2	0.416667	0.4	0.3	0.7	0.555556
			Repeat3	0.375	0.25	0.375	0.666667	0.5
		II	Repeat1	0.4	0.272727	0.2	0.25	0.5
			Repeat2	0.416667	0.2	0.3	0.3	0.222222
			Repeat3	0.375	0.375	0.25	0.333333	0.333333
		I	Repeat1	0.3	0.454545	0.6	0.125	0
			Repeat2	0.166667	0.3	0.4	0	0.222222
			Repeat3	0.25	0.375	0.25	0	0.166667
		N	Repeat1	0	0	0	0	0
			Repeat2	0	0.1	0	0	0
			Repeat3	0	0	0.125	0	0
		Average	III	0.363889	0.307576	0.291667	0.663889	0.518519
			II	0.397222	0.282576	0.25	0.294444	0.351852
			I	0.238889	0.376515	0.416667	0.0416667	0.12963
			N	0	0.0333333	0.0416667	0	0
		SD	III	0.0591217	0.0808444	0.0877971	0.0375771	0.032075
			II	0.0209718	0.0879147	0.05	0.0419435	0.139812
			I	0.0673575	0.0772839	0.175594	0.0721688	0.115648
			N	0	0.057735	0.0721688	0	0
	Significance		III		0.122012	0.0929542	0.000897782	0.0107413
			II		0.10488	0.015451	0.015451	0.323476
			I		0.00202949	0.0949043	0.00878871	0.200827
			N		0.211325	0.211325

## Sheet: Fig. 7
	Fig. 7b
		EV	CP	CPY194A	CP194F	Tukey's multiple comparisons test	Mean Diff.	95.00% CI of diff.	Significant?	Summary	P Value
	Leaf sample 1	84.1457	35.3135	73.0525	41.1765	EV vs. CP	24.6	8.87 to 40.3	Yes	**	0.0066
	Leaf sample 2	69.6717	49.1337	66.4609	50.8064	EV vs. CPY194A	5.66	0.678 to 10.6	Yes	*	0.0294
	Leaf sample 3	61.4557	50.5912	59.673	50.1956	EV vs. CP194F	24.5	11.5 to 37.6	Yes	**	0.0026
	Leaf sample 4	57.1246	37.6289	47.3614	30.79	CP vs. CPY194A	-18.9	-31.7 to -6.13	Yes	**	0.0087
	Leaf sample 5	57.9153	39.2412	54.4793	28.5961	CP vs. CPY194F	-0.0631	-8.60 to 8.48	No	ns	>0.9999
	Leaf sample 6	59.7963	32.0908	51.9514	37.2049	CPY194A vs. CPY194F	18.9	9.00 to 28.7	Yes	**	0.0023
	Leaf sample 7	63.1759	37.2117	60.6702	42.8831

## Sheet: Fig. 9
Fig. 9e									Fig. 9f
Ion leakage	EV	CP	CPF236A						Ion leakage	EV	CP	CPF228A
Leaf sample 1	89.9571	60.5369	90.3624						Leaf sample 1	85.2029	50.7732	85.8407
Leaf sample 2	82.7668	74.8072	85.0575						Leaf sample 2	90.1852	75.6058	79.685
Leaf sample 3	72.9868	47.6478	81.7774						Leaf sample 3	92.2222	42.6878	87.2763
Leaf sample 4	91.9278	47.7852	86.7517						Leaf sample 4	85.7143	54.7983	92.7835
Leaf sample 5	81.2402	50.9929	70.4595						Leaf sample 5	87.395	53.0726	92.9664
Leaf sample 6	83.861	52.6171	72.8859						Leaf sample 6	85.7143	80.2956	94.5378
Tukey's Multiple Comparison Test	Mean Diff.	95.00% CI of diff.	Significant?	Summary	P Value				Tukey's Multiple Comparison Test	Mean Diff.	95.00% CI of diff.	Significant?	Summary	P Value
EV vs CP	28.1	12.5 to 43.6	Yes	**	0.0047				EV vs CP	28.2	7.25 to 49.1	Yes	*	0.0163
EV vs CPF236A	2.57	-7.82 to 13.0	No	ns	0.7162				EV vs CPF228A	-1.11	-11.2 to 8.95	No	ns	0.9324
CP vs CPF236A	-25.5	-39.7 to -11.3	Yes	**	0.0048				CP vs CPF228A	-29.3	-50.9 to -7.75	Yes	*	0.0157
										Fig. 9l
										Sample	Test (TNV-DH CP) Ct	Ref (EF1A) Ct	Average of Test Ct	Average of Ref Ct	△Ct	△△Ct	2^(-△△Ct)	Normalized	Average of 3 biological samples	p value
										WT-1	15.4705	25.3375	16.396	25.2365	-8.84054	0	1	0.445802	1	0.0357361
											15.5331	25.2045
											18.1843	25.1675
										WT-2	17.4268	27.6238	17.3446	27.517	-10.1724	-1.3319	2.51733	1.12223
											17.2526	27.3248
											17.3544	27.6025
										WT-3	15.4051	25.9178	15.4232	25.9473	-10.5241	-1.68352	3.21212	1.43197
											15.42	25.821
											15.4446	26.103
										MAPKKKα-KO-1	16.1081	27.0295	15.7208	26.9827	-11.2619	-2.42138	5.35682	2.38808	2.3631
											15.5434	27.0109
											15.5109	26.9077
										MAPKKKα-KO-2	15.0349	26.0628	15.2658	25.8793	-10.6135	-1.77292	3.41746	1.52351
											15.6489	25.9151
											15.1138	25.6601
										MAPKKKα-KO-3	14.4689	26.1164	14.3934	26.0675	-11.6741	-2.83351	7.12806	3.1777
											14.2676	26.034
											14.4438	26.0521

## Sheet: Supplementary Figures
						Sample	Test (MAPKKKα) Ct	Ref (EF1A) Ct	Average of Test Ct	Average of Ref Ct	△Ct	△△Ct	2^(-△△Ct)	Normalized	Average of 3 biological samples	p value
						EV-1	29.153	25.2427	29.0333	25.2242	3.80917	0	1	0.944136	1	0.28435
							28.9522	25.2546
							28.9948	25.1751
						EV-2	29.5632	25.7517	29.4046	25.8243	3.58028	-0.228889	1.17193	1.10646
							29.4126	25.8693
							29.238	25.8519
						EV-3	29.6734	25.9519	29.5647	25.7636	3.80115	-0.00802337	1.00558	0.949401
							29.2926	25.5775
							29.7282	25.7614
						14-3-3a-RNAi-1	29.1517	25.7852	29.0728	25.6098	3.46305	-0.346119	1.27114	1.20013	1.06343
							28.9768	25.5669
							29.09	25.4773
						14-3-3a-RNAi-2	28.8907	24.5378	28.7816	24.9049	3.87668	0.0675073	0.954285	0.900975
							28.809	25.2134
							28.645	24.9634
						14-3-3a-RNAi-3	28.3058	25.2611	29.0006	25.3977	3.60298	-0.206192	1.15364	1.08919
							28.2218	25.2903
							30.4743	25.6416
						Sample	Test (TNV-DH CP) Ct	Ref (EF1A) Ct	Average of Test Ct	Average of Ref Ct	△Ct	△△Ct	2^(-△△Ct)	Normalized	Average of 3 biological samples	p value		dpi	Sample	Test (MPAKKKα) Ct	Ref (EF1A) Ct	Average of Test Ct	Average of Ref Ct	△Ct	△△Ct	2^(-△△Ct)	Average of 3 biological samples	p value
						NT-1	13.0948	25.2673	13.2736	25.4427	-12.1692	0	1	0.830996	1	0.0110209		0	EV-1	33.0768	26.8155	32.3121	27.0764	5.23565	0	1	1.0885	0.229867
							13.0578	25.2613												30.8277	26.8407
							13.6681	25.7996												33.0317	27.5731
						NT-2	13.1487	25.7279	13.1207	25.7277	-12.607	-0.437815	1.35455	1.12563					EV-2	31.2085	25.9636	31.1579	25.941	5.21684	-0.0188079	1.01312
							13.0853	25.6982												31.1195	25.9765
							13.1281	25.7569												31.1457	25.883
						NT-3	12.9941	25.4501	12.9399	25.4374	-12.4975	-0.328348	1.25557	1.04338					EV-3	30.4021	25.397	30.5011	25.5901	4.91099	-0.324662	1.25237
							12.9496	25.352												30.2278	25.7222
							12.8761	25.5102												30.8735	25.6511
						OE-2c-1	14.2871	25.1392	14.332	25.1293	-10.7973	1.37182	0.386405	0.321101	0.484598				BBSV-1	30.3577	26.042	30.6273	25.8917	4.73559	-0.500062	1.41427	1.22835
							14.2375	25.0698												30.5446	25.8409
							14.4714	25.179												30.9796	25.7924
						OE-2c-2	14.2359	25.5322	14.2471	25.4842	-11.237	0.932112	0.524091	0.435517					BBSV-2	31.1512	26.0804	31.0737	26.0233	5.05047	-0.185183	1.13696
							14.2067	25.4401												31.0138	26.0157
							14.2988	25.4802												31.0562	25.9736
						OE-2c-3	13.5841	25.6529	13.7441	25.6599	-11.9158	0.253319	0.838964	0.697176					BBSV-3	30.3404	25.3058	30.3679	25.3135	5.05447	-0.181177	1.13381
							13.7126	25.9354												30.3906	25.3224
							13.9356	25.3915												30.3727	25.3121
						OE-19b-1	14.4473	26.5124	14.4515	26.2805	-11.829	0.340155	0.789956	0.65645	0.512599	0.0139979		0.5	EV-1	31.5144	26.7633	31.5029	26.7402	4.76271	-0.472937	1.38793	1.56877	0.189062
							14.5641	26.1381												31.5007	26.722
							14.3431	26.1911												31.4936	26.7353
						OE-19b-2	15.0407	27.3156	15.5336	27.2226	-11.689	0.480116	0.71692	0.595758					EV-2	31.6374	27.0938	31.6432	27.0908	4.55242	-0.683227	1.60573
							15.4382	27.108												31.6603	27.0632
							16.1219	27.2443												31.6319	27.1154
						OE-19b-3	15.0811	25.7072	15.1077	25.736	-10.6282	1.5409	0.34367	0.285589					EV-3	31.0734	26.6165	31.0565	26.5971	4.45943	-0.776222	1.71264
							15.1017	25.8033												31.0996	26.5789
							15.1404	25.6974												30.9966	26.5959
																			BBSV-1	29.4439	24.7759	29.6852	24.8051	4.88003	-0.355624	1.27954	1.75028
																				29.8652	24.8873
																				29.7464	24.7522
																			BBSV-2	30.2526	26.1423	30.3004	26.1046	4.1958	-1.03985	2.05602
						dpi	Sample	Test (14-3-3a) Ct	Ref (EF1A) Ct	Average of Test Ct	Average of Ref Ct	△Ct	△△Ct	2^(-△△Ct)	Average of 3 biological samples	p value				30.317	26.0827
						0	EV-1	28.1261	27.2727	28.0484	27.2295	0.818932	0	1	1.32404	0.499141				30.3317	26.0889
								28.0143	27.2528										BBSV-3	29.529	25.3651	29.6222	25.3241	4.2981	-0.937547	1.91527
								28.0048	27.1629											29.5231	25.2831
							EV-2	28.0575	26.9311	28.0696	26.9134	1.1562	0.337273	0.791536						29.8145	25.3241
								27.9838	26.9195									1	EV-1	31.3366	26.5517	31.3382	26.5493	4.78891	-0.446744	1.36296	1.24239	0.231894
								28.1676	26.8897											31.3255	26.5631
							EV-3	25.7086	26.1365	25.7386	26.0444	-0.30579	-1.12472	2.18059						31.3526	26.5332
								25.7231	25.886										EV-2	31.0621	25.7132	30.836	25.7686	5.06738	-0.168267	1.12371
								25.7842	26.1107											30.5659	25.7319
							BBSV-1	27.6591	27.2353	27.6723	27.3074	0.364978	-0.453953	1.36979	1.32334					30.8799	25.8607
								27.6916	27.323										EV-3	30.5554	25.5476	30.483	25.5582	4.92473	-0.310921	1.2405
								27.6663	27.3637											30.3411	25.5054
							BBSV-2	25.7767	24.9818	25.8089	24.9781	0.830835	0.0119029	0.991783						30.5524	25.6217
								25.8087	24.9608										BBSV-1	31.1383	26.3188	31.1431	26.3229	4.82022	-0.415428	1.33369	1.20435
								25.8413	24.9915											31.2766	26.34
							BBSV-3	21.0155	20.8892	21.0422	20.9089	0.133264	-0.685667	1.60845						31.0145	26.3098
								21.0464	20.9028										BBSV-2	31.0617	26.2405	31.3535	26.3248	5.02873	-0.206925	1.15423
								21.0645	20.9346											31.9716	26.3612
						0.5	EV-1	25.8174	24.4469	25.8157	24.4181	1.39757	0.578643	0.669593	1.11447	0.337472				31.0271	26.3726
								25.8071	24.4244										BBSV-3	32.2902	27.7389	32.4488	27.3832	5.06556	-0.170094	1.12513
								25.8225	24.383											32.5801	27.1137
							EV-2	27.3218	26.3607	27.2469	26.5056	0.741287	-0.0776442	1.05529						32.4762	27.297
								27.2028	26.5306									2	EV-1	30.0663	25.3331	30.0936	25.3325	4.76103	-0.474617	1.38955	1.53861	0.304987
								27.2161	26.6255											30.1203	25.3211
							EV-3	22.2591	22.1454	22.1944	22.0702	0.124249	-0.694683	1.61853						30.0941	25.3433
								22.149	22.0268										EV-2	31.6169	27.3088	31.6464	27.308	4.33836	-0.897287	1.86256
								22.1752	22.0383											31.9118	27.3299
							BBSV-1	26.9583	26.5416	26.9671	26.5351	0.431943	-0.386989	1.30766	1.30606					31.4105	27.2854
								27.0218	26.5572										EV-3	30.5898	25.5946	30.3709	25.5828	4.78809	-0.447557	1.36373
								26.9212	26.5066											30.294	25.6788
							BBSV-2	26.2532	26.2723	26.3401	26.1868	0.153305	-0.665626	1.58626						30.229	25.4751
								26.7686	26.183										BBSV-1	32.4962	27.4281	32.334	27.4292	4.90483	-0.330818	1.25773	1.46708
								25.9986	26.1051											32.1906	27.4465
							BBSV-3	21.9481	20.9095	21.671	20.8866	0.78434	-0.0345918	1.02427						32.3152	27.413
								21.0885	20.8587										BBSV-2	31.3155	26.641	31.1599	26.6212	4.53873	-0.696923	1.62104
								21.9763	20.8917											31.2325	26.5614
						1	EV-1	30.0887	28.7993	30.0317	28.9281	1.10355	0.284619	0.820958	1.01496	0.193091				30.9317	26.6612
								30.1102	29.0554										BBSV-3	30.7327	26.0423	30.6047	25.9754	4.62923	-0.606419	1.52248
								29.8962	28.9297											30.549	25.806
							EV-2	25.0422	24.4666	25.0398	24.3445	0.695213	-0.123718	1.08954						30.5323	26.078
								25.0661	24.212									3	EV-1	31.6641	27.1208	31.8172	27.0609	4.75638	-0.479274	1.39404	1.26298	0.425525
								25.011	24.3549											31.9671	26.9517
							EV-3	22.0069	21.3513	21.9793	21.3423	0.637025	-0.181907	1.13438						31.8206	27.1101
								21.9556	21.2442										EV-2	32.1563	27.0811	32.1243	26.9972	5.12704	-0.108611	1.07819
								21.9755	21.4313											32.0816	26.9643
							BBSV-1	25.9879	25.0288	26.0131	25.0458	0.967336	0.148404	0.902248	2.04503					32.1348	26.9463
								26.0114	24.9629										EV-3	31.2806	26.0693	31.0679	26.2292	4.83871	-0.396939	1.31671
								26.0399	25.1456											31.0288	26.2174
							BBSV-2	27.1833	26.6013	27.1764	26.6143	0.562057	-0.256875	1.19489						30.8943	26.4009
								27.1793	26.6486										BBSV-1	30.9061	25.7535	30.83	25.7116	5.11836	-0.117288	1.08469	1.33596
								27.1666	26.593											30.8051	25.6696
							BBSV-3	21.9437	23.0398	21.8984	23.0931	-1.19469	-2.01362	4.03795						30.7788	25.7117
								21.8694	23.1555										BBSV-2	30.1245	25.8246	30.4528	26.0927	4.36007	-0.875578	1.83474
								21.882	23.0839											30.8925	26.0103
						2	EV-1	27.9013	28.3595	27.8679	28.3514	-0.483511	-1.30244	2.46646	1.75886	0.462798				30.3414	26.4432
								27.8002	28.3697										BBSV-3	30.3577	25.6046	30.6273	25.5139	5.11339	-0.122266	1.08844
								27.9022	28.3251											30.5446	25.4313
							EV-2	26.5234	26.1094	26.5795	26.2062	0.373336	-0.445595	1.36188						30.9796	25.5059
								26.5618	26.3721									4	EV-1	32.7975	27.6363	32.8842	27.5885	5.2957	0.0600517	0.95923	0.872086	0.237371
								26.6532	26.137											32.9633	27.5858
							EV-3	22.4592	22.2156	22.4876	22.2029	0.284626	-0.534305	1.44824						32.892	27.5435
								22.4224	22.2669										EV-2	30.8464	25.0943	30.8231	25.0666	5.75651	0.520855	0.696959
								22.5811	22.1263											30.8966	25.1014
							BBSV-1	24.7515	24.7443	24.7063	25.0715	-0.365204	-1.18414	2.27227	1.82158					30.7265	25.0042
								24.7068	24.7524										EV-3	30.9697	25.9159	31.1042	25.8097	5.29444	0.0587874	0.960071
								24.6604	25.7177											31.252	25.6454
							BBSV-2	26.9654	27.46	26.9511	27.4873	-0.536205	-1.35514	2.55821						31.0909	25.868
								26.9612	27.518										BBSV-1	31.0127	25.3798	30.9309	25.4189	5.51196	0.276312	0.825699	0.975612
								26.9267	27.4839											30.9537	25.4795
							BBSV-3	22.0331	20.5011	21.9841	20.5083	1.47582	0.656887	0.634246						30.8263	25.3975
								21.8952	20.5013										BBSV-2	30.4753	25.2388	31.0981	25.7299	5.36821	0.132559	0.912212
								22.0239	20.5224											31.1251	26.0939
						3	EV-1	24.3894	25.9032	24.4732	25.3106	-0.837329	-1.65626	3.15199	1.83762	0.230853				31.6938	25.8569
								24.6548	25.0147										BBSV-3	30.5898	25.2659	30.3709	25.3849	4.986	-0.249656	1.18892
								24.3755	25.0138											30.294	25.6494
							EV-2	26.4122	26.1233	26.4671	26.1398	0.327349	-0.491583	1.40599						30.229	25.2396
								26.4202	26.1652
								26.569	26.1308
							EV-3	22.5997	21.7831	22.5942	21.7086	0.885526	0.0665941	0.95489
								22.5775	21.6162
								22.6052	21.7266
							BBSV-1	24.8314	25.5546	24.9208	25.5491	-0.628276	-1.44721	2.7268	2.2768
								25.0011	25.5799
								24.93	25.5129
							BBSV-2	27.0965	27.7125	27.1177	27.7119	-0.594174	-1.41311	2.6631
								27.1192	27.702
								27.1374	27.7211
							BBSV-3	21.5056	21.2153	21.5153	21.223	0.292366	-0.526566	1.4405
								21.5102	21.2435
								21.5303	21.2101
						4	EV-1	24.7878	27.1016	24.7797	26.8787	-2.09905	-2.91798	7.55788	6.45654	0.292434
								24.7767	26.841
								24.7745	26.6936
							EV-2	24.4557	26.2965	24.4034	26.2863	-1.88296	-2.7019	6.50656
								24.4359	26.2725
								24.3184	26.2901
							EV-3	24.843	26.4938	24.8242	26.4127	-1.58847	-2.4074	5.30519
								24.8137	26.3542
								24.816	26.3901
							BBSV-1	25.0468	26.1386	25.0659	26.157	-1.09105	-1.90998	3.75805	5.44043
								25.0571	26.1639
								25.0939	26.1685
							BBSV-2	25.8321	27.4739	25.8302	27.4985	-1.6683	-2.48724	5.60702
								25.819	27.4965
								25.8393	27.525
							BBSV-3	25.2497	27.2547	25.2872	27.2666	-1.97937	-2.7983	6.9562
								25.302	27.2795
								25.31	27.2655
